# Supplementary material for: Genomic prediction of phytase potential and stress tolerance in maize-associated plant growth-promoting rhizobacterium Enterobacter cloacae Mz49
Source: AMB Express. 2025 Nov 29;15:180. doi: 10.1186/s13568-025-01981-8 (PMC12712290; doi:10.1186/s13568-025-01981-8)
Supplement: Supplementary file 1 — (XLSX 6 kb) [file 13568_2025_1981_MOESM1_ESM.xlsx]

## Sheet: Supplementray Table-1
Table S1: Mz49 genome structure and general features
Feature	Chromosome
Genome size	5,315,358 bp
GC content	0.5477
N50	321950
L50	6
No. of contigs	45
CDS	5158
- Genes with known function	4364
-Hypothetical proteins	794
Genes assigned to KEGG	3333 (64.6%)
Genes assigned to COG	4556 (88.3%)
No. of subsystems	353
CRISPR array	1 crispr and 2 spacers
rRNAs	4
tRNAs	78
CheckM Completeness	100
CheckM Contamination	0.6
Reads number	18461470
Average read length	150
Average depth (short reads)	871.023
Average short read coverage	991.928

## Sheet: Supplementray Table-2
Table S2: ANI and DDH values calculated between Mz49 and their closely related strains
Bacterial Strains closely related to Mz49	ANI	DDH
	Formula
E. cloacae subsp. dissolvens SDM	0.9873	0.92
E. cloacae strain EC_073	0.9838	0.917
E. cloacae strain 170	0.9869	0.921
E. cloacae R_G5	0.9868	0.917
E. cloacae strain AM16-28	0.9851	0.915
E. cloacae EBU	0.9848	0.917
E. cloacae 131245	0.9837	0.908

## Sheet: Supplementray Table-3
Table S3: Metadata of the strains included in the phylogenomic analysis of Mz49
Genome Name	Strain	MLST	BioProject Accession	BioSample Accession	SRA Accession	GenBank Accessions	Contigs	Size	GC Content	Contig L50	Contig N50	TRNA	RRNA	CDS	Coarse Consistency	Fine Consistency	Isolation Source	Collection Year	Isolation Country	Host Name	Host Health	Comments
Enterobacter cloacae subsp. dissolvens SDM	SDM	MLST.Enterobacter_cloacae.736	PRJNA74737	SAMN02603521	NA	AGSY00000000	168	4923170	55.1	31	44531	53	4	4555	99.3	97.7	NA	NA	NA	NA	NA	The strain Enterobacter cloacae ssp. dissolvens SDM (CGMCC 4230) has an extraordinary characteristic of 2,3-butanediol production in a rate of 3 g l-1 h-1 in a 50 L fermenter. Here we present the annotated draft genome sequence of this strain. This would promote the exploration on the mechanism of high 2,3-BD production of strain SDM.
Enterobacter sp. GN02174	GN02174	MLST.Enterobacter_cloacae.690	PRJNA259658	SAMN03495972	SRR2032861	LDCI00000000	67	5013716	54.8	10	184935	61	3	4764	96.5	95.3	Bodily fluid	2003	USA	Human	NA	Carbapenem resistance in Enterobacteriacae is increasingly due to the presence of the KPC beta-lactamase, which can be transferred on several different plasmids. The project is designed to better understand the spread of the blaKPC gene and the genetic backgrounds in which it is carried.
Enterobacter sp. GN02534	GN02534	MLST.Enterobacter_cloacae.700	PRJNA259658	SAMN03732712	SRR2051541	LEDR00000000	24	5001393	55.02	3	356150	64	7	4798	96.6	95.6	Bodily fluid	2007	USA	Human	NA	Carbapenem resistance in Enterobacteriacae is increasingly due to the presence of the KPC beta-lactamase, which can be transferred on several different plasmids. The project is designed to better understand the spread of the blaKPC gene and the genetic backgrounds in which it is carried.
Enterobacter sp. WCHEn045836	WCHEn045836	NA	PRJNA415108	SAMN08932710	NA	RXPT00000000	48	5284485	54.62	7	248026	71	3	5230	94.7	92.83	NA	NA	China	NA	NA	The Genome sequencing and assembly of Enterobacter spp.
Enterobacter cloacae subsp. cloacae 248B3	248B3	NA	PRJNA1015552	SAMN37357799	NA	JAWNCZ000000000	66	4742518	55.0071	8	180218	73	9	4478	99.4	98.7	NA	2020	France	Human	NA	NA
Enterobacter cloacae subsp. cloacae 106C5	106C5	NA	PRJNA1015552	SAMN37357743	NA	JAWNFD000000000	59	4745743	55.0117	9	233322	75	9	4473	99.4	98.9	NA	2016	France	Human	NA	NA
Enterobacter cloacae subsp. cloacae strain CAPREX E2-2	CAPREX E2-2	NA	PRJNA362587	SAMN06269473	NA	MWME00000000	21	5028994	55.07	5	356253	77	9	4919	99.5	98.4	Ghanaian yam	2016	United Kingdom	NA	NA	NA
Enterobacter cloacae subsp. cloacae strain CORE_Ent11	CORE_Ent11	NA	PRJNA699920	SAMN17928643	NA	JAFFSH000000000	36	5163790	54.7948	5	307241	71	6	4991	95.06	93.55	Urine	2017	USA	Human	urinary tract infection	Risk Factors for and Mechanisms of COlistin Resistance Among Enterobacterales
Enterobacter cloacae subsp. cloacae 323I7	323I7	NA	PRJNA1015552	SAMN37357836	NA	JAWNBP000000000	82	4766507	54.9435	11	161726	72	9	4496	99.4	98.9	NA	2022	France	Human	NA	NA
Enterobacter cloacae subsp. cloacae 313D6	313D6	MLST.Enterobacter_cloacae.156	PRJNA1015552	SAMN37357834	NA	JAWNBR000000000	45	4784379	55.1081	7	174604	69	8	4476	99.6	99	NA	2022	France	Human	NA	NA
Enterobacter cloacae strain Mz49	Mz49	MLST.Enterobacter_cloacae.2056	PRJNA1142257		NA	NA	77	5336732	54.7486	6	291967	92	3	5184	99.4	97.9	Soil	2022	Egypt	Zea mays	NA	NA
Enterobacter cloacae strain DS8140	DS8140	MLST.Enterobacter_cloacae.844	PRJNA393769	SAMN07448210	NA	NPNI00000000	37	4877545	54.73	5	295626	74	5	4710	99.5	98.9	Rectal	2015	Singapore	Human	None (screening isolate)	Sequencing project for hospital isolates of carbapenemase-producing Enterobacter cloacae complex strains
Enterobacter cloacae strain DS31788	DS31788	MLST.Enterobacter_cloacae.846	PRJNA393769	SAMN07448208	NA	NPNK00000000	46	4767242	54.92	6	330122	78	8	4596	99.5	99.3	Rectal	2014	Singapore	Human	None (screening isolate)	Sequencing project for hospital isolates of carbapenemase-producing Enterobacter cloacae complex strains
Enterobacter cloacae strain DS11861	DS11861	MLST.Enterobacter_cloacae.844	PRJNA393769	SAMN07448202	NA	NPNQ00000000	47	5022728	54.53	7	223931	72	7	4879	99.5	98.9	Rectal	2014	Singapore	Human	None (screening isolate)	Sequencing project for hospital isolates of carbapenemase-producing Enterobacter cloacae complex strains
Enterobacter cloacae strain 170	170	NA	PRJNA411997	SAMN07692766	NA	NXHK00000000	37	5092096	54.85	4	512899	71	9	4921	99.4	98.3	Aspirate	2015	Ghana	Human	Scalp abcess	Genotypic characterization of multi drug-resistant Gram-negative clinical ESKAPE pathogens isolated at Komfo Anokye Teaching Hospital (KATH) in Ghana
Enterobacter cloacae strain AM16-28	AM16-28	MLST.Enterobacter_cloacae.473	PRJNA482748	SAMN09734831	NA	QRKH00000000	23	5135641	54.8813	3	726894	79	3	5036	99.5	98	Feces	2013	China	Human	NA	Reference genomes of the gut microbiota are essential for metagenomic analysis, functional characterization, and pan-genome analysis. A culturable genome reference (CGR) was built to improve mapping rates for metagenomic analysis, as well as enable functional characterization and pan-genome analysis to human gut microbiota.
Enterobacter cloacae strain EC_073	EC_073	NA	PRJNA497126	SAMN10248983	NA	RHWT00000000	139	5280376	54.6217	14	116763	73	2	5408	94.76	93.73	Alcohol foam dispenser in hospital intensive care unit	2016	Pakistan	NA	NA	Use selective bacterial culture to understand the identity, prevalence, persistence, and transmission of bacteria contaminating hospital intensive care unit surfaces in two countries.
Enterobacter cloacae strain 4928STDY7071702	4928STDY7071702	NA	PRJEB22252	SAMEA4608448	NA	CABGZE000000000	43	5062972	54.9186	2	1378926	77	11	4815	95.06	93.79	Faecal	2018	United Kingdom	Human	NA	The study investigates how early microbe exposure and the developing immune system influence subsequent health and developmental outcomes. Culturing efforts coupled with whole genome sequencing of the gastrointestinal bacteria can address key questions that are computationally non-trivial using shotgun metagenomics alone. This comprehensive gut microbiota-derived bacterial genome collection provi…
Enterobacter cloacae strain AS012445	AS012445	NA	PRJNA553678	SAMN12250764	NA	VKTL00000000	545	5166818	55.2272	4	415046	47	4	5306	94.58	89.51	Lung	2015	USA	Human	Pneumonia	Whole genome sequencing (WGS) is now routinely performed in clinical microbiology laboratories to assess isolate relatedness. With appropriately developed analytics, the same data can be used for prediction of antimicrobial susceptibility. We assessed WGS data for identification and antibiotic susceptibility testing (AST) prediction compared to matrix-assisted laser desorption ionization time-of-…
Enterobacter cloacae strain 43680	43680	NA	NA	SAMN07610166	SRR6676734	NA	61	5313501	54.6234	7	306781	68	4	5159	95.12	93.61	NA	NA	USA	Human	NA	NA
Enterobacter cloacae strain 43704	43704	NA	NA	SAMN07610190	SRR6676740	NA	44	4963552	55.1208	7	279456	67	4	4714	95.06	93.85	NA	NA	USA	Human	NA	NA
Enterobacter cloacae strain RHBSTW-01078	RHBSTW-01078	NA	PRJNA605147	SAMN15148774	NA	JABXOS000000000	15	4943193	55.0083	2	1969456	81	7	4699	95.12	93.85	Wastewater influent sample	2017	United Kingdom	NA	NA	These isolates represent a dataset assembled by the REHAB team: A collaborative effort between the Animal and Plant Health Agency, the UK Centre for Ecology &amp; Hydrology, Thames Water, Public Health England, and the University of Oxford. The focus of this study is on understanding bacterial diversity in four important clinical genera (Escherichia, Klebsiella, Enterobacter and Citrobacter), and…
Enterobacter cloacae strain HEC_1	HEC_1	NA	PRJNA666706	SAMN16321008	NA	JACZMS000000000	37	5003118	55.0549	3	702976	70	3	4802	95.06	94.15	Ground beef	2018	USA	NA	NA	The study aimed at isolating antibiotic-resistant bacteria from ready to eat Ethiopian beef tartare named kitfo.
Enterobacter cloacae strain N29	N29	NA	PRJNA670863	SAMN16522900	NA	JADILH000000000	113	5350928	54.8476	4	576312	77	3	5348	95.12	93.79	Insect gut	2018	China	NA	NA	Enterobacter sp. strain N29
Enterobacter cloacae strain MOSEL-w7	MOSEL-w7	NA	PRJNA671838	SAMN16552402	NA	JADQTM000000000	67	5486478	55.0328	1	5045121	87	25	5320	95.12	89.03	NA	2012	Pakistan	Cannabis sativa	NA	Genome analysis of Enterobacter cloacae MOSEL-w7 isolated from Cannabis sativa
Enterobacter cloacae strain 14240244101	14240244101	NA	PRJNA576640	SAMN12999973	NA	CP045487	1	5006044	55.0485	1	5006044	83	25	4687	95.18	94.03	NA	2014	Netherlands	Human	NA	Comparative multi-omics analysis of clinical Enterobacter spp. isolates uncovers differences in the expression of determinants for antibiotic resistance and virulence
Enterobacter cloacae strain SRR413678-bin.41	SRR413678-bin.41	MLST.Enterobacter_cloacae.473	PRJEB37358	SAMEA7848034	NA	CAJMHZ000000000	43	4830935	55.0363	7	183387	60		4595	95	92.53	Human gut	NA	China	NA	NA	Metabolic diseases such as type 2 diabetes (T2D) and T2D-related comorbidities (eg. obesity, metabolic syndrome, pre-diabetes and impaired glucose tolerance) are major public health issues worldwide. Recent experiments in animal and human studies have generated growing evidence for the association of gut microbiome and development of these diseases. Using next generation sequencing, large amounts…
Enterobacter cloacae strain Colony187	Colony187	MLST.Enterobacter_cloacae.475	PRJNA668870	SAMN17833490	NA	CP081292	1	5033927	55.635	1	5033927	80	25	4391	95	94.51	Swab	2019	Thailand	NA	NA	Establishment capacity for Whole genome Sequencing for food-borne outbreaks in Thailand
Enterobacter cloacae S3.-1-3	S3.-1-3	NA	PRJNA790035	SAMN24193131	NA	JAJSSO000000000	56	5019714	54.9544	6	273706	75	10	4849	95.06	93.37	Environmental	2019	China	NA	NA	NA
Enterobacter cloacae ECH26	ECH26	NA	PRJNA770343	SAMN22215361	NA	JAJAPT000000000	71	4769593	55.3273	16	109010	61	3	4470	93.25	92.28	Baby blood culture	2017	France	Human	Sepsis	NA
Enterobacter cloacae 2485STDY5438379	2485STDY5438379	MLST.Enterobacter_cloacae.475	NA	SAMEA2054821	ERR311557	NA	35	4962926	55.059	5	450424	67	2	4724	95.12	93.79	NA	2011	United Kingdom	Human	NA	NA
Enterobacter cloacae strain B2	B2	MLST.Enterobacter_cloacae.674	PRJNA265013	SAMN03145044	NA	JSWY00000000	68	5194776	54.85	11	173194	69	1	5050	99.5	98	Bitter gout	2013	Malaysia	NA	NA	Whole genome sequence of Enterobacter cloacae B2 from bitter gout
Enterobacter cloacae 131245	131245	NA	PRJNA801924	SAMN25419443	NA	JAKMJJ000000000	25	5252320	54.725	1	2911977	75	9	5084	99.5	98.5	Bile	2013	China	Human	Not collected	NA
Enterobacter cloacae 13526	13526	MLST.Enterobacter_cloacae.473	PRJNA801924	SAMN25419433	NA	JAKMIZ000000000	26	5066229	55.017	2	1302192	76	9	4847	99.7	98.5	Bile	2013	China	Human	Not collected	NA
Enterobacter cloacae 11846	11846	NA	PRJNA801924	SAMN25419412	NA	JAKMIE000000000	34	5096615	54.9969	3	636748	77	8	4929	99.7	98.4	Bile	2011	China	Human	Not collected	NA
Enterobacter cloacae 12161	12161	NA	PRJNA801924	SAMN25419417	NA	JAKMIJ000000000	40	4956034	54.9602	3	583537	77	8	4809	99.7	98.3	Urine	2012	China	Human	Not collected	NA
Enterobacter cloacae UJ_AT_5.1	UJ_AT_5.1	NA	PRJNA827848	SAMN30048186	NA	JANIOT000000000	10	2286080	55.1131	3	281439	36	7	2167	82.8	82.5	Ant gut	2021	Nigeria	Macrotermes bellicosus	NA	NA
Enterobacter cloacae R_G5	R_G5	NA	PRJNA861833	SAMN29928041	NA	JANPXI000000000	5	4983346	55.1721	1	2514897	84	26	4688	99.8	97.8	Intravenous catheter	2020	South Africa	Human	Infection	NA
Enterobacter cloacae Q3796	Q3796	NA	PRJNA738374	SAMN19728263	NA	JAHTVW000000000	190	5084574	54.9768	5	391260	62	4	4976	99.3	96.3	NA	2019	Senegal	Bombax costatum	NA	NA
Enterobacter cloacae Q3806	Q3806	NA	PRJNA738374	SAMN19728260	NA	JAHTVX000000000	257	5028437	55.0859	5	417703	54	4	4946	99	96.2	NA	2019	Senegal	Microcerotermes sp.	NA	NA
Enterobacter cloacae Q3807	Q3807	NA	PRJNA738374	SAMN19728256	NA	JAHTWA000000000	177	4997061	55.1123	6	322919	56	4	4871	99.5	96	NA	2019	Senegal	Microtermes	NA	NA
Enterobacter cloacae EBU	EBU	NA	PRJNA864081	SAMN30073201	NA	JAPOMC000000000	15	5012585	55.1197	2	857935	72	8	4819	99.6	98.5	Urine	2022	Nigeria	Human	Asymptomatic UTI	NA
Enterobacter cloacae 99183042147	99183042147	NA	PRJNA1013080	SAMN37298531	NA	CP134674	1	4854386	54.9113	1	4854386	84	25	4602	99.7	99.1	NA	2018	France	Human	NA	NA
Enterobacter cloacae ZM-BH-PB23	ZM-BH-PB23	NA	PRJNA879121	SAMN30791694	NA	JAVDBX000000000	49	5029427	55.0924	1	3494009	74	7	4850	99.4	97.9	Root	2019	India	Zea mays	NA	NA
Enterobacter cloacae GDH9D114	GDH9D114	NA	PRJNA879875	SAMN30816283	NA	JAOSLD000000000	51	4759435	54.9301	7	250892	59	8	4547	99.7	99.3	NA	2021	China	Duck	NA	NA
Enterobacter cloacae strain LB2	LB2	MLST.Enterobacter_cloacae.721	PRJNA287091	SAMN03776124	NA	LFLH00000000	58	5000203	54.89	10	186570	58	2	4824	99.2	97.9	Long Beans	2013	Malaysia	NA	NA	Enterobacter cloacae LB2 Isolated from Long Beans
Enterobacter cloacae subsp. dissolvens U3808-NRCR22	U3808-NRCR22	NA	PRJNA721536	SAMN32638362	NA	JAQIIM000000000	57	5047954	55.0413	3	658325	77	10	4870	99.7	98.4	Blood	2019	India	Human	sepsis	NA
Enterobacter cloacae subsp. dissolvens strain GN05306	GN05306	MLST.Enterobacter_cloacae.765	PRJNA259658	SAMN04572598	SRR3290676	LVTZ00000000	108	4876085	55.05	23	75027	53	1	4717	99.3	96.7	NA	2013	USA	Human	Bloodstream infection	Carbapenem resistance in Enterobacteriacae is increasingly due to the presence of the KPC beta-lactamase, which can be transferred on several different plasmids. The project is designed to better understand the spread of the blaKPC gene and the genetic backgrounds in which it is carried.
Enterobacter cloacae subsp. dissolvens strain GN05902	GN05902	MLST.Enterobacter_cloacae.473	PRJNA259658	SAMN04572694	SRR3291383	LVUS00000000	76	4991140	54.97	12	119564	56	2	4846	99.5	97	NA	2014	USA	Human	Bloodstream infection	Carbapenem resistance in Enterobacteriacae is increasingly due to the presence of the KPC beta-lactamase, which can be transferred on several different plasmids. The project is designed to better understand the spread of the blaKPC gene and the genetic backgrounds in which it is carried.
Enterobacter cloacae subsp. dissolvens strain ATCC 23373	ATCC 23373	NA	PRJNA415108	SAMN13241879	NA	WJWQ00000000	51	4843329	55.1639	4	415836	78	7	4634	95.12	94.03	NA	NA	NA	NA	NA	The Genome sequencing and assembly of Enterobacter spp.

## Sheet: Supplementary Table-4
Table S4: Pathway Modules identified in Mz49 using KEGG's database
	Pathway modules	Pathway modules2	All Modules	Unique Modules
	Carbohydrate metabolism	Central carbohydrate metabolism	M00001 Glycolysis (Embden-Meyerhof pathway), glucose => pyruvate (14) (complete 9/9)	163
			M00002 Glycolysis, core module involving three-carbon compounds (8) (complete 5/5)
			M00003 Gluconeogenesis, oxaloacetate => fructose-6P (12) (complete 7/7)
			M00307 Pyruvate oxidation, pyruvate => acetyl-CoA (4) (complete 1/1)
			M00009 Citrate cycle (TCA cycle, Krebs cycle) (21) (complete 8/8)
			M00010 Citrate cycle, first carbon oxidation, oxaloacetate => 2-oxoglutarate (4) (complete 3/3)
			M00011 Citrate cycle, second carbon oxidation, 2-oxoglutarate => oxaloacetate (17) (complete 5/5)
			M00004 Pentose phosphate pathway (Pentose phosphate cycle) (8) (complete 6/6)
			M00006 Pentose phosphate pathway, oxidative phase, glucose 6P => ribulose 5P (3) (complete 2/2)
			M00007 Pentose phosphate pathway, non-oxidative phase, fructose 6P => ribose 5P (4) (complete 4/4)
			M00005 PRPP biosynthesis, ribose 5P => PRPP (1) (complete 1/1)
			M00008 Entner-Doudoroff pathway, glucose-6P => glyceraldehyde-3P + pyruvate (4) (complete 4/4)
		Other carbohydrate metabolism	M00631 D-Galacturonate degradation (bacteria), D-galacturonate => pyruvate + D-glyceraldehyde 3P (7) (complete 5/5)
			M00061 D-Glucuronate degradation, D-glucuronate => pyruvate + D-glyceraldehyde 3P (6) (complete 5/5)
			M00632 Galactose degradation, Leloir pathway, galactose => alpha-D-glucose-1P (4) (complete 4/4)
			M00552 D-galactonate degradation, De Ley-Doudoroff pathway, D-galactonate => glycerate-3P (5) (complete 5/5)
			M00550 Ascorbate degradation, ascorbate => D-xylulose-5P (7) (complete 5/5)
			M00854 Glycogen biosynthesis, glucose-1P => glycogen/starch (4) (complete 2/2)
			M00855 Glycogen degradation, glycogen => glucose-6P (4) (complete 3/3)
			M00565 Trehalose biosynthesis, D-glucose 1P => trehalose (6) (complete 6/6)
			M00549 Nucleotide sugar biosynthesis, glucose => UDP-glucose (3) (complete 3/3)
			M00554 Nucleotide sugar biosynthesis, galactose => UDP-galactose (2) (complete 2/2)
			M00909 UDP-N-acetyl-D-glucosamine biosynthesis, prokaryotes, glucose => UDP-GlcNAc (5) (complete 5/5)
			M00761 Undecaprenylphosphate alpha-L-Ara4N biosynthesis, UDP-GlcA => undecaprenyl phosphate alpha-L-Ara4N (4) (complete 4/4)
			M00012 Glyoxylate cycle (6) (complete 5/5)
	Energy metabolism	Carbon fixation	M00168 CAM (Crassulacean acid metabolism), dark (2) (complete 2/2)	4
			M00579 Phosphate acetyltransferase-acetate kinase pathway, acetyl-CoA => acetate (2) (complete 2/2)
		Nitrogen metabolism	M00531 Assimilatory nitrate reduction, nitrate => ammonia (2) (complete 2/2)	7
			M00530 Dissimilatory nitrate reduction, nitrate => ammonia (5) (complete 2/2)
		Sulfur metabolism	M00176 Assimilatory sulfate reduction, sulfate => H2S (6) (complete 2/2)	6
		ATP synthesis	M00144 NADH:quinone oxidoreductase, prokaryotes (13) (complete 1/1)	36
			M00149 Succinate dehydrogenase, prokaryotes (4) (complete 1/1)
			M00150 Fumarate reductase, prokaryotes (4) (complete 1/1)
			M00153 Cytochrome bd ubiquinol oxidase (3) (complete 1/1)
			M00417 Cytochrome o ubiquinol oxidase (4) (complete 1/1)
			M00157 F-type ATPase, prokaryotes and chloroplasts (8) (complete 1/1)
	Lipid metabolism	Fatty acid metabolism	M00082 Fatty acid biosynthesis, initiation (7) (complete 2/2)	19
			M00083 Fatty acid biosynthesis, elongation (6) (complete 1/1)
			M00086 beta-Oxidation, acyl-CoA synthesis (1) (complete 1/1)
			M00087 beta-Oxidation (5) (complete 3/3)
		Lipid metabolism	M00093 Phosphatidylethanolamine (PE) biosynthesis, PA => PS => PE (3) (complete 3/3)	3
	Nucleotide metabolism	Purine metabolism	M00048 De novo purine biosynthesis, PRPP + glutamine => IMP (11) (complete 8/8)	22
			M00049 Adenine ribonucleotide biosynthesis, IMP => ADP,ATP (4) (complete 4/4)
			M00050 Guanine ribonucleotide biosynthesis, IMP => GDP,GTP (4) (complete 4/4)
			M00053 Deoxyribonucleotide biosynthesis, ADP/GDP/CDP/UDP => dATP/dGTP/dCTP/dUTP (3) (complete 2/2)
		Pyrimidine metabolism	M00051 De novo pyrimidine biosynthesis, glutamine (+ PRPP) => UMP (8) (complete 3/3)	24
			M00052 Pyrimidine ribonucleotide biosynthesis, UMP => UDP/UTP,CDP/CTP (3) (complete 3/3)
			M00938 Pyrimidine deoxyribonucleotide biosynthesis, UDP => dTTP (6) (complete 5/5)
			M00939 Pyrimidine degradation, uracil => 3-hydroxypropanoate (7) (complete 5/5)
	Amino acid metabolism	Serine and threonine metabolism	M00020 Serine biosynthesis, glycerate-3P => serine (3) (complete 3/3)	14
			M00018 Threonine biosynthesis, aspartate => homoserine => threonine (6) (complete 5/5)
			M00621 Glycine cleavage system (3) (complete 3/3)
			M00555 Betaine biosynthesis, choline => betaine (2) (complete 1/1)
		Cysteine and methionine metabolism	M00021 Cysteine biosynthesis, serine => cysteine (2) (complete 2/2)	25
			M00338 Cysteine biosynthesis, homocysteine + serine => cysteine (2) (complete 2/2)
			M00017 Methionine biosynthesis, aspartate => homoserine => methionine (10) (complete 7/7)
			M00034 Methionine salvage pathway (11) (complete 8/8)
		Branched-chain amino acid metabolism	M00019 Valine/isoleucine biosynthesis, pyruvate => valine / 2-oxobutanoate => isoleucine (6) (complete 4/4)	17
			M00570 Isoleucine biosynthesis, threonine => 2-oxobutanoate => isoleucine (7) (complete 5/5)
			M00432 Leucine biosynthesis, 2-oxoisovalerate => 2-oxoisocaproate (4) (complete 3/3)
		Lysine metabolism	M00016 Lysine biosynthesis, succinyl-DAP pathway, aspartate => lysine (11) (complete 9/9)	11
		Arginine and proline metabolism	M00028 Ornithine biosynthesis, glutamate => ornithine (5) (complete 4/4)	17
			M00844 Arginine biosynthesis, ornithine => arginine (3) (complete 3/3)
			M00015 Proline biosynthesis, glutamate => proline (3) (complete 2/2)
			M00970 Proline degradation, proline => glutamate (1) (complete 1/1)
			M00879 Arginine succinyltransferase pathway, arginine => glutamate (5) (complete 5/5)
		Polyamine biosynthesis	M00133 Polyamine biosynthesis, arginine => agmatine => putrescine => spermidine (5) (complete 4/4)	9
			M00136 GABA biosynthesis, prokaryotes, putrescine => GABA (4) (complete 4/4)
		Histidine metabolism	M00026 Histidine biosynthesis, PRPP => histidine (8) (complete 6/6)	12
			M00045 Histidine degradation, histidine => N-formiminoglutamate => glutamate (4) (complete 4/4)
		Aromatic amino acid metabolism	M00022 Shikimate pathway, phosphoenolpyruvate + erythrose-4P => chorismate (7) (complete 4/4)	22
			M00023 Tryptophan biosynthesis, chorismate => tryptophan (5) (complete 3/3)
			M00024 Phenylalanine biosynthesis, chorismate => phenylpyruvate => phenylalanine (3) (complete 2/2)
			M00025 Tyrosine biosynthesis, chorismate => HPP => tyrosine (3) (complete 2/2)
			M00533 Homoprotocatechuate degradation, homoprotocatechuate => 2-oxohept-3-enedioate (4) (complete 4/4)
		Other amino acid metabolism	M00118 Glutathione biosynthesis, glutamate => glutathione (2) (complete 2/2)
	Glycan metabolism	Lipopolysaccharide metabolism	M00060 KDO2-lipid A biosynthesis, Raetz pathway, LpxL-LpxM type (9) (complete 9/9)	2
			M00063 CMP-KDO biosynthesis (4) (complete 4/4)	17
			M00064 ADP-L-glycero-D-manno-heptose biosynthesis (4) (complete 5/5)
	Metabolism of cofactors and vitamins	Cofactor and vitamin metabolism	M00127 Thiamine biosynthesis, prokaryotes, AIR (+ DXP/tyrosine) => TMP/TPP (9) (complete 7/7)	104
			M00899 Thiamine salvage pathway, HMP/HET => TMP (3) (complete 2/2)
			M00125 Riboflavin biosynthesis, plants and bacteria, GTP => riboflavin/FMN/FAD (8) (complete 7/7)
			M00124 Pyridoxal-P biosynthesis, erythrose-4P => pyridoxal-P (6) (complete 6/6)
			M00115 NAD biosynthesis, aspartate => quinolinate => NAD (6) (complete 5/5)
			M00119 Pantothenate biosynthesis, valine/L-aspartate => pantothenate (5) (complete 5/5)
			M00120 Coenzyme A biosynthesis, pantothenate => CoA (4) (complete 3/3)
			M00572 Pimeloyl-ACP biosynthesis, BioC-BioH pathway, malonyl-ACP => pimeloyl-ACP (7) (complete 6/6)
			M00123 Biotin biosynthesis, pimeloyl-ACP/CoA => biotin (4) (complete 3/3)
			M00881 Lipoic acid biosynthesis, plants and bacteria, octanoyl-ACP => dihydrolipoyl-E2/H (2) (complete 2/2)
			M00126 Tetrahydrofolate biosynthesis, GTP => THF (8) (complete 5/5)
			M00880 Molybdenum cofactor biosynthesis, GTP => molybdenum cofactor (6) (complete 3/3)
			M00846 Siroheme biosynthesis, glutamyl-tRNA => siroheme (7) (complete 6/6)
			M00121 Heme biosynthesis, plants and bacteria, glutamate => heme (11) (complete 10/10)
			M00117 Ubiquinone biosynthesis, prokaryotes, chorismate (+ polyprenyl-PP) => ubiquinol (9) (complete 9/9)
			M00116 Menaquinone biosynthesis, chorismate (+ polyprenyl-PP) => menaquinol (9) (complete 9/9)
	Biosynthesis of terpenoids and polyketides	Terpenoid backbone biosynthesis	M00096 C5 isoprenoid biosynthesis, non-mevalonate pathway (8) (complete 8/8)	10
			M00364 C10-C20 isoprenoid biosynthesis, bacteria (2) (complete 2/2)
		Polyketide sugar unit biosynthesis	M00793 dTDP-L-rhamnose biosynthesis (4) (complete 3/3)	4
	Biosynthesis of other secondary metabolites	Biosynthesis of other bacterial compounds	M00918 Aerobactin biosynthesis, lysine => aerobactin (4) (complete 4/4)	4
	Xenobiotics biodegradation	Aromatics degradation	M00878 Phenylacetate degradation, phenylaxetate => acetyl-CoA/succinyl-CoA (11) (complete 7/7)	11
	Signature modules	Metabolic capacity	M00615 Nitrate assimilation (4) (complete 2/2)	9
			M00616 Sulfate-sulfur assimilation (5) (complete 2/2)
			Total
				572

## Sheet: Supplementary Table-5
Table S5: Cluster of Orthologous Groups (COGs) identified in Mz49
	Query	Seed_ortholog	Evalue	Score	EggNOG_OGs	Max_annot_lvl	COG_category	Description	Preferred_name	GOs	EC	KEGG_ko	KEGG_Pathway	KEGG_Module	KEGG_Reaction	KEGG_rclass	BRITE	KEGG_TC	CAZy	BiGG_Reaction	PFAMs
	MEZ7294235.1	716541.ECL_02764	0.0	1065.0	COG4987@1|root,COG4987@2|Bacteria,1QU1P@1224|Proteobacteria,1RQD7@1236|Gammaproteobacteria,3X0CE@547|Enterobacter	1236|Gammaproteobacteria	V	ABC transporter	cydC	GO:0000101,GO:0003333,GO:0003674,GO:0003824,GO:0005215,GO:0005575,GO:0005623,GO:0005886,GO:0005887,GO:0006810,GO:0006811,GO:0006812,GO:0006820,GO:0006857,GO:0006865,GO:0008150,GO:0009889,GO:0015399,GO:0015405,GO:0015711,GO:0015804,GO:0015833,GO:0015849,GO:0016020,GO:0016021,GO:0016462,GO:0016787,GO:0016817,GO:0016818,GO:0016887,GO:0017111,GO:0019222,GO:0022804,GO:0022857,GO:0031224,GO:0031226,GO:…	-	ko:K16012	ko02010,map02010	-	-	-	ko00000,ko00001,ko02000	3.A.1.129	-	iEC55989_1330.EC55989_0931,iECIAI1_1343.ECIAI1_0926,iECO103_1326.ECO103_0929,iECO111_1330.ECO111_0954,iECSE_1348.ECSE_0944,iECW_1372.ECW_m0996,iEKO11_1354.EKO11_2951,iSDY_1059.SDY_2375,iWFL_1372.ECW_m0996	ABC_membrane,ABC_tran
	MEZ7294241.1	716541.ECL_02770	0.0	1220.0	COG0577@1|root,COG1136@1|root,COG0577@2|Bacteria,COG1136@2|Bacteria,1MU45@1224|Proteobacteria,1RNUJ@1236|Gammaproteobacteria,3X16A@547|Enterobacter	1236|Gammaproteobacteria	V	Part of the tripartite efflux system MacAB-TolC. MacB is a non-canonical ABC transporter that contains transmembrane domains (TMD), which form a pore in the inner membrane, and an ATP-binding domain (NBD), which is responsible for energy generation. Confers resistance against macrolides	macB	GO:0000166,GO:0003674,GO:0003824,GO:0005215,GO:0005488,GO:0005515,GO:0005524,GO:0005575,GO:0005623,GO:0005886,GO:0005887,GO:0006810,GO:0006855,GO:0008144,GO:0008150,GO:0008559,GO:0015238,GO:0015399,GO:0015405,GO:0015893,GO:0016020,GO:0016021,GO:0016462,GO:0016787,GO:0016817,GO:0016818,GO:0016887,GO:0017076,GO:0017111,GO:0022804,GO:0022857,GO:0030554,GO:0031224,GO:0031226,GO:0032553,GO:0032555,GO:…	-	ko:K05685	ko02010,map02010	M00709	-	-	ko00000,ko00001,ko00002,ko01000,ko02000	3.A.1.122.1,3.A.1.122.12	-	-	ABC_tran,FtsX,MacB_PCD
	MEZ7294272.1	716541.ECL_02804	4.88e-198	548.0	COG3023@1|root,COG3023@2|Bacteria,1RDHU@1224|Proteobacteria,1RMDN@1236|Gammaproteobacteria,3X18D@547|Enterobacter	1236|Gammaproteobacteria	V	N-acetylmuramoyl-L-alanine amidase	amiD	GO:0000270,GO:0003674,GO:0003824,GO:0005488,GO:0005575,GO:0006022,GO:0006026,GO:0006027,GO:0006807,GO:0008150,GO:0008152,GO:0008270,GO:0008745,GO:0009056,GO:0009057,GO:0009253,GO:0009254,GO:0009392,GO:0016020,GO:0016787,GO:0016810,GO:0016811,GO:0019867,GO:0030203,GO:0043167,GO:0043169,GO:0043170,GO:0046872,GO:0046914,GO:0061783,GO:0071704,GO:1901135,GO:1901136,GO:1901564,GO:1901565,GO:1901575	3.5.1.28	ko:K01447,ko:K11066	-	-	R04112	RC00064,RC00141	ko00000,ko01000,ko01011	-	-	-	Amidase_2,PG_binding_1
	MEZ7294335.1	1045856.EcWSU1_01367	9.18e-170	483.0	COG1566@1|root,COG1566@2|Bacteria,1MU7I@1224|Proteobacteria,1RY6K@1236|Gammaproteobacteria,3X308@547|Enterobacter	1236|Gammaproteobacteria	V	HlyD membrane-fusion protein of T1SS	emra1	-	-	ko:K03543	-	M00701	-	-	ko00000,ko00002,ko02000	8.A.1.1	-	-	Biotin_lipoyl_2,HlyD_3,HlyD_D23
	MEZ7294361.1	716541.ECL_02941	0.0	1150.0	COG1131@1|root,COG1131@2|Bacteria,1MUX3@1224|Proteobacteria,1RMM4@1236|Gammaproteobacteria,3X1T9@547|Enterobacter	1236|Gammaproteobacteria	V	ABC transporter	ybhF	GO:0003674,GO:0005215,GO:0005575,GO:0005623,GO:0005886,GO:0006810,GO:0006855,GO:0008150,GO:0015562,GO:0015893,GO:0016020,GO:0022857,GO:0042221,GO:0042493,GO:0044464,GO:0050896,GO:0051179,GO:0051234,GO:0055085,GO:0071944	-	ko:K01990	-	M00254	-	-	ko00000,ko00002,ko02000	3.A.1	-	-	ABC_tran
	MEZ7294362.1	716541.ECL_02942	8.58e-252	693.0	COG0842@1|root,COG0842@2|Bacteria,1MW5R@1224|Proteobacteria,1RPB4@1236|Gammaproteobacteria,3X1QT@547|Enterobacter	1236|Gammaproteobacteria	V	PFAM ABC-2 type transporter	ybhS	GO:0003674,GO:0005215,GO:0005575,GO:0005623,GO:0005886,GO:0005887,GO:0006810,GO:0006855,GO:0008150,GO:0015562,GO:0015893,GO:0016020,GO:0016021,GO:0022857,GO:0031224,GO:0031226,GO:0042221,GO:0042493,GO:0044425,GO:0044459,GO:0044464,GO:0050896,GO:0051179,GO:0051234,GO:0055085,GO:0071944	-	ko:K01992	-	M00254	-	-	ko00000,ko00002,ko02000	3.A.1	-	-	ABC2_membrane_2,ABC2_membrane_3
	MEZ7294363.1	716541.ECL_02943	6.61e-256	702.0	COG0842@1|root,COG0842@2|Bacteria,1MW5R@1224|Proteobacteria,1SYDD@1236|Gammaproteobacteria,3X0C7@547|Enterobacter	1236|Gammaproteobacteria	V	Transport permease protein	ybhR	GO:0003674,GO:0005215,GO:0005575,GO:0005623,GO:0005886,GO:0005887,GO:0006810,GO:0006855,GO:0006950,GO:0006974,GO:0008150,GO:0009987,GO:0015562,GO:0015893,GO:0016020,GO:0016021,GO:0022857,GO:0031224,GO:0031226,GO:0033554,GO:0042221,GO:0042493,GO:0044425,GO:0044459,GO:0044464,GO:0050896,GO:0051179,GO:0051234,GO:0051716,GO:0055085,GO:0071944	-	ko:K01992	-	M00254	-	-	ko00000,ko00002,ko02000	3.A.1	-	-	ABC2_membrane_3
	MEZ7294663.1	716541.ECL_01233	0.0	1989.0	COG0841@1|root,COG0841@2|Bacteria,1MU48@1224|Proteobacteria,1RMBN@1236|Gammaproteobacteria,3X0K0@547|Enterobacter	1236|Gammaproteobacteria	V	Efflux pump membrane transporter	acrB	GO:0003674,GO:0005215,GO:0005488,GO:0005515,GO:0005575,GO:0005623,GO:0005886,GO:0005887,GO:0006810,GO:0006811,GO:0006812,GO:0006855,GO:0008150,GO:0008324,GO:0015075,GO:0015077,GO:0015078,GO:0015238,GO:0015291,GO:0015297,GO:0015298,GO:0015299,GO:0015307,GO:0015318,GO:0015672,GO:0015893,GO:0016020,GO:0016021,GO:0022804,GO:0022857,GO:0022890,GO:0031224,GO:0031226,GO:0032991,GO:0034220,GO:0042221,GO:…	-	ko:K18138,ko:K18142	ko01501,ko01503,map01501,map01503	M00647,M00696,M00699,M00718	-	-	ko00000,ko00001,ko00002,ko01504,ko02000	2.A.6.2	-	-	ACR_tran
	MEZ7294684.1	716541.ECL_01209	0.0	1092.0	COG1132@1|root,COG1132@2|Bacteria,1MUBM@1224|Proteobacteria,1RMUR@1236|Gammaproteobacteria,3WZYH@547|Enterobacter	1236|Gammaproteobacteria	V	ABC transporter transmembrane region	mdlB	GO:0000166,GO:0003674,GO:0003824,GO:0005215,GO:0005319,GO:0005488,GO:0005524,GO:0005575,GO:0005623,GO:0005886,GO:0006810,GO:0006869,GO:0008144,GO:0008150,GO:0010876,GO:0015399,GO:0015405,GO:0016020,GO:0016021,GO:0016462,GO:0016787,GO:0016817,GO:0016818,GO:0016887,GO:0017076,GO:0017111,GO:0022804,GO:0022857,GO:0030554,GO:0031224,GO:0032553,GO:0032555,GO:0032559,GO:0033036,GO:0034040,GO:0035639,GO:…	3.6.3.44	ko:K18104,ko:K18890	ko01501,ko02010,map01501,map02010	M00700,M00707	-	-	ko00000,ko00001,ko00002,ko01000,ko01504,ko02000	3.A.1.106.13,3.A.1.106.5,3.A.1.117,3.A.1.123	-	-	ABC_membrane,ABC_tran
	MEZ7294685.1	716541.ECL_01208	0.0	1124.0	COG1132@1|root,COG1132@2|Bacteria,1MUBM@1224|Proteobacteria,1RMUR@1236|Gammaproteobacteria,3X02V@547|Enterobacter	1236|Gammaproteobacteria	V	ABC transporter transmembrane region	mdlA	GO:0000166,GO:0003674,GO:0005488,GO:0005524,GO:0005575,GO:0005623,GO:0005886,GO:0008144,GO:0016020,GO:0016021,GO:0017076,GO:0030554,GO:0031224,GO:0032553,GO:0032555,GO:0032559,GO:0035639,GO:0036094,GO:0043167,GO:0043168,GO:0044425,GO:0044464,GO:0071944,GO:0097159,GO:0097367,GO:1901265,GO:1901363	-	ko:K06147,ko:K18889	ko02010,map02010	M00707	-	-	ko00000,ko00001,ko00002,ko02000	3.A.1.106,3.A.1.106.13,3.A.1.106.5,3.A.1.109,3.A.1.21	-	-	ABC_membrane,ABC_tran
	MEZ7294760.1	1045856.EcWSU1_00891	7.82e-277	759.0	COG1680@1|root,COG1680@2|Bacteria,1MVPR@1224|Proteobacteria,1RPF1@1236|Gammaproteobacteria,3X096@547|Enterobacter	1236|Gammaproteobacteria	V	Beta-lactamase	ampH	GO:0000270,GO:0003674,GO:0003824,GO:0004175,GO:0004180,GO:0005488,GO:0006022,GO:0006026,GO:0006027,GO:0006508,GO:0006807,GO:0008144,GO:0008150,GO:0008152,GO:0008233,GO:0008238,GO:0008360,GO:0008658,GO:0009056,GO:0009057,GO:0009253,GO:0016787,GO:0019538,GO:0022603,GO:0022604,GO:0030203,GO:0031406,GO:0033218,GO:0033293,GO:0036094,GO:0043167,GO:0043168,GO:0043170,GO:0043177,GO:0044238,GO:0050789,GO:…	3.4.16.4	ko:K18988	-	-	-	-	ko00000,ko01000,ko01002,ko01011	-	-	-	Beta-lactamase
	MEZ7294858.1	716541.ECL_01042	0.0	1435.0	COG2274@1|root,COG2274@2|Bacteria,1R2T0@1224|Proteobacteria,1SBE1@1236|Gammaproteobacteria,3X1NU@547|Enterobacter	1236|Gammaproteobacteria	V	ABC transporter, transmembrane region	-	-	-	ko:K12541	ko02010,map02010	M00330	-	-	ko00000,ko00001,ko00002,ko02000,ko02044	3.A.1.109.3,3.A.1.109.4	-	-	ABC_membrane,ABC_tran,Peptidase_C39
	MEZ7294867.1	716541.ECL_01033	8e-163	456.0	COG1136@1|root,COG1136@2|Bacteria,1MU45@1224|Proteobacteria,1S4GN@1236|Gammaproteobacteria,3X036@547|Enterobacter	1236|Gammaproteobacteria	V	ATPases associated with a variety of cellular activities	-	-	-	ko:K02003	-	M00258	-	-	ko00000,ko00002,ko02000	3.A.1	-	-	ABC_tran
	MEZ7294893.1	716541.ECL_00379	0.0	1323.0	COG2274@1|root,COG3271@1|root,COG2274@2|Bacteria,COG3271@2|Bacteria,1R2T0@1224|Proteobacteria,1SBE1@1236|Gammaproteobacteria,3X3UB@547|Enterobacter	1236|Gammaproteobacteria	V	Peptidase C39 family	lagD	-	-	ko:K13409	ko02010,ko04626,map02010,map04626	M00339	-	-	ko00000,ko00001,ko00002,ko02000,ko02044	3.A.1.110	-	-	ABC_membrane,ABC_tran,Peptidase_C39
	MEZ7294895.1	716541.ECL_00381	0.0	1221.0	COG0577@1|root,COG1136@1|root,COG0577@2|Bacteria,COG1136@2|Bacteria,1MU45@1224|Proteobacteria,1RNUJ@1236|Gammaproteobacteria,3X3MJ@547|Enterobacter	1236|Gammaproteobacteria	V	MacB-like periplasmic core domain	macB	-	-	ko:K05685	ko02010,map02010	M00709	-	-	ko00000,ko00001,ko00002,ko01000,ko02000	3.A.1.122.1,3.A.1.122.12	-	-	ABC_tran,FtsX,MacB_PCD
	MEZ7294922.1	716541.ECL_00553	3.12e-272	745.0	COG1680@1|root,COG1680@2|Bacteria,1MY01@1224|Proteobacteria,1RNUI@1236|Gammaproteobacteria,3WZWB@547|Enterobacter	1236|Gammaproteobacteria	V	Beta-lactamase	ampC	GO:0003674,GO:0003824,GO:0005575,GO:0005623,GO:0008800,GO:0016787,GO:0016810,GO:0016812,GO:0042597,GO:0044464	3.5.2.6	ko:K01467,ko:K19100,ko:K19101,ko:K19215,ko:K20319,ko:K20320	ko01501,ko02020,map01501,map02020	M00628	R06363	RC01499	br01600,ko00000,ko00001,ko00002,ko01000,ko01504	-	-	-	Beta-lactamase
	MEZ7295181.1	716541.ECL_00735	2.54e-244	672.0	COG1566@1|root,COG1566@2|Bacteria,1MU7I@1224|Proteobacteria,1RPV2@1236|Gammaproteobacteria,3WZVP@547|Enterobacter	1236|Gammaproteobacteria	V	Secretion protein	yiaV	-	-	ko:K03543	-	M00701	-	-	ko00000,ko00002,ko02000	8.A.1.1	-	-	Biotin_lipoyl_2,HlyD_3,HlyD_D23
	MEZ7295352.1	716541.ECL_00906	3.4e-136	384.0	COG3023@1|root,COG3023@2|Bacteria,1RDHU@1224|Proteobacteria,1S3PG@1236|Gammaproteobacteria,3X267@547|Enterobacter	1236|Gammaproteobacteria	V	PFAM N-acetylmuramoyl-L-alanine amidase family 2	ampD	GO:0000270,GO:0003674,GO:0003824,GO:0005575,GO:0005622,GO:0005623,GO:0005737,GO:0006022,GO:0006026,GO:0006027,GO:0006807,GO:0008150,GO:0008152,GO:0008745,GO:0009056,GO:0009057,GO:0009253,GO:0009254,GO:0009392,GO:0016020,GO:0016787,GO:0016810,GO:0016811,GO:0019867,GO:0030203,GO:0043170,GO:0044424,GO:0044464,GO:0061783,GO:0071704,GO:1901135,GO:1901136,GO:1901564,GO:1901565,GO:1901575	3.5.1.28	ko:K01447,ko:K03806	-	-	R04112	RC00064,RC00141	ko00000,ko01000,ko01011	-	-	iAF1260.b0110,iB21_1397.B21_00108,iBWG_1329.BWG_0103,iEC55989_1330.EC55989_0103,iECBD_1354.ECBD_3509,iECB_1328.ECB_00109,iECDH10B_1368.ECDH10B_0090,iECDH1ME8569_1439.ECDH1ME8569_0104,iECD_1391.ECD_00109,iECIAI1_1343.ECIAI1_0107,iECO103_1326.ECO103_0110,iECO111_1330.ECO111_0111,iECO26_1355.ECO26_0112,iECSE_1348.ECSE_0110,iECW_1372.ECW_m0107,iEKO11_1354.EKO11_3806,iETEC_1333.ETEC_0106,iEcDH1_1363.E…	Amidase_2
	MEZ7295353.1	716541.ECL_00907	5.71e-201	556.0	COG3725@1|root,COG3725@2|Bacteria,1MVMK@1224|Proteobacteria,1RQTI@1236|Gammaproteobacteria,3X08F@547|Enterobacter	1236|Gammaproteobacteria	V	Signaling modulator of AmpD, AmpE	ampE	GO:0005575,GO:0005623,GO:0005886,GO:0005887,GO:0016020,GO:0016021,GO:0031224,GO:0031226,GO:0044425,GO:0044459,GO:0044464,GO:0071944	-	ko:K03807	-	-	-	-	ko00000	-	-	-	AmpE
	MEZ7295372.1	716541.ECL_00932	4.05e-213	589.0	COG1131@1|root,COG1131@2|Bacteria,1MUW7@1224|Proteobacteria,1RMC5@1236|Gammaproteobacteria,3X11H@547|Enterobacter	1236|Gammaproteobacteria	V	ABC transporter	yadG	GO:0005575,GO:0005623,GO:0005886,GO:0008150,GO:0009314,GO:0009628,GO:0010165,GO:0010212,GO:0016020,GO:0044464,GO:0050896,GO:0071944	-	ko:K01990	-	M00254	-	-	ko00000,ko00002,ko02000	3.A.1	-	-	ABC_tran
	MEZ7295373.1	716541.ECL_00933	6.57e-177	493.0	COG0842@1|root,COG0842@2|Bacteria,1MUH1@1224|Proteobacteria,1RP0Z@1236|Gammaproteobacteria,3X04X@547|Enterobacter	1236|Gammaproteobacteria	V	Transport permease protein	yadH	GO:0005575,GO:0005623,GO:0005886,GO:0016020,GO:0044464,GO:0071944	-	ko:K01992	-	M00254	-	-	ko00000,ko00002,ko02000	3.A.1	-	-	ABC2_membrane
	MEZ7295567.1	716541.ECL_03767	0.0	1970.0	COG0841@1|root,COG0841@2|Bacteria,1MU48@1224|Proteobacteria,1RMBN@1236|Gammaproteobacteria,3X07V@547|Enterobacter	1236|Gammaproteobacteria	V	Hydrophobe amphiphile efflux-1 HAE1	acrD	GO:0003674,GO:0005215,GO:0005575,GO:0005623,GO:0005886,GO:0006810,GO:0006811,GO:0006812,GO:0006855,GO:0008150,GO:0008324,GO:0015075,GO:0015077,GO:0015078,GO:0015238,GO:0015291,GO:0015297,GO:0015298,GO:0015299,GO:0015307,GO:0015318,GO:0015672,GO:0015893,GO:0016020,GO:0022804,GO:0022857,GO:0022890,GO:0034220,GO:0042221,GO:0042493,GO:0044464,GO:0046618,GO:0050896,GO:0051179,GO:0051234,GO:0055085,GO:…	-	ko:K18324	ko02020,map02020	M00646	-	-	ko00000,ko00001,ko00002,ko02000	2.A.6.2.7	-	iE2348C_1286.E2348C_2706	ACR_tran
	MEZ7295845.1	716541.ECL_03403	0.0	1888.0	COG0841@1|root,COG0841@2|Bacteria,1MU48@1224|Proteobacteria,1RMBN@1236|Gammaproteobacteria,3X21N@547|Enterobacter	1236|Gammaproteobacteria	V	Belongs to the resistance-nodulation-cell division (RND) (TC 2.A.6) family	mdtC	GO:0003674,GO:0005215,GO:0005575,GO:0005623,GO:0005886,GO:0005887,GO:0006810,GO:0006811,GO:0006812,GO:0006855,GO:0008150,GO:0008324,GO:0015075,GO:0015077,GO:0015078,GO:0015238,GO:0015291,GO:0015297,GO:0015298,GO:0015299,GO:0015307,GO:0015318,GO:0015672,GO:0015893,GO:0016020,GO:0016021,GO:0022804,GO:0022857,GO:0022890,GO:0031224,GO:0031226,GO:0034220,GO:0042221,GO:0042493,GO:0044425,GO:0044459,GO:…	-	ko:K07789	ko02020,map02020	M00648	-	-	ko00000,ko00001,ko00002,ko02000	2.A.6.2	-	-	ACR_tran
	MEZ7295846.1	716541.ECL_03402	0.0	1905.0	COG0841@1|root,COG0841@2|Bacteria,1MU48@1224|Proteobacteria,1RMBN@1236|Gammaproteobacteria,3X1ID@547|Enterobacter	1236|Gammaproteobacteria	V	Belongs to the resistance-nodulation-cell division (RND) (TC 2.A.6) family. MdtB subfamily	mdtB	GO:0005575,GO:0005623,GO:0005886,GO:0005887,GO:0016020,GO:0016021,GO:0031224,GO:0031226,GO:0044425,GO:0044459,GO:0044464,GO:0071944	-	ko:K07788	ko02020,map02020	M00648	-	-	ko00000,ko00001,ko00002,ko02000	2.A.6.2	-	-	ACR_tran
	MEZ7295915.1	1045856.EcWSU1_02934	0.0	904.0	COG0534@1|root,COG0534@2|Bacteria,1MVRV@1224|Proteobacteria,1RNQ7@1236|Gammaproteobacteria,3X0IV@547|Enterobacter	1236|Gammaproteobacteria	V	PFAM Multi antimicrobial extrusion protein MatE	yeeO	GO:0003674,GO:0005215,GO:0005575,GO:0005623,GO:0005886,GO:0006810,GO:0006811,GO:0006820,GO:0006857,GO:0006862,GO:0008150,GO:0008509,GO:0008514,GO:0015075,GO:0015215,GO:0015230,GO:0015605,GO:0015711,GO:0015748,GO:0015833,GO:0015931,GO:0015932,GO:0016020,GO:0022857,GO:0034220,GO:0035350,GO:0035442,GO:0035672,GO:0035673,GO:0042886,GO:0042887,GO:0042938,GO:0044464,GO:0044610,GO:0051179,GO:0051181,GO:…	-	-	-	-	-	-	-	-	-	-	MatE
	MEZ7295921.1	640513.Entas_3338	0.0	1912.0	COG0841@1|root,COG0841@2|Bacteria,1MU48@1224|Proteobacteria,1RMBN@1236|Gammaproteobacteria,3X398@547|Enterobacter	1236|Gammaproteobacteria	V	Belongs to the resistance-nodulation-cell division (RND) (TC 2.A.6) family	czcA	-	-	ko:K18138	ko01501,ko01503,map01501,map01503	M00647,M00699,M00718	-	-	ko00000,ko00001,ko00002,ko01504,ko02000	2.A.6.2	-	-	ACR_tran
	MEZ7296199.1	716541.ECL_04022	8.57e-270	739.0	COG1566@1|root,COG1566@2|Bacteria,1MU7I@1224|Proteobacteria,1RMAD@1236|Gammaproteobacteria,3X1RS@547|Enterobacter	1236|Gammaproteobacteria	V	TIGRFAM efflux pump membrane protein	emrA	GO:0003674,GO:0005488,GO:0005515,GO:0005575,GO:0005623,GO:0005886,GO:0009897,GO:0009986,GO:0016020,GO:0031224,GO:0031226,GO:0031233,GO:0031237,GO:0042802,GO:0044425,GO:0044459,GO:0044464,GO:0071944,GO:0098552,GO:0098567	-	ko:K03543	-	M00701	-	-	ko00000,ko00002,ko02000	8.A.1.1	-	-	Biotin_lipoyl_2,HlyD,HlyD_3,HlyD_D23
	MEZ7296238.1	716541.ECL_03982	0.0	1373.0	COG2274@1|root,COG2274@2|Bacteria,1R2T0@1224|Proteobacteria,1SBE1@1236|Gammaproteobacteria,3X1NU@547|Enterobacter	1236|Gammaproteobacteria	V	ABC transporter, transmembrane region	-	-	-	ko:K12541	ko02010,map02010	M00330	-	-	ko00000,ko00001,ko00002,ko02000,ko02044	3.A.1.109.3,3.A.1.109.4	-	-	ABC_membrane,ABC_tran
	MEZ7296339.1	716541.ECL_04650	0.0	1917.0	COG0841@1|root,COG0841@2|Bacteria,1MU48@1224|Proteobacteria,1RMBN@1236|Gammaproteobacteria,3X363@547|Enterobacter	1236|Gammaproteobacteria	V	Hydrophobe amphiphile efflux-1 HAE1	acrB	GO:0005575,GO:0005623,GO:0005886,GO:0016020,GO:0044464,GO:0071944	-	ko:K18138,ko:K18142	ko01501,ko01503,map01501,map01503	M00647,M00696,M00699,M00718	-	-	ko00000,ko00001,ko00002,ko01504,ko02000	2.A.6.2	-	iAF1260.b3266,iJO1366.b3266,iZ_1308.Z4627	ACR_tran
	MEZ7296366.1	716541.ECL_04624	4.72e-213	589.0	COG1566@1|root,COG1566@2|Bacteria,1MWG0@1224|Proteobacteria,1RPC8@1236|Gammaproteobacteria,3X1GW@547|Enterobacter	1236|Gammaproteobacteria	V	P-hydroxybenzoic acid efflux pump subunit AaeA	aaeA	GO:0003674,GO:0005215,GO:0006810,GO:0006811,GO:0006820,GO:0006855,GO:0008150,GO:0015238,GO:0015546,GO:0015711,GO:0015849,GO:0015893,GO:0015906,GO:0022857,GO:0042221,GO:0042493,GO:0042886,GO:0042887,GO:0042891,GO:0042895,GO:0042908,GO:0042910,GO:0045117,GO:0046942,GO:0050896,GO:0051179,GO:0051234,GO:0055085,GO:0071702,GO:0071705,GO:0072348,GO:1901474,GO:1901682,GO:1902599	-	ko:K15548	-	-	-	-	ko00000,ko02000	8.A.1.7.1	-	-	Biotin_lipoyl_2,HlyD_3,HlyD_D23
	MEZ7296578.1	1045856.EcWSU1_03838	4.1e-184	513.0	COG1968@1|root,COG1968@2|Bacteria,1MX02@1224|Proteobacteria,1RQQT@1236|Gammaproteobacteria,3X0RB@547|Enterobacter	1236|Gammaproteobacteria	V	Catalyzes the dephosphorylation of undecaprenyl diphosphate (UPP). Confers resistance to bacitracin	uppP	GO:0003674,GO:0003824,GO:0005575,GO:0005623,GO:0005886,GO:0005887,GO:0006793,GO:0006796,GO:0008150,GO:0008152,GO:0009987,GO:0016020,GO:0016021,GO:0016311,GO:0016462,GO:0016787,GO:0016817,GO:0016818,GO:0031224,GO:0031226,GO:0042221,GO:0044237,GO:0044425,GO:0044459,GO:0044464,GO:0046677,GO:0050380,GO:0050896,GO:0071944	3.6.1.27	ko:K06153	ko00550,map00550	-	R05627	RC00002	ko00000,ko00001,ko01000,ko01011	-	-	iYL1228.KPN_03461	BacA
	MEZ7296788.1	716541.ECL_01771	0.0	1061.0	COG4618@1|root,COG4618@2|Bacteria,1NTI5@1224|Proteobacteria,1T1HR@1236|Gammaproteobacteria	1236|Gammaproteobacteria	V	Type I secretion system	prsD	-	-	ko:K06148,ko:K12536	ko02010,map02010	M00328	-	-	ko00000,ko00001,ko00002,ko02000,ko02044	3.A.1,3.A.1.110	-	-	ABC_membrane,ABC_tran
	MEZ7296790.1	716541.ECL_01769	6.8e-223	615.0	COG4168@1|root,COG4168@2|Bacteria,1QUAU@1224|Proteobacteria,1T1RR@1236|Gammaproteobacteria,3WZYA@547|Enterobacter	1236|Gammaproteobacteria	V	PFAM binding-protein-dependent transport systems inner membrane component	sapB	GO:0003674,GO:0005215,GO:0005575,GO:0005623,GO:0005886,GO:0006810,GO:0006811,GO:0006812,GO:0008150,GO:0008324,GO:0008519,GO:0015075,GO:0015101,GO:0015203,GO:0015489,GO:0015695,GO:0015696,GO:0015846,GO:0015847,GO:0016020,GO:0022857,GO:0034220,GO:0044464,GO:0051179,GO:0051234,GO:0055085,GO:0071702,GO:0071705,GO:0071944,GO:0072488,GO:0098655,GO:1902047	-	ko:K19227	ko01503,ko02010,map01503,map02010	M00739	-	-	ko00000,ko00001,ko00002,ko02000	3.A.1.5.5	-	-	BPD_transp_1
	MEZ7296791.1	716541.ECL_01768	4.7e-206	570.0	COG4171@1|root,COG4171@2|Bacteria,1QUAT@1224|Proteobacteria,1T1RQ@1236|Gammaproteobacteria,3WZVY@547|Enterobacter	1236|Gammaproteobacteria	V	PFAM binding-protein-dependent transport systems inner membrane component	sapC	GO:0003674,GO:0005215,GO:0005575,GO:0005623,GO:0005886,GO:0006810,GO:0006811,GO:0006812,GO:0008150,GO:0008324,GO:0008519,GO:0015075,GO:0015101,GO:0015203,GO:0015489,GO:0015695,GO:0015696,GO:0015846,GO:0015847,GO:0016020,GO:0022857,GO:0034220,GO:0044464,GO:0051179,GO:0051234,GO:0055085,GO:0071702,GO:0071705,GO:0071944,GO:0072488,GO:0098655,GO:1902047	-	ko:K19228	ko01503,ko02010,map01503,map02010	M00739	-	-	ko00000,ko00001,ko00002,ko02000	3.A.1.5.5	-	-	BPD_transp_1,OppC_N
	MEZ7296798.1	716541.ECL_01759	6.36e-180	504.0	COG1132@1|root,COG1132@2|Bacteria,1MXPP@1224|Proteobacteria,1RNT5@1236|Gammaproteobacteria,3X3GC@547|Enterobacter	1236|Gammaproteobacteria	V	ABC transporter transmembrane region	-	-	-	-	-	-	-	-	-	-	-	-	ABC_membrane_3
	MEZ7296799.1	716541.ECL_01758	0.0	1831.0	COG0841@1|root,COG0841@2|Bacteria,1MU48@1224|Proteobacteria,1RMBN@1236|Gammaproteobacteria,3X0KN@547|Enterobacter	1236|Gammaproteobacteria	V	MMPL family	acrF	-	-	ko:K03296,ko:K18146	ko01501,map01501	M00649	-	-	ko00000,ko00001,ko00002,ko01504,ko02000	2.A.6.2,2.A.6.2.40	-	-	ACR_tran
	MEZ7297015.1	716541.ECL_02125	0.0	1987.0	COG0841@1|root,COG0841@2|Bacteria,1MU48@1224|Proteobacteria,1RMBN@1236|Gammaproteobacteria,3X0EW@547|Enterobacter	1236|Gammaproteobacteria	V	MMPL family	mexF	-	-	ko:K18299,ko:K19585	-	M00641,M00767	-	-	ko00000,ko00002,ko01504,ko02000	2.A.6.2.16,2.A.6.2.47	-	-	ACR_tran
	MEZ7297034.1	1045856.EcWSU1_02071	0.0	1821.0	COG0841@1|root,COG0841@2|Bacteria,1MU48@1224|Proteobacteria,1RMBN@1236|Gammaproteobacteria,3X33R@547|Enterobacter	1236|Gammaproteobacteria	V	AcrB/AcrD/AcrF family	czcA	-	-	ko:K18138,ko:K18303	ko01501,ko01503,map01501,map01503	M00642,M00647,M00699,M00718	-	-	ko00000,ko00001,ko00002,ko01504,ko02000	2.A.6.2,2.A.6.2.17	-	-	ACR_tran
	MEZ7297067.1	716541.ECL_02087	8.73e-225	623.0	COG1566@1|root,COG1566@2|Bacteria,1MU7I@1224|Proteobacteria,1RRGJ@1236|Gammaproteobacteria,3X22W@547|Enterobacter	1236|Gammaproteobacteria	V	HlyD membrane-fusion protein of T1SS	-	-	-	ko:K03543	-	M00701	-	-	ko00000,ko00002,ko02000	8.A.1.1	-	-	Biotin_lipoyl_2,HlyD,HlyD_3,HlyD_D23
	MEZ7297078.1	716541.ECL_02074	0.0	1356.0	COG2274@1|root,COG2274@2|Bacteria,1R2T0@1224|Proteobacteria,1SBE1@1236|Gammaproteobacteria,3X1NU@547|Enterobacter	1236|Gammaproteobacteria	V	ABC transporter, transmembrane region	-	-	-	ko:K12541	ko02010,map02010	M00330	-	-	ko00000,ko00001,ko00002,ko02000,ko02044	3.A.1.109.3,3.A.1.109.4	-	-	ABC_membrane,ABC_tran
	MEZ7297294.1	716541.ECL_01516	6.32e-224	616.0	COG1619@1|root,COG1619@2|Bacteria,1MWIY@1224|Proteobacteria,1RQT8@1236|Gammaproteobacteria,3X0QR@547|Enterobacter	1236|Gammaproteobacteria	V	LD-carboxypeptidase	ldcA	GO:0000270,GO:0003674,GO:0003824,GO:0004180,GO:0005575,GO:0005622,GO:0005623,GO:0005737,GO:0005829,GO:0006022,GO:0006508,GO:0006518,GO:0006807,GO:0008150,GO:0008152,GO:0008233,GO:0008238,GO:0009050,GO:0009056,GO:0009254,GO:0009987,GO:0016787,GO:0019538,GO:0030203,GO:0034641,GO:0043170,GO:0043171,GO:0043603,GO:0044237,GO:0044238,GO:0044248,GO:0044424,GO:0044444,GO:0044464,GO:0070011,GO:0071704,GO:…	3.4.17.13	ko:K01297	-	-	-	-	ko00000,ko01000,ko01002,ko01011	-	-	iAPECO1_1312.APECO1_304,iECABU_c1320.ECABU_c14580,iECED1_1282.ECED1_1334,iECOK1_1307.ECOK1_1338,iECS88_1305.ECS88_1255,iLF82_1304.LF82_1171,iNRG857_1313.NRG857_06085,iSFV_1184.SFV_1201,iSFxv_1172.SFxv_1357,iS_1188.S1271,iUMN146_1321.UM146_11125,iUTI89_1310.UTI89_C1378,ic_1306.c1641	Peptidase_S66
	MEZ7297482.1	716541.ECL_03254	0.0	880.0	COG1680@1|root,COG1680@2|Bacteria,1P3SQ@1224|Proteobacteria,1RRMI@1236|Gammaproteobacteria,3X32Y@547|Enterobacter	1236|Gammaproteobacteria	V	Beta-lactamase	nylB	-	-	-	-	-	-	-	-	-	-	-	Beta-lactamase
	MEZ7297728.1	716541.ECL_02325	4.82e-194	539.0	COG1566@1|root,COG1566@2|Bacteria,1MWG0@1224|Proteobacteria,1RRE3@1236|Gammaproteobacteria,3X072@547|Enterobacter	1236|Gammaproteobacteria	V	Belongs to the membrane fusion protein (MFP) (TC 8.A.1) family	ydhJ	GO:0003674,GO:0005215,GO:0006810,GO:0006855,GO:0008150,GO:0015238,GO:0015546,GO:0015893,GO:0015906,GO:0022857,GO:0042221,GO:0042493,GO:0042886,GO:0042887,GO:0042891,GO:0042895,GO:0042908,GO:0042910,GO:0045117,GO:0050896,GO:0051179,GO:0051234,GO:0055085,GO:0071702,GO:0071705,GO:0072348,GO:1901474,GO:1901682,GO:1902599	-	-	-	-	-	-	-	-	-	-	Biotin_lipoyl_2,HlyD_3,HlyD_D23
	MEZ7297790.1	716541.ECL_02244	0.0	1857.0	COG0841@1|root,COG0841@2|Bacteria,1MU48@1224|Proteobacteria,1RMBN@1236|Gammaproteobacteria,3X33R@547|Enterobacter	1236|Gammaproteobacteria	V	AcrB/AcrD/AcrF family	-	-	-	ko:K18138,ko:K18303	ko01501,ko01503,map01501,map01503	M00642,M00647,M00699,M00718	-	-	ko00000,ko00001,ko00002,ko01504,ko02000	2.A.6.2,2.A.6.2.17	-	-	ACR_tran
	MEZ7297932.1	716541.ECL_00054	0.0	1899.0	COG0841@1|root,COG0841@2|Bacteria,1MU48@1224|Proteobacteria,1RMBN@1236|Gammaproteobacteria,3X0RQ@547|Enterobacter	1236|Gammaproteobacteria	V	Efflux pump	mexB	-	-	ko:K18138	ko01501,ko01503,map01501,map01503	M00647,M00699,M00718	-	-	ko00000,ko00001,ko00002,ko01504,ko02000	2.A.6.2	-	-	ACR_tran
	MEZ7297953.1	716541.ECL_00077	0.0	1321.0	COG2274@1|root,COG2274@2|Bacteria,1R2T0@1224|Proteobacteria,1SBE1@1236|Gammaproteobacteria,3X37Y@547|Enterobacter	1236|Gammaproteobacteria	V	COG2274 ABC-type bacteriocin lantibiotic exporters, contain an N-terminal double-glycine peptidase domain	-	-	-	ko:K06147,ko:K13409	ko02010,ko04626,map02010,map04626	M00339	-	-	ko00000,ko00001,ko00002,ko02000,ko02044	3.A.1.106,3.A.1.109,3.A.1.110,3.A.1.21	-	-	ABC_membrane,ABC_tran,Peptidase_C39,cNMP_binding
	MEZ7297955.1	716541.ECL_00079	1.42e-288	789.0	COG1566@1|root,COG1566@2|Bacteria	2|Bacteria	V	PFAM secretion protein HlyD family protein	-	-	-	ko:K01993,ko:K02022,ko:K20345	ko02024,map02024	-	-	-	ko00000,ko00001,ko02000	3.A.1.112,8.A.1	-	-	Biotin_lipoyl_2,HlyD,HlyD_3,HlyD_D23
	MEZ7298043.1	716541.ECL_00173	1.47e-264	725.0	COG1566@1|root,COG1566@2|Bacteria,1NAMI@1224|Proteobacteria,1RP4N@1236|Gammaproteobacteria,3X04D@547|Enterobacter	1236|Gammaproteobacteria	V	secretion protein HlyD	yibH	GO:0005575,GO:0005623,GO:0005886,GO:0006950,GO:0006974,GO:0008150,GO:0009987,GO:0016020,GO:0033554,GO:0044464,GO:0050896,GO:0051716,GO:0071944	-	-	-	-	-	-	-	-	-	-	Biotin_lipoyl_2,HlyD,HlyD_3,HlyD_D23
	MEZ7298122.1	716541.ECL_02519	9.75e-163	456.0	COG1136@1|root,COG1136@2|Bacteria,1MVSQ@1224|Proteobacteria,1RMWK@1236|Gammaproteobacteria,3X1YF@547|Enterobacter	1236|Gammaproteobacteria	V	Part of the ABC transporter complex LolCDE involved in the translocation of mature outer membrane-directed lipoproteins, from the inner membrane to the periplasmic chaperone, LolA. Responsible for the formation of the LolA-lipoprotein complex in an ATP-dependent manner	lolD	GO:0000166,GO:0003674,GO:0003824,GO:0005215,GO:0005488,GO:0005524,GO:0005575,GO:0005623,GO:0005886,GO:0006810,GO:0008104,GO:0008144,GO:0008150,GO:0015399,GO:0015405,GO:0016020,GO:0016462,GO:0016787,GO:0016817,GO:0016818,GO:0016887,GO:0017076,GO:0017111,GO:0022804,GO:0022857,GO:0030554,GO:0032553,GO:0032555,GO:0032559,GO:0032991,GO:0033036,GO:0034613,GO:0035639,GO:0036094,GO:0042623,GO:0042626,GO:…	-	ko:K09810	ko02010,map02010	M00255	-	-	ko00000,ko00001,ko00002,ko01000,ko02000	3.A.1.125	-	-	ABC_tran
	MEZ7298322.1	716541.ECL_02740	0.0	1077.0	COG1132@1|root,COG1132@2|Bacteria,1MUBM@1224|Proteobacteria,1RMUR@1236|Gammaproteobacteria,3X144@547|Enterobacter	1236|Gammaproteobacteria	V	Involved in lipid A export and possibly also in glycerophospholipid export and for biogenesis of the outer membrane. Transmembrane domains (TMD) form a pore in the inner membrane and the ATP-binding domain (NBD) is responsible for energy generation	msbA	GO:0000166,GO:0003674,GO:0003824,GO:0005215,GO:0005319,GO:0005488,GO:0005515,GO:0005524,GO:0005575,GO:0005623,GO:0005886,GO:0005887,GO:0006810,GO:0006855,GO:0006869,GO:0008144,GO:0008150,GO:0008289,GO:0008559,GO:0009987,GO:0010876,GO:0015221,GO:0015238,GO:0015399,GO:0015405,GO:0015437,GO:0015893,GO:0015920,GO:0016020,GO:0016021,GO:0016043,GO:0016462,GO:0016787,GO:0016817,GO:0016818,GO:0016887,GO:…	-	ko:K11085	ko02010,map02010	-	-	-	ko00000,ko00001,ko01000,ko02000	3.A.1.106	-	iJN746.PP_4935,iPC815.YPO1395,iUMN146_1321.UM146_12980	ABC_membrane,ABC_tran
	MEZ7298513.1	634500.EbC_18110	0.0	942.0	COG2274@1|root,COG2274@2|Bacteria,1R2T0@1224|Proteobacteria,1SBE1@1236|Gammaproteobacteria,3X4YU@551|Erwinia	1236|Gammaproteobacteria	V	silverDB	-	-	-	ko:K12541	ko02010,map02010	M00330	-	-	ko00000,ko00001,ko00002,ko02000,ko02044	3.A.1.109.3,3.A.1.109.4	-	-	ABC_membrane,ABC_tran,Peptidase_C39
	MEZ7298676.1	1045856.EcWSU1_00262	3.13e-293	803.0	COG0534@1|root,COG0534@2|Bacteria,1MV6B@1224|Proteobacteria,1RPGF@1236|Gammaproteobacteria,3X10J@547|Enterobacter	1236|Gammaproteobacteria	V	PFAM Multi antimicrobial extrusion protein MatE	dinF	GO:0005575,GO:0005623,GO:0005886,GO:0016020,GO:0044464,GO:0071944	-	ko:K03327	-	-	-	-	ko00000,ko02000	2.A.66.1	-	-	MatE
	MEZ7298832.1	716541.ECL_A136	1.44e-163	460.0	COG0286@1|root,COG0286@2|Bacteria,1RFKR@1224|Proteobacteria,1RRYC@1236|Gammaproteobacteria	1236|Gammaproteobacteria	V	N-6 DNA Methylase	-	-	-	-	-	-	-	-	-	-	-	-	N6_Mtase
	MEZ7298906.1	911008.GLAD_04116	1.63e-174	494.0	COG1403@1|root,COG1403@2|Bacteria,1N0FM@1224|Proteobacteria,1RP42@1236|Gammaproteobacteria	1236|Gammaproteobacteria	V	Protein of unknown function (DUF968)	ydfU	-	-	-	-	-	-	-	-	-	-	-	DUF968
	MEZ7299027.1	371042.NG99_04885	0.0	1029.0	COG2274@1|root,COG2274@2|Bacteria,1R2T0@1224|Proteobacteria,1SBE1@1236|Gammaproteobacteria,3X4YU@551|Erwinia	1236|Gammaproteobacteria	V	silverDB	mchF	-	-	ko:K06147,ko:K13409	ko02010,ko04626,map02010,map04626	M00339	-	-	ko00000,ko00001,ko00002,ko02000,ko02044	3.A.1.106,3.A.1.109,3.A.1.110,3.A.1.21	-	-	ABC_membrane,ABC_tran,Peptidase_C39,cNMP_binding
	MEZ7295811.1	1399774.JDWH01000004_gene3994	1.53e-31	127.0	COG5295@1|root,COG5295@2|Bacteria,1N22I@1224|Proteobacteria,1SBVV@1236|Gammaproteobacteria,3X3S0@547|Enterobacter	1236|Gammaproteobacteria	UW	YadA-like membrane anchor domain	-	-	-	-	-	-	-	-	-	-	-	-	YadA_anchor,YadA_stalk
	MEZ7294258.1	716541.ECL_02789	1.81e-109	315.0	COG3149@1|root,COG3149@2|Bacteria	2|Bacteria	U	Involved in a type II secretion system (T2SS, formerly general secretion pathway, GSP) for the export of proteins	gspM	GO:0008150,GO:0009405,GO:0044419,GO:0051704	-	ko:K02462	ko03070,ko05111,map03070,map05111	M00331	-	-	ko00000,ko00001,ko00002,ko02044	3.A.15	-	-	T2SSM
	MEZ7294259.1	716541.ECL_02790	2.32e-260	714.0	COG3297@1|root,COG3297@2|Bacteria,1NFUG@1224|Proteobacteria,1SENB@1236|Gammaproteobacteria	1236|Gammaproteobacteria	U	General secretion pathway protein L	outL	-	-	ko:K02461	ko03070,ko05111,map03070,map05111	M00331	-	-	ko00000,ko00001,ko00002,ko02044	3.A.15	-	-	GspL_C,T2SSL
	MEZ7294260.1	716541.ECL_02791	7.41e-231	637.0	COG3156@1|root,COG3156@2|Bacteria,1RAQM@1224|Proteobacteria,1S2N8@1236|Gammaproteobacteria	1236|Gammaproteobacteria	U	COG3156 Type II secretory pathway component PulK	gspK	GO:0002790,GO:0006810,GO:0008104,GO:0008150,GO:0009306,GO:0009987,GO:0015031,GO:0015833,GO:0032940,GO:0033036,GO:0042886,GO:0045184,GO:0046903,GO:0051179,GO:0051234,GO:0071702,GO:0071705	-	ko:K02460	ko03070,ko05111,map03070,map05111	M00331	-	-	ko00000,ko00001,ko00002,ko02044	3.A.15	-	-	T2SSK
	MEZ7294261.1	716541.ECL_02792	5.33e-145	410.0	COG4795@1|root,COG4795@2|Bacteria,1RJAE@1224|Proteobacteria,1S5ZZ@1236|Gammaproteobacteria	1236|Gammaproteobacteria	U	General secretion pathway protein J	gspJ	GO:0002790,GO:0006810,GO:0008104,GO:0008150,GO:0009306,GO:0009987,GO:0015031,GO:0015628,GO:0015833,GO:0032940,GO:0033036,GO:0042886,GO:0045184,GO:0046903,GO:0051179,GO:0051234,GO:0055085,GO:0071702,GO:0071705,GO:0071806,GO:0098776	-	ko:K02459	ko03070,ko05111,map03070,map05111	M00331	-	-	ko00000,ko00001,ko00002,ko02044	3.A.15	-	-	N_methyl,T2SSJ
	MEZ7294264.1	716541.ECL_02795	3.6e-101	293.0	COG2165@1|root,COG2165@2|Bacteria,1RDX2@1224|Proteobacteria,1S3VS@1236|Gammaproteobacteria	1236|Gammaproteobacteria	U	General Secretion Pathway protein	gspG	GO:0002790,GO:0006810,GO:0008104,GO:0008150,GO:0009306,GO:0009987,GO:0015031,GO:0015833,GO:0032940,GO:0033036,GO:0042886,GO:0045184,GO:0046903,GO:0051179,GO:0051234,GO:0071702,GO:0071705	-	ko:K02456	ko03070,ko05111,map03070,map05111	M00331	-	-	ko00000,ko00001,ko00002,ko02044	3.A.15	-	-	N_methyl,T2SSG
	MEZ7294265.1	716541.ECL_02796	5.35e-270	741.0	COG1459@1|root,COG1459@2|Bacteria,1MV4U@1224|Proteobacteria,1RQ86@1236|Gammaproteobacteria,3X4A8@547|Enterobacter	1236|Gammaproteobacteria	U	Type II secretion system (T2SS), protein F	gspF	GO:0002790,GO:0005575,GO:0005623,GO:0005886,GO:0006810,GO:0008104,GO:0008150,GO:0009306,GO:0009987,GO:0015031,GO:0015628,GO:0015833,GO:0016020,GO:0032940,GO:0033036,GO:0042886,GO:0044464,GO:0045184,GO:0046903,GO:0051179,GO:0051234,GO:0055085,GO:0071702,GO:0071705,GO:0071806,GO:0071944,GO:0098776	-	ko:K02455	ko03070,ko05111,map03070,map05111	M00331	-	-	ko00000,ko00001,ko00002,ko02044	3.A.15	-	-	T2SSF
	MEZ7294268.1	716541.ECL_02799	4.14e-166	465.0	COG3031@1|root,COG3031@2|Bacteria	2|Bacteria	U	protein transport across the cell outer membrane	gspC	GO:0002790,GO:0006810,GO:0008104,GO:0008150,GO:0009306,GO:0009987,GO:0015031,GO:0015833,GO:0032940,GO:0033036,GO:0042886,GO:0045184,GO:0046903,GO:0051179,GO:0051234,GO:0071702,GO:0071705	-	ko:K02452	ko03070,ko05111,map03070,map05111	M00331	-	-	ko00000,ko00001,ko00002,ko02044	3.A.15	-	-	PDZ_2,T2SSC
	MEZ7294269.1	640513.Entas_1358	2.23e-257	719.0	COG3267@1|root,COG3267@2|Bacteria,1MU3G@1224|Proteobacteria,1RMI0@1236|Gammaproteobacteria	1236|Gammaproteobacteria	U	Type II secretory pathway component ExeA	gspA	GO:0005575,GO:0005622,GO:0005623,GO:0005737,GO:0005829,GO:0005886,GO:0016020,GO:0044424,GO:0044444,GO:0044464,GO:0071944	-	ko:K02450	-	M00331	-	-	ko00000,ko00002,ko02044	9.B.42	-	-	AAA_22,PG_binding_1,T2SSB
	MEZ7294393.1	716541.ECL_02975	2.79e-23	89.0	2EGRQ@1|root,33AHW@2|Bacteria,1NHYI@1224|Proteobacteria,1SGXU@1236|Gammaproteobacteria,3X2U1@547|Enterobacter	1236|Gammaproteobacteria	U	AcrA-AcrB-AcrZ-TolC is a drug efflux protein complex with a broad substrate specificity. This protein binds to AcrB and is required for efflux of some but not all substrates, suggesting it may influence the specificity of drug export	acrZ	-	-	-	-	-	-	-	-	-	-	-	AcrZ
	MEZ7294408.1	716541.ECL_02990	3.57e-208	587.0	COG0823@1|root,COG0823@2|Bacteria,1MV09@1224|Proteobacteria,1RMCY@1236|Gammaproteobacteria,3X0HJ@547|Enterobacter	1236|Gammaproteobacteria	U	Involved in the TonB-independent uptake of proteins	tolB	GO:0003674,GO:0005215,GO:0005488,GO:0005515,GO:0005575,GO:0005623,GO:0006810,GO:0008104,GO:0008150,GO:0009719,GO:0009987,GO:0010033,GO:0010243,GO:0015031,GO:0015833,GO:0015893,GO:0017038,GO:0019904,GO:0030288,GO:0030313,GO:0031975,GO:0032153,GO:0032991,GO:0033036,GO:0042221,GO:0042493,GO:0042597,GO:0042886,GO:0042891,GO:0043213,GO:0044464,GO:0044877,GO:0045184,GO:0046677,GO:0046678,GO:0050896,GO:…	-	ko:K03641	-	-	-	-	ko00000,ko02000	2.C.1.2	-	-	PD40,TolB_N
	MEZ7294410.1	1399774.JDWH01000007_gene1537	5.01e-91	267.0	COG0848@1|root,COG0848@2|Bacteria,1MZ6M@1224|Proteobacteria,1S8RS@1236|Gammaproteobacteria,3X29E@547|Enterobacter	1236|Gammaproteobacteria	U	PFAM Biopolymer transport protein ExbD TolR	tolR	GO:0005575,GO:0005623,GO:0005886,GO:0005887,GO:0006810,GO:0008150,GO:0015833,GO:0015893,GO:0016020,GO:0016021,GO:0031224,GO:0031226,GO:0032153,GO:0042221,GO:0042493,GO:0042886,GO:0042891,GO:0043213,GO:0044425,GO:0044459,GO:0044464,GO:0050896,GO:0051179,GO:0051234,GO:0071702,GO:0071705,GO:0071944	-	ko:K03560	-	-	-	-	ko00000,ko02000	1.A.30.2.2	-	-	ExbD
	MEZ7294411.1	716541.ECL_02994	1.88e-154	434.0	COG0811@1|root,COG0811@2|Bacteria,1NCWW@1224|Proteobacteria,1RMD4@1236|Gammaproteobacteria,3X1Q1@547|Enterobacter	1236|Gammaproteobacteria	U	PFAM MotA TolQ ExbB proton channel	tolQ	GO:0005575,GO:0005623,GO:0005886,GO:0005887,GO:0006810,GO:0008104,GO:0008150,GO:0015031,GO:0015833,GO:0015893,GO:0016020,GO:0016021,GO:0017038,GO:0030313,GO:0031224,GO:0031226,GO:0031975,GO:0032153,GO:0033036,GO:0042221,GO:0042493,GO:0042886,GO:0042891,GO:0043213,GO:0044425,GO:0044459,GO:0044464,GO:0045184,GO:0050896,GO:0051179,GO:0051234,GO:0071702,GO:0071705,GO:0071944	-	ko:K03562	ko01120,map01120	-	-	-	ko00000,ko02000	1.A.30.2.2	-	-	MotA_ExbB
	MEZ7294483.1	716541.ECL_03068	4.94e-36	122.0	COG1826@1|root,COG1826@2|Bacteria,1N7JK@1224|Proteobacteria,1SCGF@1236|Gammaproteobacteria,3X2V2@547|Enterobacter	1236|Gammaproteobacteria	U	Part of the twin-arginine translocation (Tat) system that transports large folded proteins containing a characteristic twin-arginine motif in their signal peptide across membranes. TatE shares overlapping functions with TatA	tatE	-	-	ko:K03425	ko03060,ko03070,map03060,map03070	M00336	-	-	ko00000,ko00001,ko00002,ko02044	2.A.64	-	-	MttA_Hcf106
	MEZ7294725.1	716541.ECL_01166	1.6e-222	614.0	COG0341@1|root,COG0341@2|Bacteria,1MU74@1224|Proteobacteria,1RNTY@1236|Gammaproteobacteria,3X0GK@547|Enterobacter	1236|Gammaproteobacteria	U	Part of the Sec protein translocase complex. Interacts with the SecYEG preprotein conducting channel. SecDF uses the proton motive force (PMF) to complete protein translocation after the ATP-dependent function of SecA	secF	GO:0005575,GO:0005623,GO:0005886,GO:0005887,GO:0006810,GO:0008104,GO:0008150,GO:0015031,GO:0015833,GO:0016020,GO:0016021,GO:0031224,GO:0031226,GO:0033036,GO:0042886,GO:0044425,GO:0044459,GO:0044464,GO:0045184,GO:0051179,GO:0051234,GO:0071702,GO:0071705,GO:0071944	-	ko:K03074	ko03060,ko03070,map03060,map03070	M00335	-	-	ko00000,ko00001,ko00002,ko02044	2.A.6.4,3.A.5.2,3.A.5.7	-	-	SecD_SecF,Sec_GG
	MEZ7294726.1	1045856.EcWSU1_00929	0.0	1135.0	COG0342@1|root,COG0342@2|Bacteria,1MV5U@1224|Proteobacteria,1RMIQ@1236|Gammaproteobacteria,3X0X6@547|Enterobacter	1236|Gammaproteobacteria	U	Part of the Sec protein translocase complex. Interacts with the SecYEG preprotein conducting channel. SecDF uses the proton motive force (PMF) to complete protein translocation after the ATP-dependent function of SecA	secD	GO:0005575,GO:0005623,GO:0005886,GO:0005887,GO:0006810,GO:0008104,GO:0008150,GO:0015031,GO:0015833,GO:0016020,GO:0016021,GO:0031224,GO:0031226,GO:0033036,GO:0042886,GO:0044425,GO:0044459,GO:0044464,GO:0045184,GO:0051179,GO:0051234,GO:0071702,GO:0071705,GO:0071944	-	ko:K03072	ko03060,ko03070,map03060,map03070	M00335	-	-	ko00000,ko00001,ko00002,ko02044	2.A.6.4,3.A.5.2,3.A.5.7	-	-	SecD-TM1,SecD_SecF,Sec_GG
	MEZ7294727.1	1045856.EcWSU1_00928	5.86e-68	206.0	COG1862@1|root,COG1862@2|Bacteria,1MZT2@1224|Proteobacteria,1S9NV@1236|Gammaproteobacteria,3X2DX@547|Enterobacter	1236|Gammaproteobacteria	U	preprotein translocase	yajC	GO:0005575,GO:0005623,GO:0005886,GO:0005887,GO:0016020,GO:0016021,GO:0031224,GO:0031226,GO:0031522,GO:0032991,GO:0044425,GO:0044459,GO:0044464,GO:0071944	-	ko:K03210	ko02024,ko03060,ko03070,map02024,map03060,map03070	M00335	-	-	ko00000,ko00001,ko00002,ko02044	3.A.5.1,3.A.5.2	-	-	YajC
	MEZ7294876.1	155864.EDL933_1465	1.14e-247	696.0	COG2831@1|root,COG2831@2|Bacteria,1MXF6@1224|Proteobacteria,1RQJB@1236|Gammaproteobacteria	1236|Gammaproteobacteria	U	hemolysin activation secretion protein	-	-	-	-	-	-	-	-	-	-	-	-	POTRA_2,POTRA_3,ShlB
	MEZ7294877.1	155864.EDL933_1464	0.0	997.0	COG3210@1|root,COG3210@2|Bacteria,1MX2K@1224|Proteobacteria,1RYHV@1236|Gammaproteobacteria	1236|Gammaproteobacteria	U	COG3210 Large exoproteins involved in heme utilization or adhesion	-	-	-	-	-	-	-	-	-	-	-	-	Fil_haemagg,Haemagg_act
	MEZ7295029.1	1229485.AMYV01000080_gene1455	2.48e-45	150.0	COG2165@1|root,COG2165@2|Bacteria,1N1QJ@1224|Proteobacteria,1S8T4@1236|Gammaproteobacteria	1236|Gammaproteobacteria	U	Type II secretion system protein G	-	-	-	ko:K02456	ko03070,ko05111,map03070,map05111	M00331	-	-	ko00000,ko00001,ko00002,ko02044	3.A.15	-	-	N_methyl,T2SSG
	MEZ7295037.1	1229485.AMYV01000080_gene1463	1.52e-149	435.0	COG1459@1|root,COG1459@2|Bacteria,1MV4U@1224|Proteobacteria,1RNV0@1236|Gammaproteobacteria,1J4VW@118884|unclassified Gammaproteobacteria	1236|Gammaproteobacteria	U	Type II secretory pathway, component PulF	pilC	-	-	ko:K02455,ko:K02653	ko03070,ko05111,map03070,map05111	M00331	-	-	ko00000,ko00001,ko00002,ko02035,ko02044	3.A.15,3.A.15.2	-	-	T2SSF
	MEZ7295039.1	1166016.W5S_1566	1.6e-60	189.0	COG2165@1|root,COG2165@2|Bacteria,1RDX2@1224|Proteobacteria,1S69B@1236|Gammaproteobacteria	1236|Gammaproteobacteria	U	general secretion pathway protein	gspG_2	-	-	ko:K02456	ko03070,ko05111,map03070,map05111	M00331	-	-	ko00000,ko00001,ko00002,ko02044	3.A.15	-	-	N_methyl,T2SSG
	MEZ7295136.1	1073999.BN137_781	1.62e-195	553.0	COG3843@1|root,COG3843@2|Bacteria,1N5MW@1224|Proteobacteria,1S1DN@1236|Gammaproteobacteria	1236|Gammaproteobacteria	U	PFAM Relaxase mobilization nuclease family protein	-	-	-	-	-	-	-	-	-	-	-	-	Relaxase
	MEZ7295341.1	716541.ECL_00894	5.12e-112	322.0	2ATX7@1|root,31JGK@2|Bacteria,1RC3K@1224|Proteobacteria,1S7VM@1236|Gammaproteobacteria,3X2AN@547|Enterobacter	1236|Gammaproteobacteria	U	Regulates secA expression by translational coupling of the secM secA operon. Translational pausing at a specific Pro residue 5 residues before the end of the protein may allow disruption of a mRNA repressor helix that normally suppresses secA translation initiation	secM	GO:0003674,GO:0005575,GO:0005623,GO:0006417,GO:0008150,GO:0009889,GO:0010468,GO:0010556,GO:0010608,GO:0019222,GO:0031323,GO:0031326,GO:0032268,GO:0034248,GO:0042597,GO:0044464,GO:0045182,GO:0050789,GO:0050794,GO:0051171,GO:0051246,GO:0060255,GO:0065007,GO:0080090,GO:2000112	-	ko:K13301	ko03060,ko03070,map03060,map03070	M00335	-	-	ko00000,ko00001,ko00002,ko02044	-	-	-	SecM
	MEZ7295342.1	716541.ECL_00896	0.0	1748.0	COG0653@1|root,COG0653@2|Bacteria,1MUJZ@1224|Proteobacteria,1RM9M@1236|Gammaproteobacteria,3X1BW@547|Enterobacter	1236|Gammaproteobacteria	U	Part of the Sec protein translocase complex. Interacts with the SecYEG preprotein conducting channel. Has a central role in coupling the hydrolysis of ATP to the transfer of proteins into and across the cell membrane, serving both as a receptor for the preprotein-SecB complex and as an ATP-driven molecular motor driving the stepwise translocation of polypeptide chains across the membrane	secA	GO:0000166,GO:0002790,GO:0003674,GO:0003824,GO:0005215,GO:0005488,GO:0005515,GO:0005524,GO:0005575,GO:0005622,GO:0005623,GO:0005737,GO:0005829,GO:0005886,GO:0005887,GO:0006457,GO:0006605,GO:0006810,GO:0006886,GO:0008104,GO:0008144,GO:0008150,GO:0008320,GO:0008565,GO:0009306,GO:0009987,GO:0015031,GO:0015399,GO:0015405,GO:0015440,GO:0015450,GO:0015462,GO:0015833,GO:0016020,GO:0016021,GO:0016462,GO:…	-	ko:K03070	ko02024,ko03060,ko03070,map02024,map03060,map03070	M00335	-	-	ko00000,ko00001,ko00002,ko02044	3.A.5.1,3.A.5.10,3.A.5.2,3.A.5.4	-	-	SEC-C,SecA_DEAD,SecA_PP_bind,SecA_SW
	MEZ7295348.1	716541.ECL_00902	1.1e-258	712.0	COG1459@1|root,COG1459@2|Bacteria,1MV4U@1224|Proteobacteria,1RNV0@1236|Gammaproteobacteria,3X08S@547|Enterobacter	1236|Gammaproteobacteria	U	PFAM type II secretion system	hofC	GO:0002790,GO:0005575,GO:0005623,GO:0005886,GO:0006810,GO:0008104,GO:0008150,GO:0009306,GO:0009987,GO:0015031,GO:0015628,GO:0015833,GO:0016020,GO:0032940,GO:0033036,GO:0042886,GO:0044464,GO:0045184,GO:0046903,GO:0051179,GO:0051234,GO:0055085,GO:0071702,GO:0071705,GO:0071806,GO:0071944,GO:0098776	-	ko:K02505,ko:K02653	-	-	-	-	ko00000,ko02035,ko02044	3.A.15.2	-	-	T2SSF
	MEZ7295461.1	716541.ECL_03906	1.85e-242	665.0	COG0681@1|root,COG0681@2|Bacteria,1MXUF@1224|Proteobacteria,1RMHI@1236|Gammaproteobacteria,3X1EB@547|Enterobacter	1236|Gammaproteobacteria	U	Belongs to the peptidase S26 family	lepB	GO:0003674,GO:0003824,GO:0004175,GO:0004252,GO:0005488,GO:0005575,GO:0005623,GO:0005886,GO:0005887,GO:0006465,GO:0006508,GO:0006518,GO:0006807,GO:0008150,GO:0008152,GO:0008233,GO:0008236,GO:0009987,GO:0010467,GO:0015643,GO:0016020,GO:0016021,GO:0016485,GO:0016787,GO:0017171,GO:0019538,GO:0031224,GO:0031226,GO:0034641,GO:0043170,GO:0043603,GO:0044237,GO:0044238,GO:0044260,GO:0044267,GO:0044425,GO:…	3.4.21.89	ko:K03100	ko02024,ko03060,map02024,map03060	-	-	-	ko00000,ko00001,ko01000,ko01002	-	-	-	Peptidase_S24,Peptidase_S26
	MEZ7296021.1	1332071.L581_0782	6.54e-271	749.0	COG0531@1|root,COG0531@2|Bacteria,1MUA2@1224|Proteobacteria,1RPP7@1236|Gammaproteobacteria,40062@613|Serratia	1236|Gammaproteobacteria	U	Catalyzes both the uptake and excretion of putrescine. The uptake of putrescine is dependent on the membrane potential and the excretion involves putrescine-ornithine antiporter activity	-	-	-	ko:K03294,ko:K03756,ko:K03759	-	-	-	-	ko00000,ko02000	2.A.3.2	-	-	AA_permease_2
	MEZ7296040.1	716541.ECL_04177	2.78e-296	806.0	COG0823@1|root,COG0823@2|Bacteria,1MUK9@1224|Proteobacteria,1RNR8@1236|Gammaproteobacteria,3X22T@547|Enterobacter	1236|Gammaproteobacteria	U	Oligogalacturonate lyase	ogl	-	4.2.2.6	ko:K01730	ko00040,map00040	-	R04382	RC02124,RC02427	ko00000,ko00001,ko01000	-	-	-	Pectate_lyase22
	MEZ7296074.1	716541.ECL_04148	9.44e-113	325.0	COG4795@1|root,COG4795@2|Bacteria,1RHSZ@1224|Proteobacteria,1S374@1236|Gammaproteobacteria,3X2GB@547|Enterobacter	1236|Gammaproteobacteria	U	Pfam:N_methyl_2	ppdB	-	-	ko:K02680	-	-	-	-	ko00000,ko02044	-	-	-	N_methyl
	MEZ7296211.1	716541.ECL_04010	8.5e-100	290.0	2940Y@1|root,2ZRFS@2|Bacteria,1RF8A@1224|Proteobacteria,1RZCB@1236|Gammaproteobacteria,3X2C0@547|Enterobacter	1236|Gammaproteobacteria	U	L-alanine exporter AlaE	alaE	GO:0003333,GO:0003674,GO:0005215,GO:0005342,GO:0005575,GO:0005623,GO:0005886,GO:0006810,GO:0006811,GO:0006812,GO:0006820,GO:0006865,GO:0008150,GO:0008324,GO:0008509,GO:0008514,GO:0015075,GO:0015077,GO:0015078,GO:0015171,GO:0015179,GO:0015291,GO:0015297,GO:0015298,GO:0015299,GO:0015318,GO:0015562,GO:0015672,GO:0015711,GO:0015804,GO:0015807,GO:0015808,GO:0015849,GO:0016020,GO:0022804,GO:0022857,GO:…	-	-	-	-	-	-	-	-	-	-	AlaE
	MEZ7296321.1	716541.ECL_03943	3.67e-316	862.0	COG0541@1|root,COG0541@2|Bacteria,1MVIA@1224|Proteobacteria,1RMU9@1236|Gammaproteobacteria,3X1FZ@547|Enterobacter	1236|Gammaproteobacteria	U	Involved in targeting and insertion of nascent membrane proteins into the cytoplasmic membrane. Binds to the hydrophobic signal sequence of the ribosome-nascent chain (RNC) as it emerges from the ribosomes. The SRP-RNC complex is then targeted to the cytoplasmic membrane where it interacts with the SRP receptor FtsY. Interaction with FtsY leads to the transfer of the RNC complex to the Sec transl…	ffh	GO:0000166,GO:0001882,GO:0001883,GO:0003674,GO:0003824,GO:0003924,GO:0005488,GO:0005525,GO:0005575,GO:0005622,GO:0005623,GO:0005737,GO:0005829,GO:0006605,GO:0006612,GO:0006810,GO:0006886,GO:0008104,GO:0008150,GO:0015031,GO:0015833,GO:0016462,GO:0016787,GO:0016817,GO:0016818,GO:0017076,GO:0017111,GO:0019001,GO:0032549,GO:0032550,GO:0032553,GO:0032555,GO:0032561,GO:0032991,GO:0033036,GO:0034613,GO:…	3.6.5.4	ko:K03106	ko02024,ko03060,ko03070,map02024,map03060,map03070	M00335	-	-	ko00000,ko00001,ko00002,ko01000,ko02044	3.A.5.1,3.A.5.2,3.A.5.7,3.A.5.8,3.A.5.9	-	-	SRP54,SRP54_N,SRP_SPB
	MEZ7296367.1	716541.ECL_04623	0.0	1241.0	COG1289@1|root,COG1289@2|Bacteria,1MX9H@1224|Proteobacteria,1RPFA@1236|Gammaproteobacteria,3X0J7@547|Enterobacter	1236|Gammaproteobacteria	U	Forms an efflux pump with AaeA. Could function as a metabolic relief valve, allowing to eliminate certain compounds when they accumulate to high levels in the cell	aaeB	GO:0005575,GO:0005623,GO:0005886,GO:0006810,GO:0006811,GO:0006820,GO:0008150,GO:0015711,GO:0015849,GO:0016020,GO:0044464,GO:0046942,GO:0051179,GO:0051234,GO:0071702,GO:0071944	-	ko:K03468	-	-	-	-	ko00000,ko02000	2.A.85.1.2	-	-	FUSC
	MEZ7296433.1	716541.ECL_04554	6.59e-65	198.0	COG1314@1|root,COG1314@2|Bacteria,1N8MF@1224|Proteobacteria,1SD3P@1236|Gammaproteobacteria,3X3WH@547|Enterobacter	1236|Gammaproteobacteria	U	preprotein translocase	secG	GO:0003674,GO:0005215,GO:0005575,GO:0005623,GO:0005886,GO:0006605,GO:0006612,GO:0006613,GO:0006614,GO:0006616,GO:0006810,GO:0006886,GO:0008104,GO:0008150,GO:0008320,GO:0008565,GO:0009987,GO:0015031,GO:0015833,GO:0016020,GO:0016043,GO:0022857,GO:0022884,GO:0031522,GO:0032978,GO:0032991,GO:0033036,GO:0033365,GO:0034613,GO:0042886,GO:0042887,GO:0043952,GO:0044464,GO:0045047,GO:0045184,GO:0046907,GO:…	-	ko:K03075	ko02024,ko03060,ko03070,map02024,map03060,map03070	M00335	-	-	ko00000,ko00001,ko00002,ko02044	3.A.5.1,3.A.5.2	-	-	SecG
	MEZ7296519.1	716541.ECL_04452	0.0	1116.0	COG2831@1|root,COG2831@2|Bacteria,1MXF6@1224|Proteobacteria,1RP05@1236|Gammaproteobacteria,3X0XD@547|Enterobacter	1236|Gammaproteobacteria	U	POTRA domain	hpmB	-	-	ko:K07326	ko05133,map05133	-	-	-	ko00000,ko00001	-	-	-	POTRA_2,POTRA_3,ShlB
	MEZ7296520.1	716541.ECL_04451	0.0	3694.0	COG3210@1|root,COG3210@2|Bacteria,1MX2K@1224|Proteobacteria,1RNRK@1236|Gammaproteobacteria,3X00D@547|Enterobacter	1236|Gammaproteobacteria	U	Pre-toxin domain with VENN motif	cdiA	GO:0003674,GO:0003824,GO:0004518,GO:0004519,GO:0004521,GO:0004540,GO:0005575,GO:0006139,GO:0006725,GO:0006807,GO:0008150,GO:0008152,GO:0009987,GO:0016070,GO:0016787,GO:0016788,GO:0018995,GO:0033643,GO:0034641,GO:0043170,GO:0043657,GO:0044215,GO:0044216,GO:0044217,GO:0044237,GO:0044238,GO:0046483,GO:0071704,GO:0090304,GO:0090305,GO:0090501,GO:0090502,GO:0097679,GO:0140098,GO:1901360	-	ko:K15125	ko05133,map05133	-	-	-	ko00000,ko00001,ko00536	-	-	-	Fil_haemagg,Fil_haemagg_2,Haemagg_act,Ntox21,Ntox25,PT-VENN
	MEZ7296622.1	716541.ECL_04329	3.89e-158	445.0	COG0811@1|root,COG0811@2|Bacteria,1MXHR@1224|Proteobacteria,1RND2@1236|Gammaproteobacteria,3X04T@547|Enterobacter	1236|Gammaproteobacteria	U	PFAM MotA TolQ ExbB proton channel	exbB	GO:0003674,GO:0005488,GO:0005515,GO:0005575,GO:0005623,GO:0005886,GO:0005887,GO:0007154,GO:0007165,GO:0008150,GO:0009987,GO:0016020,GO:0016021,GO:0023052,GO:0031224,GO:0031226,GO:0031647,GO:0031992,GO:0032991,GO:0042802,GO:0044425,GO:0044459,GO:0044464,GO:0050789,GO:0050794,GO:0050821,GO:0050896,GO:0051716,GO:0060089,GO:0065007,GO:0065008,GO:0071944,GO:0098796,GO:0098797	-	ko:K03561	-	-	-	-	ko00000,ko02000	1.A.30.2.1	-	iSBO_1134.SBO_3000,iSbBS512_1146.SbBS512_E3434	MotA_ExbB
	MEZ7296623.1	1399774.JDWH01000018_gene524	3.27e-91	267.0	COG0848@1|root,COG0848@2|Bacteria,1RDJZ@1224|Proteobacteria,1S3TA@1236|Gammaproteobacteria,3X2BU@547|Enterobacter	1236|Gammaproteobacteria	U	Biopolymer transport protein ExbD/TolR	exbD	-	-	ko:K03559	-	-	-	-	ko00000,ko02000	1.A.30.2.1	-	iPC815.YPO0683	ExbD
	MEZ7296905.1	640513.Entas_2408	4.97e-138	392.0	COG2095@1|root,COG2095@2|Bacteria,1MX5T@1224|Proteobacteria,1RPZ3@1236|Gammaproteobacteria,3X18T@547|Enterobacter	1236|Gammaproteobacteria	U	UPF0056 inner membrane protein	ychE	GO:0005575,GO:0005623,GO:0005886,GO:0016020,GO:0044464,GO:0071944	-	ko:K05595	-	-	-	-	ko00000,ko02000	2.A.95.1	-	-	MarC
	MEZ7297139.1	1045856.EcWSU1_02174	4.42e-144	407.0	COG2095@1|root,COG2095@2|Bacteria,1MV1C@1224|Proteobacteria,1RPM8@1236|Gammaproteobacteria,3X1SN@547|Enterobacter	1236|Gammaproteobacteria	U	UPF0056 inner membrane protein	marC	GO:0005575,GO:0005623,GO:0005886,GO:0005887,GO:0016020,GO:0016021,GO:0031224,GO:0031226,GO:0044425,GO:0044459,GO:0044464,GO:0071944	-	ko:K05595	-	-	-	-	ko00000,ko02000	2.A.95.1	-	-	MarC
	MEZ7297739.1	716541.ECL_02313	0.0	957.0	COG3104@1|root,COG3104@2|Bacteria,1MW6W@1224|Proteobacteria,1RM8P@1236|Gammaproteobacteria,3X0IP@547|Enterobacter	1236|Gammaproteobacteria	U	Proton-dependent permease that transports di- and tripeptides	dtpA	GO:0003674,GO:0005215,GO:0005575,GO:0005623,GO:0005886,GO:0005887,GO:0006810,GO:0006811,GO:0006812,GO:0006855,GO:0006857,GO:0008150,GO:0008324,GO:0015075,GO:0015077,GO:0015078,GO:0015238,GO:0015291,GO:0015293,GO:0015294,GO:0015295,GO:0015318,GO:0015333,GO:0015672,GO:0015833,GO:0015893,GO:0016020,GO:0016021,GO:0022804,GO:0022857,GO:0022890,GO:0031224,GO:0031226,GO:0034220,GO:0035442,GO:0035443,GO:…	-	ko:K03305	-	-	-	-	ko00000	2.A.17	-	iB21_1397.B21_01594,iBWG_1329.BWG_1449,iEC042_1314.EC042_1803,iECBD_1354.ECBD_2009,iECB_1328.ECB_01604,iECDH10B_1368.ECDH10B_1768,iECDH1ME8569_1439.ECDH1ME8569_1578,iECD_1391.ECD_01604,iECUMN_1333.ECUMN_1925,iETEC_1333.ETEC_1669,iEcDH1_1363.EcDH1_2006,iEcSMS35_1347.EcSMS35_1565,iEcolC_1368.EcolC_1995,iJO1366.b1634,iUMNK88_1353.UMNK88_2094,iY75_1357.Y75_RS08570	PTR2
	MEZ7297891.1	716541.ECL_00013	1.21e-306	834.0	COG0823@1|root,COG0823@2|Bacteria,1MWDT@1224|Proteobacteria,1RMFV@1236|Gammaproteobacteria,3X1U5@547|Enterobacter	1236|Gammaproteobacteria	U	Protein of unknown function (DUF3748)	yidR	GO:0005975,GO:0005996,GO:0006063,GO:0006082,GO:0008150,GO:0008152,GO:0009056,GO:0009987,GO:0016052,GO:0016054,GO:0019586,GO:0019752,GO:0032787,GO:0043436,GO:0044237,GO:0044238,GO:0044248,GO:0044281,GO:0044282,GO:0046365,GO:0046395,GO:0046397,GO:0071704,GO:0072329,GO:1901575	-	-	-	-	-	-	-	-	-	-	DUF3748,PD40
	MEZ7298030.1	1399774.JDWH01000010_gene362	8.08e-110	315.0	COG1952@1|root,COG1952@2|Bacteria,1RI75@1224|Proteobacteria,1S62H@1236|Gammaproteobacteria,3X0T2@547|Enterobacter	1236|Gammaproteobacteria	U	One of the proteins required for the normal export of preproteins out of the cell cytoplasm. It is a molecular chaperone that binds to a subset of precursor proteins, maintaining them in a translocation-competent state. It also specifically binds to its receptor SecA	secB	GO:0002790,GO:0003674,GO:0005488,GO:0005515,GO:0005575,GO:0005622,GO:0005623,GO:0005737,GO:0005829,GO:0006605,GO:0006810,GO:0006886,GO:0008104,GO:0008150,GO:0009306,GO:0009987,GO:0015031,GO:0015833,GO:0032940,GO:0033036,GO:0034613,GO:0042886,GO:0043952,GO:0044424,GO:0044444,GO:0044464,GO:0045184,GO:0046903,GO:0046907,GO:0051082,GO:0051179,GO:0051234,GO:0051641,GO:0051649,GO:0055085,GO:0070727,GO:…	-	ko:K03071	ko02024,ko03060,ko03070,map02024,map03060,map03070	M00335	-	-	ko00000,ko00001,ko00002,ko02044,ko03110	3.A.5	-	-	SecB
	MEZ7298384.1	1045856.EcWSU1_04178	1.98e-252	696.0	COG4796@1|root,COG4796@2|Bacteria,1QTT6@1224|Proteobacteria,1RN3Z@1236|Gammaproteobacteria,3X1X9@547|Enterobacter	1236|Gammaproteobacteria	U	TIGRFAM type IV pilus secretin PilQ	pilQ	GO:0003674,GO:0003676,GO:0003677,GO:0005488,GO:0006139,GO:0006259,GO:0006308,GO:0006725,GO:0006807,GO:0008150,GO:0008152,GO:0009056,GO:0009057,GO:0009987,GO:0015976,GO:0019439,GO:0034641,GO:0034655,GO:0043170,GO:0044237,GO:0044238,GO:0044248,GO:0044260,GO:0044265,GO:0044270,GO:0046483,GO:0046700,GO:0071704,GO:0090304,GO:0097159,GO:1901360,GO:1901361,GO:1901363,GO:1901575	-	ko:K02507,ko:K02666	-	-	-	-	ko00000,ko02035,ko02044	3.A.15.2	-	-	AMIN,STN,Secretin,Secretin_N
	MEZ7298421.1	1045856.EcWSU1_04216	3.84e-124	355.0	COG2095@1|root,COG2095@2|Bacteria,1N689@1224|Proteobacteria,1RPV0@1236|Gammaproteobacteria,3X22U@547|Enterobacter	1236|Gammaproteobacteria	U	UPF0056 inner membrane protein	yhgN	GO:0005575,GO:0005623,GO:0005886,GO:0016020,GO:0044464,GO:0071944	-	ko:K05595	-	-	-	-	ko00000,ko02000	2.A.95.1	-	-	MarC
	MEZ7298456.1	716541.ECL_04836	2.7e-154	433.0	COG1738@1|root,COG1738@2|Bacteria,1MVQU@1224|Proteobacteria,1RNX0@1236|Gammaproteobacteria,3X1CY@547|Enterobacter	1236|Gammaproteobacteria	U	Involved in the import of queuosine (Q) precursors, required for Q precursor salvage	yhhQ	GO:0005575,GO:0005623,GO:0005886,GO:0006139,GO:0006725,GO:0006807,GO:0006810,GO:0008150,GO:0008152,GO:0008616,GO:0009058,GO:0009116,GO:0009119,GO:0009163,GO:0009987,GO:0016020,GO:0018130,GO:0019438,GO:0034404,GO:0034641,GO:0034654,GO:0042455,GO:0043094,GO:0043174,GO:0044237,GO:0044238,GO:0044249,GO:0044271,GO:0044281,GO:0044283,GO:0044464,GO:0046116,GO:0046483,GO:0051179,GO:0051234,GO:0055085,GO:…	-	ko:K09125	-	-	-	-	ko00000	-	-	-	Vut_1
	MEZ7298607.1	716541.ECL_05050	2.73e-202	560.0	COG0580@1|root,COG0580@2|Bacteria,1MXTJ@1224|Proteobacteria,1RP2X@1236|Gammaproteobacteria,3WZZB@547|Enterobacter	1236|Gammaproteobacteria	U	Belongs to the MIP aquaporin (TC 1.A.8) family	glpF	-	-	ko:K02440	-	-	-	-	ko00000,ko02000	1.A.8.1,1.A.8.2	-	iJN746.PP_1076	MIP
	MEZ7298738.1	716541.ECL_00367	1.59e-221	612.0	28H7K@1|root,2Z7JT@2|Bacteria,1MV01@1224|Proteobacteria,1RSNP@1236|Gammaproteobacteria,3X17W@547|Enterobacter	1236|Gammaproteobacteria	U	The 2-keto-3-deoxygluconate permease transports the degraded pectin products into the bacterial cell, where they serve as carbon and energy sources. This is a hydrogen coupled transport system	kdgT	-	-	ko:K02526	-	-	-	-	ko00000,ko02000	2.A.10.1	-	-	KdgT
	MEZ7298765.1	716541.ECL_04995	4.17e-281	770.0	COG2244@1|root,COG2244@2|Bacteria,1MV5E@1224|Proteobacteria,1RP0A@1236|Gammaproteobacteria,3X26G@547|Enterobacter	1236|Gammaproteobacteria	U	Mediates the transbilayer movement of Und-PP-GlcNAc- ManNAcA-Fuc4NAc (lipid III) from the inner to the outer leaflet of the cytoplasmic membrane during the assembly of enterobacterial common antigen (ECA)	wzxE	GO:0005575,GO:0005623,GO:0005886,GO:0016020,GO:0044464,GO:0071944	-	ko:K03328,ko:K16693	-	-	-	-	ko00000,ko02000	2.A.66.2,2.A.66.2.3	-	iSDY_1059.SDY_3956	Polysacc_synt,Polysacc_synt_3
	MEZ7298801.1	1399774.JDWH01000019_gene13	8e-36	123.0	COG1826@1|root,COG1826@2|Bacteria,1N6S4@1224|Proteobacteria,1SCC7@1236|Gammaproteobacteria,3X2UE@547|Enterobacter	1236|Gammaproteobacteria	U	Part of the twin-arginine translocation (Tat) system that transports large folded proteins containing a characteristic twin-arginine motif in their signal peptide across membranes. TatA could form the protein-conducting channel of the Tat system	tatA	GO:0002790,GO:0003674,GO:0005215,GO:0005488,GO:0005515,GO:0005575,GO:0005622,GO:0005623,GO:0005737,GO:0005829,GO:0005886,GO:0005887,GO:0006810,GO:0006886,GO:0008104,GO:0008150,GO:0008320,GO:0008565,GO:0009306,GO:0009977,GO:0009987,GO:0015031,GO:0015291,GO:0015399,GO:0015405,GO:0015450,GO:0015833,GO:0016020,GO:0016021,GO:0022804,GO:0022857,GO:0022884,GO:0031224,GO:0031226,GO:0032940,GO:0032991,GO:…	-	ko:K03116	ko03060,ko03070,map03060,map03070	M00336	-	-	ko00000,ko00001,ko00002,ko02044	2.A.64	-	-	MttA_Hcf106
	MEZ7298802.1	716541.ECL_04958	8.84e-108	312.0	COG1826@1|root,COG1826@2|Bacteria,1N73F@1224|Proteobacteria,1SD9K@1236|Gammaproteobacteria,3X2BI@547|Enterobacter	1236|Gammaproteobacteria	U	Part of the twin-arginine translocation (Tat) system that transports large folded proteins containing a characteristic twin-arginine motif in their signal peptide across membranes. Together with TatC, TatB is part of a receptor directly interacting with Tat signal peptides. TatB may form an oligomeric binding site that transiently accommodates folded Tat precursor proteins before their translocat…	tatB	GO:0003674,GO:0005215,GO:0005488,GO:0005515,GO:0005575,GO:0005623,GO:0005886,GO:0005887,GO:0006810,GO:0006886,GO:0008104,GO:0008150,GO:0008320,GO:0008565,GO:0009977,GO:0015031,GO:0015291,GO:0015399,GO:0015405,GO:0015450,GO:0015833,GO:0016020,GO:0016021,GO:0022804,GO:0022857,GO:0022884,GO:0031224,GO:0031226,GO:0032991,GO:0033036,GO:0033281,GO:0034613,GO:0042802,GO:0042886,GO:0042887,GO:0043953,GO:…	-	ko:K03117	ko03060,ko03070,map03060,map03070	M00336	-	-	ko00000,ko00001,ko00002,ko02044	2.A.64	-	-	MttA_Hcf106
	MEZ7298803.1	716541.ECL_04957	1.73e-172	482.0	COG0805@1|root,COG0805@2|Bacteria,1MVAY@1224|Proteobacteria,1RPRN@1236|Gammaproteobacteria,3X09Q@547|Enterobacter	1236|Gammaproteobacteria	U	Part of the twin-arginine translocation (Tat) system that transports large folded proteins containing a characteristic twin-arginine motif in their signal peptide across membranes. Together with TatB, TatC is part of a receptor directly interacting with Tat signal peptides	tatC	GO:0003674,GO:0005215,GO:0005488,GO:0005515,GO:0005575,GO:0005623,GO:0005886,GO:0005887,GO:0006810,GO:0006886,GO:0008104,GO:0008150,GO:0008320,GO:0008565,GO:0009314,GO:0009628,GO:0009977,GO:0015031,GO:0015291,GO:0015399,GO:0015405,GO:0015450,GO:0015833,GO:0016020,GO:0016021,GO:0022804,GO:0022857,GO:0022884,GO:0031224,GO:0031226,GO:0032991,GO:0033036,GO:0033281,GO:0034613,GO:0042802,GO:0042886,GO:…	-	ko:K03118	ko03060,ko03070,map03060,map03070	M00336	-	-	ko00000,ko00001,ko00002,ko02044	2.A.64	-	-	TatC
	MEZ7298820.1	883080.HMPREF9697_02948	1.07e-188	529.0	COG3267@1|root,COG3267@2|Bacteria,1N4AU@1224|Proteobacteria	1224|Proteobacteria	U	Type II secretory pathway component ExeA	-	-	-	-	-	-	-	-	-	-	-	-	AAA_22
	MEZ7298855.1	399741.Spro_3700	0.0	1627.0	COG0841@1|root,COG0841@2|Bacteria,1MU48@1224|Proteobacteria,1RMBN@1236|Gammaproteobacteria,40003@613|Serratia	1236|Gammaproteobacteria	U	Efflux pump membrane transporter	acrB	GO:0005575,GO:0005623,GO:0005886,GO:0016020,GO:0044464,GO:0071944	-	ko:K18138,ko:K18142	ko01501,ko01503,map01501,map01503	M00647,M00696,M00699,M00718	-	-	ko00000,ko00001,ko00002,ko01504,ko02000	2.A.6.2	-	iAF1260.b3266,iJO1366.b3266,iZ_1308.Z4627	ACR_tran
	MEZ7299051.1	1120999.JONM01000001_gene1301	5.62e-133	388.0	28H7K@1|root,2Z7JT@2|Bacteria,1MV01@1224|Proteobacteria,2VSAN@28216|Betaproteobacteria	28216|Betaproteobacteria	U	2-keto-3-deoxygluconate permease	kdgT	-	-	ko:K02526	-	-	-	-	ko00000,ko02000	2.A.10.1	-	-	KdgT
	MEZ7299060.1	1399774.JDWH01000025_gene4129	3.41e-75	226.0	COG0690@1|root,COG0690@2|Bacteria,1RDI9@1224|Proteobacteria,1S3PA@1236|Gammaproteobacteria,3X2BZ@547|Enterobacter	1236|Gammaproteobacteria	U	Essential subunit of the Sec protein translocation channel SecYEG. Clamps together the 2 halves of SecY. May contact the channel plug during translocation	secE	GO:0002790,GO:0003674,GO:0005215,GO:0005575,GO:0005623,GO:0005886,GO:0005887,GO:0006605,GO:0006612,GO:0006613,GO:0006614,GO:0006616,GO:0006810,GO:0006886,GO:0008104,GO:0008150,GO:0008320,GO:0008565,GO:0009306,GO:0009987,GO:0015031,GO:0015833,GO:0016020,GO:0016021,GO:0016043,GO:0022857,GO:0022884,GO:0031224,GO:0031226,GO:0031522,GO:0032940,GO:0032978,GO:0032991,GO:0033036,GO:0033365,GO:0034613,GO:…	-	ko:K03073	ko02024,ko03060,ko03070,map02024,map03060,map03070	M00335	-	-	ko00000,ko00001,ko00002,ko02044	3.A.5.1,3.A.5.2	-	-	SecE
	MEZ7299107.1	1399774.JDWH01000027_gene3588	1.97e-311	849.0	COG0201@1|root,COG0201@2|Bacteria,1MVU7@1224|Proteobacteria,1RNJV@1236|Gammaproteobacteria,3X1JI@547|Enterobacter	1236|Gammaproteobacteria	U	The central subunit of the protein translocation channel SecYEG. Consists of two halves formed by TMs 1-5 and 6-10. These two domains form a lateral gate at the front which open onto the bilayer between TMs 2 and 7, and are clamped together by SecE at the back. The channel is closed by both a pore ring composed of hydrophobic SecY resides and a short helix (helix 2A) on the extracellular side of …	secY	GO:0002790,GO:0003674,GO:0005048,GO:0005215,GO:0005488,GO:0005575,GO:0005623,GO:0005886,GO:0005887,GO:0006605,GO:0006612,GO:0006613,GO:0006614,GO:0006616,GO:0006810,GO:0006886,GO:0008104,GO:0008150,GO:0008320,GO:0008565,GO:0009306,GO:0009987,GO:0015031,GO:0015833,GO:0016020,GO:0016021,GO:0016043,GO:0022857,GO:0022884,GO:0031224,GO:0031226,GO:0031522,GO:0032940,GO:0032978,GO:0032991,GO:0033036,GO:…	-	ko:K03076	ko02024,ko03060,ko03070,map02024,map03060,map03070	M00335	-	-	ko00000,ko00001,ko00002,ko02044	3.A.5	-	-	SecY
	MEZ7294271.1	716541.ECL_02803	3.43e-141	399.0	COG0664@1|root,COG0664@2|Bacteria,1RCG1@1224|Proteobacteria,1S393@1236|Gammaproteobacteria	1236|Gammaproteobacteria	T	Winged helix-turn-helix DNA binding	-	-	-	-	-	-	-	-	-	-	-	-	HTH_46
	MEZ7294280.1	716541.ECL_02812	1.4e-314	870.0	COG0642@1|root,COG0745@1|root,COG0745@2|Bacteria,COG2205@2|Bacteria,1MXH7@1224|Proteobacteria,1RQZW@1236|Gammaproteobacteria,3X33N@547|Enterobacter	1236|Gammaproteobacteria	T	Signal transduction histidine kinase	-	-	-	-	-	-	-	-	-	-	-	-	HAMP,HATPase_c,HisKA
	MEZ7294349.1	716541.ECL_02927	5.44e-56	174.0	COG1734@1|root,COG1734@2|Bacteria,1MZIB@1224|Proteobacteria,1S8SP@1236|Gammaproteobacteria,3X2QU@547|Enterobacter	1236|Gammaproteobacteria	T	Prokaryotic dksA/traR C4-type zinc finger	ybiI	-	-	-	-	-	-	-	-	-	-	-	zf-dskA_traR
	MEZ7294437.1	716541.ECL_03023	0.0	1721.0	COG0642@1|root,COG2205@2|Bacteria,1MUZQ@1224|Proteobacteria,1RMZT@1236|Gammaproteobacteria,3X21B@547|Enterobacter	1236|Gammaproteobacteria	T	Histidine kinase	kdpD	GO:0000155,GO:0000160,GO:0003674,GO:0003824,GO:0004672,GO:0004673,GO:0005488,GO:0005515,GO:0005575,GO:0005623,GO:0005886,GO:0005887,GO:0006464,GO:0006468,GO:0006793,GO:0006796,GO:0006807,GO:0006950,GO:0006970,GO:0007154,GO:0007165,GO:0008134,GO:0008150,GO:0008152,GO:0009593,GO:0009605,GO:0009628,GO:0009651,GO:0009987,GO:0009991,GO:0016020,GO:0016021,GO:0016301,GO:0016310,GO:0016311,GO:0016740,GO:…	2.7.13.3	ko:K07646	ko02020,map02020	M00454	-	-	ko00000,ko00001,ko00002,ko01000,ko01001,ko02022	-	-	-	DUF4118,GAF_3,HATPase_c,HisKA,KdpD,Usp
	MEZ7294459.1	716541.ECL_03044	3.6e-243	669.0	COG1702@1|root,COG1702@2|Bacteria,1MVDV@1224|Proteobacteria,1RP2Y@1236|Gammaproteobacteria,3X1ZB@547|Enterobacter	1236|Gammaproteobacteria	T	PhoH-like protein	ybeZ	GO:0005575,GO:0005622,GO:0005623,GO:0005737,GO:0005829,GO:0044424,GO:0044444,GO:0044464	-	ko:K06217	-	-	-	-	ko00000	-	-	-	PhoH
	MEZ7294494.1	716541.ECL_03079	3.82e-95	277.0	COG0589@1|root,COG0589@2|Bacteria,1RA7K@1224|Proteobacteria,1S2PE@1236|Gammaproteobacteria,3X281@547|Enterobacter	1236|Gammaproteobacteria	T	Belongs to the universal stress protein A family	uspG	GO:0003674,GO:0003824,GO:0004017,GO:0005575,GO:0005622,GO:0005623,GO:0005737,GO:0006139,GO:0006464,GO:0006468,GO:0006725,GO:0006753,GO:0006793,GO:0006796,GO:0006807,GO:0008150,GO:0008152,GO:0009058,GO:0009117,GO:0009123,GO:0009165,GO:0009987,GO:0016301,GO:0016310,GO:0016740,GO:0016772,GO:0016776,GO:0018117,GO:0018130,GO:0018175,GO:0019205,GO:0019438,GO:0019538,GO:0019637,GO:0032879,GO:0034641,GO:…	-	ko:K11932	-	-	-	-	ko00000	-	-	-	Usp
	MEZ7294515.1	716541.ECL_03102	0.0	1341.0	COG1966@1|root,COG1966@2|Bacteria,1MWF9@1224|Proteobacteria,1RMG4@1236|Gammaproteobacteria,3X0PP@547|Enterobacter	1236|Gammaproteobacteria	T	Carbon starvation protein	cstA	GO:0005575,GO:0005623,GO:0005886,GO:0005887,GO:0006950,GO:0007154,GO:0008150,GO:0009267,GO:0009605,GO:0009987,GO:0009991,GO:0016020,GO:0016021,GO:0031224,GO:0031226,GO:0031667,GO:0031668,GO:0031669,GO:0033554,GO:0042594,GO:0044425,GO:0044459,GO:0044464,GO:0050896,GO:0051716,GO:0071496,GO:0071944	-	ko:K06200	-	-	-	-	ko00000	-	-	-	CstA,CstA_5TM
	MEZ7294611.1	716541.ECL_01286	6.73e-149	421.0	COG2200@1|root,COG2200@2|Bacteria,1N221@1224|Proteobacteria,1SC6N@1236|Gammaproteobacteria,3X3KW@547|Enterobacter	1236|Gammaproteobacteria	T	Putative diguanylate phosphodiesterase	-	-	-	-	-	-	-	-	-	-	-	-	EAL
	MEZ7294671.1	716541.ECL_01224	0.0	978.0	COG4943@1|root,COG4943@2|Bacteria,1MVTH@1224|Proteobacteria,1RMDP@1236|Gammaproteobacteria,3X152@547|Enterobacter	1236|Gammaproteobacteria	T	PFAM EAL domain protein	ylaB	GO:0003674,GO:0003824,GO:0005575,GO:0005623,GO:0005886,GO:0008081,GO:0016020,GO:0016787,GO:0016788,GO:0042578,GO:0044464,GO:0071111,GO:0071944	-	-	-	-	-	-	-	-	-	-	CSS-motif,EAL
	MEZ7294736.1	716541.ECL_01155	0.0	868.0	COG5002@1|root,COG5002@2|Bacteria,1MWF3@1224|Proteobacteria,1RN0F@1236|Gammaproteobacteria,3X010@547|Enterobacter	1236|Gammaproteobacteria	T	Signal transduction histidine kinase	phoR	GO:0000155,GO:0000160,GO:0003674,GO:0003824,GO:0004672,GO:0004673,GO:0004721,GO:0005575,GO:0005623,GO:0005886,GO:0006464,GO:0006468,GO:0006470,GO:0006793,GO:0006796,GO:0006807,GO:0006950,GO:0007154,GO:0007165,GO:0008150,GO:0008152,GO:0009267,GO:0009605,GO:0009987,GO:0009991,GO:0016020,GO:0016021,GO:0016036,GO:0016301,GO:0016310,GO:0016311,GO:0016740,GO:0016772,GO:0016773,GO:0016775,GO:0016787,GO:…	2.7.13.3	ko:K07636	ko02020,map02020	M00434	-	-	ko00000,ko00001,ko00002,ko01000,ko01001,ko02022	-	-	-	DUF3329,HATPase_c,HisKA,PAS,PAS_8
	MEZ7294748.1	716541.ECL_01143	1.72e-246	679.0	COG2199@1|root,COG3706@2|Bacteria,1MZV7@1224|Proteobacteria,1RPR0@1236|Gammaproteobacteria,3X3A1@547|Enterobacter	1236|Gammaproteobacteria	T	MASE2 domain	adrA	GO:0003674,GO:0003824,GO:0016740,GO:0016772,GO:0016779,GO:0052621	2.7.7.65	ko:K18968	ko02026,map02026	-	-	-	ko00000,ko00001,ko01000,ko02000	9.B.34.1.2	-	iECSF_1327.ECSF_0346,ic_1306.c0492	GGDEF,MASE2
	MEZ7294761.1	716541.ECL_01130	4.45e-136	386.0	COG0664@1|root,COG0664@2|Bacteria,1PAMQ@1224|Proteobacteria,1RSN8@1236|Gammaproteobacteria	1236|Gammaproteobacteria	T	Involved in oxidative stress resistance	iprA	-	-	-	-	-	-	-	-	-	-	-	HTH_46
	MEZ7294775.1	716541.ECL_01096	0.0	1112.0	COG2199@1|root,COG2203@1|root,COG2770@1|root,COG2203@2|Bacteria,COG2770@2|Bacteria,COG3706@2|Bacteria,1NECV@1224|Proteobacteria,1S1ZR@1236|Gammaproteobacteria,3X33J@547|Enterobacter	1236|Gammaproteobacteria	T	Domain present in phytochromes and cGMP-specific phosphodiesterases.	-	-	-	-	-	-	-	-	-	-	-	-	CHASE3,GAF_2,GGDEF,HAMP
	MEZ7294879.1	716541.ECL_01021	1.31e-103	299.0	COG0394@1|root,COG0394@2|Bacteria,1N0DZ@1224|Proteobacteria,1S92S@1236|Gammaproteobacteria,3X28A@547|Enterobacter	1236|Gammaproteobacteria	T	low molecular weight	wzb	-	3.1.3.48	ko:K01104,ko:K20945	ko05111,map05111	-	-	-	ko00000,ko00001,ko01000	-	-	-	LMWPc
	MEZ7294901.1	716541.ECL_00387	7.47e-280	765.0	COG2206@1|root,COG2206@2|Bacteria,1R53C@1224|Proteobacteria,1RZQD@1236|Gammaproteobacteria	1236|Gammaproteobacteria	T	HD-GYP domain	-	GO:0003674,GO:0003824,GO:0004112,GO:0006139,GO:0006725,GO:0006753,GO:0006793,GO:0006796,GO:0006807,GO:0008081,GO:0008150,GO:0008152,GO:0009056,GO:0009058,GO:0009117,GO:0009166,GO:0009187,GO:0009214,GO:0009987,GO:0016787,GO:0016788,GO:0018130,GO:0019438,GO:0019439,GO:0019637,GO:0034404,GO:0034641,GO:0034654,GO:0034655,GO:0042578,GO:0044237,GO:0044238,GO:0044248,GO:0044249,GO:0044270,GO:0044271,GO:…	-	-	-	-	-	-	-	-	-	-	HD
	MEZ7295159.1	716541.ECL_00716	9.11e-84	247.0	COG4566@1|root,COG4566@2|Bacteria,1RHNW@1224|Proteobacteria,1S8AB@1236|Gammaproteobacteria,3X3YZ@547|Enterobacter	1236|Gammaproteobacteria	T	cheY-homologous receiver domain	-	-	-	-	-	-	-	-	-	-	-	-	Response_reg
	MEZ7295160.1	716541.ECL_00717	0.0	3540.0	COG0515@1|root,COG2203@1|root,COG3899@1|root,COG4191@1|root,COG0515@2|Bacteria,COG2203@2|Bacteria,COG3899@2|Bacteria,COG4191@2|Bacteria,1RCM9@1224|Proteobacteria,1RX24@1236|Gammaproteobacteria,3X38B@547|Enterobacter	1236|Gammaproteobacteria	T	Protein kinase domain	-	-	-	-	-	-	-	-	-	-	-	-	AAA_16,GAF,HATPase_c,HisKA,PAS_3,Pkinase
	MEZ7295194.1	1399774.JDWH01000001_gene2526	0.0	1397.0	COG1966@1|root,COG1966@2|Bacteria,1MWF9@1224|Proteobacteria,1RMG4@1236|Gammaproteobacteria,3X0AZ@547|Enterobacter	1236|Gammaproteobacteria	T	Carbon starvation protein	cstA	GO:0005575,GO:0005623,GO:0005886,GO:0005887,GO:0006950,GO:0006974,GO:0007154,GO:0008150,GO:0009605,GO:0009987,GO:0009991,GO:0016020,GO:0016021,GO:0031224,GO:0031226,GO:0031667,GO:0031668,GO:0031669,GO:0033554,GO:0044425,GO:0044459,GO:0044464,GO:0050896,GO:0051716,GO:0071496,GO:0071944	-	ko:K06200	-	-	-	-	ko00000	-	-	-	CstA,CstA_5TM
	MEZ7295216.1	640513.Entas_0559	3.11e-98	291.0	COG2200@1|root,COG2200@2|Bacteria,1RKMQ@1224|Proteobacteria,1S75U@1236|Gammaproteobacteria,3X3T8@547|Enterobacter	1236|Gammaproteobacteria	T	EAL domain	-	-	-	-	-	-	-	-	-	-	-	-	EAL
	MEZ7295231.1	1045856.EcWSU1_00580	3.47e-228	631.0	COG2199@1|root,COG3706@2|Bacteria,1QEEZ@1224|Proteobacteria,1RP06@1236|Gammaproteobacteria,3X1HC@547|Enterobacter	1236|Gammaproteobacteria	T	Diguanylate cyclase	hmsT	-	-	-	-	-	-	-	-	-	-	iPC815.YPO0425	GGDEF
	MEZ7295294.1	716541.ECL_00847	1.6e-215	593.0	COG0639@1|root,COG0639@2|Bacteria,1MV10@1224|Proteobacteria,1RPUJ@1236|Gammaproteobacteria,3X09C@547|Enterobacter	1236|Gammaproteobacteria	T	Hydrolyzes diadenosine 5',5'''-P1,P4-tetraphosphate to yield ADP	apaH	GO:0003674,GO:0003824,GO:0004551,GO:0004721,GO:0006139,GO:0006464,GO:0006470,GO:0006725,GO:0006793,GO:0006796,GO:0006807,GO:0008138,GO:0008150,GO:0008152,GO:0008796,GO:0008803,GO:0009314,GO:0009628,GO:0009987,GO:0010165,GO:0010212,GO:0015949,GO:0016311,GO:0016462,GO:0016787,GO:0016788,GO:0016791,GO:0016817,GO:0016818,GO:0019538,GO:0034641,GO:0036211,GO:0042578,GO:0043170,GO:0043412,GO:0044237,GO:…	3.6.1.41	ko:K01525	ko00230,map00230	-	R00125	RC00002	ko00000,ko00001,ko01000	-	-	iECIAI39_1322.ECIAI39_0052,iEcSMS35_1347.EcSMS35_0053,iJN746.PP_0399,iSDY_1059.SDY_0074	Metallophos
	MEZ7295457.1	1045856.EcWSU1_03386	2.09e-139	396.0	COG3073@1|root,COG3073@2|Bacteria,1R4U0@1224|Proteobacteria,1RN98@1236|Gammaproteobacteria,3X0BG@547|Enterobacter	1236|Gammaproteobacteria	T	An anti-sigma factor for extracytoplasmic function (ECF) sigma factor sigma-E (RpoE). ECF sigma factors are held in an inactive form by an anti-sigma factor until released by regulated intramembrane proteolysis (RIP). RIP occurs when an extracytoplasmic signal triggers a concerted proteolytic cascade to transmit information and elicit cellular responses. The membrane-spanning regulatory substrate…	rseA	GO:0000988,GO:0000989,GO:0003674,GO:0008150,GO:0009889,GO:0010556,GO:0016989,GO:0019219,GO:0019222,GO:0031323,GO:0031326,GO:0050789,GO:0050794,GO:0051171,GO:0051252,GO:0060255,GO:0065007,GO:0080090,GO:0140110,GO:1903506,GO:2001141	-	ko:K03597	-	-	-	-	ko00000,ko03021	-	-	-	RseA_C,RseA_N
	MEZ7295458.1	716541.ECL_03909	4.98e-223	615.0	COG3026@1|root,COG3026@2|Bacteria,1MUQ8@1224|Proteobacteria,1RNF3@1236|Gammaproteobacteria,3X1VB@547|Enterobacter	1236|Gammaproteobacteria	T	MucB/RseB C-terminal domain	rseB	GO:0003674,GO:0005488,GO:0005515,GO:0005575,GO:0005623,GO:0030288,GO:0030313,GO:0031975,GO:0042597,GO:0042802,GO:0044464,GO:0045152	-	ko:K03598	-	-	-	-	ko00000,ko03021	-	-	-	MucB_RseB,MucB_RseB_C
	MEZ7295459.1	1399774.JDWH01000004_gene3652	1.01e-100	293.0	COG3086@1|root,COG3086@2|Bacteria,1N6QS@1224|Proteobacteria,1SCTM@1236|Gammaproteobacteria,3X2BE@547|Enterobacter	1236|Gammaproteobacteria	T	PFAM Positive regulator of sigma(E) RseC MucC	rseC	GO:0005575,GO:0005623,GO:0005886,GO:0006950,GO:0006979,GO:0008150,GO:0016020,GO:0044464,GO:0050896,GO:0071944	-	ko:K03803	-	-	-	-	ko00000,ko03021	-	-	-	RseC_MucC
	MEZ7295475.1	1045856.EcWSU1_03365	1.08e-306	840.0	COG0642@1|root,COG2205@2|Bacteria,1N58A@1224|Proteobacteria,1RP34@1236|Gammaproteobacteria,3X1AQ@547|Enterobacter	1236|Gammaproteobacteria	T	Signal transduction histidine kinase	yfhK	GO:0000155,GO:0000160,GO:0003674,GO:0003824,GO:0004672,GO:0004673,GO:0005575,GO:0005623,GO:0005886,GO:0006464,GO:0006468,GO:0006793,GO:0006796,GO:0006807,GO:0007154,GO:0007165,GO:0008150,GO:0008152,GO:0009987,GO:0016020,GO:0016301,GO:0016310,GO:0016740,GO:0016772,GO:0016773,GO:0016775,GO:0018106,GO:0018193,GO:0018202,GO:0019538,GO:0023014,GO:0023052,GO:0035556,GO:0036211,GO:0043170,GO:0043412,GO:…	2.7.13.3	ko:K07711	ko02020,ko02024,map02020,map02024	M00502	-	-	ko00000,ko00001,ko00002,ko01000,ko01001,ko02022	-	-	-	HATPase_c,HisKA
	MEZ7295477.1	716541.ECL_03891	4.16e-314	856.0	COG2204@1|root,COG2204@2|Bacteria,1MU0N@1224|Proteobacteria,1RMCK@1236|Gammaproteobacteria,3X0AI@547|Enterobacter	1236|Gammaproteobacteria	T	response regulator	yfhA	GO:0000156,GO:0000160,GO:0000976,GO:0000984,GO:0001017,GO:0001067,GO:0001130,GO:0001150,GO:0001151,GO:0001158,GO:0003674,GO:0003676,GO:0003677,GO:0003690,GO:0003700,GO:0005488,GO:0006139,GO:0006351,GO:0006355,GO:0006725,GO:0006807,GO:0007154,GO:0007165,GO:0008150,GO:0008152,GO:0009058,GO:0009059,GO:0009889,GO:0009891,GO:0009893,GO:0009987,GO:0010467,GO:0010468,GO:0010556,GO:0010557,GO:0010604,GO:…	-	ko:K07715	ko02020,ko02024,map02020,map02024	M00502	-	-	ko00000,ko00001,ko00002,ko02022	-	-	-	HTH_8,Response_reg,Sigma54_activat
	MEZ7295538.1	716541.ECL_03795	0.0	1384.0	COG2200@1|root,COG2200@2|Bacteria,1N299@1224|Proteobacteria,1RN30@1236|Gammaproteobacteria,3X1X1@547|Enterobacter	1236|Gammaproteobacteria	T	MASE1	yfgF	GO:0000302,GO:0003674,GO:0003824,GO:0005575,GO:0005623,GO:0005886,GO:0006950,GO:0006979,GO:0008081,GO:0008150,GO:0009628,GO:0009636,GO:0009987,GO:0010035,GO:0016020,GO:0016021,GO:0016787,GO:0016788,GO:0031224,GO:0033554,GO:0034059,GO:0034599,GO:0034614,GO:0035690,GO:0036293,GO:0036294,GO:0042221,GO:0042493,GO:0042542,GO:0042578,GO:0043900,GO:0044425,GO:0044464,GO:0046677,GO:0050789,GO:0050794,GO:…	-	-	-	-	-	-	-	-	-	-	EAL,MASE1
	MEZ7295568.1	716541.ECL_03766	0.0	1046.0	COG3850@1|root,COG3850@2|Bacteria,1MWZT@1224|Proteobacteria,1RNPP@1236|Gammaproteobacteria,3X0JY@547|Enterobacter	1236|Gammaproteobacteria	T	Type IV pili methyl-accepting chemotaxis transducer N-term	narQ	GO:0000155,GO:0000160,GO:0001101,GO:0003674,GO:0003824,GO:0004672,GO:0004673,GO:0005575,GO:0005623,GO:0005886,GO:0006464,GO:0006468,GO:0006793,GO:0006796,GO:0006807,GO:0007154,GO:0007165,GO:0008150,GO:0008152,GO:0009987,GO:0010035,GO:0010167,GO:0016020,GO:0016301,GO:0016310,GO:0016740,GO:0016772,GO:0016773,GO:0016775,GO:0018106,GO:0018193,GO:0018202,GO:0019538,GO:0023014,GO:0023052,GO:0035556,GO:…	2.7.13.3	ko:K07673,ko:K07674	ko02020,map02020	M00471,M00472	-	-	ko00000,ko00001,ko00002,ko01000,ko01001,ko02022	-	-	-	HAMP,HATPase_c,HisKA_3,PilJ
	MEZ7295605.1	716541.ECL_03733	0.0	1333.0	COG2199@1|root,COG2200@1|root,COG2199@2|Bacteria,COG2200@2|Bacteria,1RGCV@1224|Proteobacteria,1T1U0@1236|Gammaproteobacteria,3X22R@547|Enterobacter	1236|Gammaproteobacteria	T	MASE1	yfeA	GO:0003674,GO:0003824,GO:0005575,GO:0005623,GO:0005886,GO:0008081,GO:0016020,GO:0016787,GO:0016788,GO:0042578,GO:0044464,GO:0071111,GO:0071944	-	-	-	-	-	-	-	-	-	-	EAL,GGDEF,MASE1
	MEZ7295614.1	716541.ECL_03724	0.0	1078.0	COG3275@1|root,COG3275@2|Bacteria,1QUB1@1224|Proteobacteria,1T1RX@1236|Gammaproteobacteria,3X0IN@547|Enterobacter	1236|Gammaproteobacteria	T	Signal transduction histidine kinase, LytS	ypdA	GO:0000155,GO:0000160,GO:0003674,GO:0003824,GO:0004672,GO:0004673,GO:0005575,GO:0005623,GO:0005886,GO:0006464,GO:0006468,GO:0006793,GO:0006796,GO:0006807,GO:0007154,GO:0007165,GO:0007584,GO:0008150,GO:0008152,GO:0009605,GO:0009987,GO:0009991,GO:0016020,GO:0016301,GO:0016310,GO:0016740,GO:0016772,GO:0016773,GO:0016775,GO:0018106,GO:0018193,GO:0018202,GO:0019538,GO:0023014,GO:0023052,GO:0031667,GO:…	2.7.13.3	ko:K02478	-	-	-	-	ko00000,ko01000,ko01001,ko02022	-	-	-	5TM-5TMR_LYT,GAF,HATPase_c,His_kinase
	MEZ7295618.1	716541.ECL_03719	0.0	903.0	COG2199@1|root,COG3706@2|Bacteria,1MVCZ@1224|Proteobacteria,1RS2H@1236|Gammaproteobacteria,3X39F@547|Enterobacter	1236|Gammaproteobacteria	T	Diguanylate cyclase	dosC	GO:0003674,GO:0003824,GO:0005488,GO:0008144,GO:0016740,GO:0016772,GO:0016779,GO:0019825,GO:0020037,GO:0036094,GO:0042165,GO:0043167,GO:0043169,GO:0046906,GO:0048037,GO:0052621,GO:0070025,GO:0097159,GO:1901363	2.7.7.65	ko:K13069	-	-	R08057	-	ko00000,ko01000	-	-	-	GGDEF,Protoglobin
	MEZ7295625.1	716541.ECL_03681	4.53e-111	319.0	COG2062@1|root,COG2062@2|Bacteria,1NAAE@1224|Proteobacteria,1SD0B@1236|Gammaproteobacteria,3X0CB@547|Enterobacter	1236|Gammaproteobacteria	T	phosphohistidine phosphatase	sixA	GO:0005575,GO:0005622,GO:0005623,GO:0005737,GO:0006464,GO:0006807,GO:0008150,GO:0008152,GO:0009987,GO:0019538,GO:0036211,GO:0043170,GO:0043412,GO:0044237,GO:0044238,GO:0044260,GO:0044267,GO:0044424,GO:0044464,GO:0071704,GO:1901564	-	ko:K08296	-	-	-	-	ko00000,ko01000	-	-	-	His_Phos_1
	MEZ7295687.1	716541.ECL_03619	2.06e-235	648.0	COG0784@1|root,COG0835@1|root,COG0784@2|Bacteria,COG0835@2|Bacteria,1N81M@1224|Proteobacteria,1RPS1@1236|Gammaproteobacteria,3X0H4@547|Enterobacter	1236|Gammaproteobacteria	T	Two component signalling adaptor domain	cheV	-	-	ko:K03415	ko02020,ko02030,map02020,map02030	M00506	-	-	ko00000,ko00001,ko00002,ko02022,ko02035	-	-	-	CheW,Response_reg
	MEZ7295700.1	716541.ECL_03539	1.06e-157	442.0	COG0745@1|root,COG0745@2|Bacteria,1MY5Y@1224|Proteobacteria,1RYIX@1236|Gammaproteobacteria	1236|Gammaproteobacteria	T	Transcriptional	tctD	-	-	ko:K07774	ko02020,map02020	M00457	-	-	ko00000,ko00001,ko00002,ko02022	-	-	-	Response_reg,Trans_reg_C
	MEZ7295701.1	1045856.EcWSU1_03133	1.19e-313	857.0	COG0642@1|root,COG0642@2|Bacteria,1QTSX@1224|Proteobacteria,1RQGM@1236|Gammaproteobacteria,3X31K@547|Enterobacter	1236|Gammaproteobacteria	T	Two-component sensor kinase N-terminal	tctE	-	2.7.13.3	ko:K07645,ko:K07649	ko02020,ko02024,map02020,map02024	M00453,M00457	-	-	ko00000,ko00001,ko00002,ko01000,ko01001,ko02022	-	-	-	2CSK_N,HAMP,HATPase_c,HisKA
	MEZ7295714.1	716541.ECL_03522	0.0	1852.0	COG0642@1|root,COG0784@1|root,COG0784@2|Bacteria,COG2205@2|Bacteria,1NRP8@1224|Proteobacteria,1RQCU@1236|Gammaproteobacteria,3X0VS@547|Enterobacter	1236|Gammaproteobacteria	T	Component of the Rcs signaling system, which controls transcription of numerous genes. RcsC functions as a membrane- associated protein kinase that phosphorylates RcsD in response to environmental signals. The phosphoryl group is then transferred to the response regulator RcsB	rcsC	GO:0000155,GO:0000160,GO:0003674,GO:0003824,GO:0004672,GO:0004673,GO:0005575,GO:0005623,GO:0005886,GO:0006464,GO:0006468,GO:0006793,GO:0006796,GO:0006807,GO:0006950,GO:0006970,GO:0007154,GO:0007165,GO:0008150,GO:0008152,GO:0009628,GO:0009987,GO:0016020,GO:0016301,GO:0016310,GO:0016740,GO:0016772,GO:0016773,GO:0016775,GO:0018106,GO:0018193,GO:0018202,GO:0019538,GO:0023014,GO:0023052,GO:0033554,GO:…	2.7.13.3	ko:K07677	ko02020,ko02026,map02020,map02026	M00474	-	-	ko00000,ko00001,ko00002,ko01000,ko01001,ko02022	-	-	-	HATPase_c,HisKA,RcsC,Response_reg
	MEZ7295716.1	1045856.EcWSU1_03118	0.0	1685.0	COG0642@1|root,COG2198@1|root,COG2198@2|Bacteria,COG2205@2|Bacteria,1MXQG@1224|Proteobacteria,1RQ18@1236|Gammaproteobacteria,3X22Q@547|Enterobacter	1236|Gammaproteobacteria	T	Component of the Rcs signaling system, which controls transcription of numerous genes. RcsD is a phosphotransfer intermediate between the sensor kinase RcsC and the response regulator RcsB. It acquires a phosphoryl group from RcsC and transfers it to RcsB	rcsD	GO:0000160,GO:0003674,GO:0003824,GO:0004672,GO:0005575,GO:0005623,GO:0005886,GO:0005887,GO:0006464,GO:0006468,GO:0006793,GO:0006796,GO:0006807,GO:0007154,GO:0007165,GO:0008150,GO:0008152,GO:0009927,GO:0009987,GO:0016020,GO:0016021,GO:0016301,GO:0016310,GO:0016740,GO:0016772,GO:0016773,GO:0019538,GO:0023052,GO:0031224,GO:0031226,GO:0035556,GO:0036211,GO:0043170,GO:0043412,GO:0044237,GO:0044238,GO:…	2.7.13.3	ko:K07676,ko:K07687	ko02020,ko02026,map02020,map02026	M00474	-	-	ko00000,ko00001,ko00002,ko01000,ko01001,ko02022	-	-	-	HATPase_c,Hpt,RcsD_ABL
	MEZ7295742.1	716541.ECL_03495	0.0	1010.0	COG2200@1|root,COG2200@2|Bacteria,1NJQD@1224|Proteobacteria,1RNEP@1236|Gammaproteobacteria,3X1KY@547|Enterobacter	1236|Gammaproteobacteria	T	CSS motif domain associated with EAL	rtn	GO:0003674,GO:0003824,GO:0005575,GO:0005623,GO:0005886,GO:0008081,GO:0016020,GO:0016787,GO:0016788,GO:0042578,GO:0044464,GO:0071111,GO:0071944	-	-	-	-	-	-	-	-	-	-	CSS-motif,EAL
	MEZ7295793.1	716541.ECL_03436	0.0	1061.0	COG3275@1|root,COG3275@2|Bacteria,1QUB1@1224|Proteobacteria,1T1RX@1236|Gammaproteobacteria,3X1M5@547|Enterobacter	1236|Gammaproteobacteria	T	Signal transduction histidine kinase	yehU	GO:0000160,GO:0005575,GO:0005623,GO:0005886,GO:0005887,GO:0006464,GO:0006468,GO:0006793,GO:0006796,GO:0006807,GO:0007154,GO:0007165,GO:0008150,GO:0008152,GO:0009987,GO:0016020,GO:0016021,GO:0016310,GO:0018106,GO:0018193,GO:0018202,GO:0019538,GO:0023052,GO:0031224,GO:0031226,GO:0035556,GO:0036211,GO:0043170,GO:0043412,GO:0044237,GO:0044238,GO:0044260,GO:0044267,GO:0044425,GO:0044459,GO:0044464,GO:…	2.7.13.3	ko:K02478	-	-	-	-	ko00000,ko01000,ko01001,ko02022	-	-	iECW_1372.ECW_m2327,iWFL_1372.ECW_m2327	5TM-5TMR_LYT,GAF_2,GAF_3,His_kinase,SpoVT_C
	MEZ7295801.1	716541.ECL_03428	5.75e-98	285.0	COG0394@1|root,COG0394@2|Bacteria,1N0DZ@1224|Proteobacteria,1S92S@1236|Gammaproteobacteria,3X3WE@547|Enterobacter	1236|Gammaproteobacteria	T	Low molecular weight phosphatase family	etp	GO:0003674,GO:0003824,GO:0004721,GO:0004725,GO:0006464,GO:0006470,GO:0006793,GO:0006796,GO:0006807,GO:0008150,GO:0008152,GO:0009987,GO:0016311,GO:0016787,GO:0016788,GO:0016791,GO:0019538,GO:0035335,GO:0036211,GO:0042578,GO:0043170,GO:0043412,GO:0044237,GO:0044238,GO:0044260,GO:0044267,GO:0071704,GO:0140096,GO:1901564	3.1.3.48	ko:K01104,ko:K20945	ko05111,map05111	-	-	-	ko00000,ko00001,ko01000	-	-	-	LMWPc
	MEZ7295829.1	716541.ECL_04198	1.31e-78	238.0	COG2200@1|root,COG2200@2|Bacteria,1N5N0@1224|Proteobacteria,1SBKJ@1236|Gammaproteobacteria	1236|Gammaproteobacteria	T	EAL domain	-	-	-	-	-	-	-	-	-	-	-	-	EAL
	MEZ7295843.1	716541.ECL_03405	0.0	914.0	COG0642@1|root,COG2205@2|Bacteria,1N17V@1224|Proteobacteria,1RNI8@1236|Gammaproteobacteria,3X1HS@547|Enterobacter	1236|Gammaproteobacteria	T	Signal transduction histidine kinase	baeS	GO:0005575,GO:0005623,GO:0005886,GO:0006464,GO:0006468,GO:0006793,GO:0006796,GO:0006807,GO:0007154,GO:0007165,GO:0008150,GO:0008152,GO:0009987,GO:0016020,GO:0016310,GO:0019538,GO:0023014,GO:0023052,GO:0036211,GO:0043170,GO:0043412,GO:0044237,GO:0044238,GO:0044260,GO:0044267,GO:0044464,GO:0046777,GO:0050789,GO:0050794,GO:0050896,GO:0051716,GO:0065007,GO:0071704,GO:0071944,GO:1901564	2.7.13.3	ko:K07642	ko02020,map02020	M00450,M00645,M00646,M00648	-	-	ko00000,ko00001,ko00002,ko01000,ko01001,ko02022	-	-	-	HAMP,HATPase_c,HisKA
	MEZ7295850.1	716541.ECL_03390	0.0	2100.0	COG3447@1|root,COG5001@1|root,COG5002@1|root,COG3447@2|Bacteria,COG5001@2|Bacteria,COG5002@2|Bacteria,1MU2C@1224|Proteobacteria,1RTTF@1236|Gammaproteobacteria,3X1TU@547|Enterobacter	1236|Gammaproteobacteria	T	Diguanylate cyclase phosphodiesterase with PAS PAC	-	-	2.7.7.65	ko:K21084	ko02026,map02026	-	-	-	ko00000,ko00001,ko01000	-	-	-	EAL,GGDEF,MASE1,PAS,PAS_3
	MEZ7295856.1	716541.ECL_03384	1.12e-103	299.0	COG0394@1|root,COG0394@2|Bacteria,1N0DZ@1224|Proteobacteria,1S92S@1236|Gammaproteobacteria,3X28A@547|Enterobacter	1236|Gammaproteobacteria	T	low molecular weight	wzb	GO:0000271,GO:0003674,GO:0003824,GO:0004721,GO:0004725,GO:0005975,GO:0005976,GO:0006464,GO:0006470,GO:0006793,GO:0006796,GO:0006807,GO:0008150,GO:0008152,GO:0009058,GO:0009059,GO:0009242,GO:0009987,GO:0016051,GO:0016311,GO:0016787,GO:0016788,GO:0016791,GO:0019538,GO:0033692,GO:0034637,GO:0034645,GO:0035335,GO:0036211,GO:0042578,GO:0043170,GO:0043412,GO:0044237,GO:0044238,GO:0044249,GO:0044260,GO:…	3.1.3.48	ko:K01104,ko:K20945	ko05111,map05111	-	-	-	ko00000,ko00001,ko01000	-	-	-	LMWPc
	MEZ7295923.1	1399774.JDWH01000026_gene4097	3.6e-92	270.0	COG0589@1|root,COG0589@2|Bacteria,1RA7K@1224|Proteobacteria,1S46U@1236|Gammaproteobacteria,3X3SH@547|Enterobacter	1236|Gammaproteobacteria	T	Universal stress protein family	-	-	-	ko:K11932	-	-	-	-	ko00000	-	-	-	Usp
	MEZ7296023.1	716541.ECL_04189	1.05e-136	388.0	COG0664@1|root,COG0664@2|Bacteria,1R5HV@1224|Proteobacteria,1S19W@1236|Gammaproteobacteria	1236|Gammaproteobacteria	T	Winged helix-turn-helix DNA binding	-	-	-	-	-	-	-	-	-	-	-	-	HTH_46
	MEZ7296030.1	1399774.JDWH01000005_gene299	0.0	994.0	COG3290@1|root,COG3290@2|Bacteria,1MXQ5@1224|Proteobacteria,1RNRF@1236|Gammaproteobacteria,3X06E@547|Enterobacter	1236|Gammaproteobacteria	T	Signal transduction histidine kinase regulating citrate malate metabolism	citA	-	2.7.13.3	ko:K07700	ko02020,map02020	M00486	-	-	ko00000,ko00001,ko00002,ko01000,ko01001,ko02022	-	-	-	HATPase_c,HATPase_c_5,PAS,PAS_8,SPOB_a,sCache_3_2
	MEZ7296069.1	716541.ECL_04151	0.0	1408.0	COG3605@1|root,COG3605@2|Bacteria,1QTTV@1224|Proteobacteria,1T1H2@1236|Gammaproteobacteria,3X1XV@547|Enterobacter	1236|Gammaproteobacteria	T	Belongs to the PEP-utilizing enzyme family	ptsP	GO:0003674,GO:0003824,GO:0006464,GO:0006468,GO:0006793,GO:0006796,GO:0006807,GO:0008150,GO:0008152,GO:0008965,GO:0009987,GO:0010033,GO:0010243,GO:0016310,GO:0016740,GO:0016772,GO:0016775,GO:0019538,GO:0036211,GO:0042221,GO:0043170,GO:0043412,GO:0044237,GO:0044238,GO:0044260,GO:0044267,GO:0050896,GO:0071704,GO:1901564,GO:1901698	2.7.3.9	ko:K08483,ko:K08484	ko02060,map02060	-	-	-	ko00000,ko00001,ko01000,ko02000	8.A.7	-	-	GAF,GAF_2,PEP-utilisers_N,PEP-utilizers,PEP-utilizers_C
	MEZ7296104.1	716541.ECL_04118	0.0	1764.0	COG0642@1|root,COG2198@1|root,COG3437@1|root,COG4999@1|root,COG2198@2|Bacteria,COG2205@2|Bacteria,COG3437@2|Bacteria,COG4999@2|Bacteria,1NRP8@1224|Proteobacteria,1SKTW@1236|Gammaproteobacteria,3X0AW@547|Enterobacter	1236|Gammaproteobacteria	T	Histidine kinase	barA	GO:0000155,GO:0000160,GO:0000302,GO:0003674,GO:0003824,GO:0004672,GO:0004673,GO:0005575,GO:0005623,GO:0005886,GO:0006464,GO:0006468,GO:0006793,GO:0006796,GO:0006807,GO:0006950,GO:0006979,GO:0007154,GO:0007165,GO:0008150,GO:0008152,GO:0009636,GO:0009927,GO:0009987,GO:0010033,GO:0010035,GO:0016020,GO:0016301,GO:0016310,GO:0016740,GO:0016772,GO:0016773,GO:0016775,GO:0018106,GO:0018193,GO:0018202,GO:…	2.7.13.3	ko:K07678	ko02020,ko02025,ko02026,ko05111,map02020,map02025,map02026,map05111	M00475	-	-	ko00000,ko00001,ko00002,ko01000,ko01001,ko02022	-	-	-	DUF2222,HAMP,HATPase_c,HisKA,Hpt,Response_reg
	MEZ7296329.1	716541.ECL_03935	3.17e-280	767.0	COG2199@1|root,COG2199@2|Bacteria,1MXY1@1224|Proteobacteria,1RXYD@1236|Gammaproteobacteria,3X15D@547|Enterobacter	1236|Gammaproteobacteria	T	Periplasmic sensor domain	yfiN	GO:0003674,GO:0003824,GO:0005488,GO:0005515,GO:0005575,GO:0005623,GO:0005886,GO:0006950,GO:0008150,GO:0009987,GO:0016020,GO:0016740,GO:0016772,GO:0016779,GO:0032153,GO:0032879,GO:0033554,GO:0036460,GO:0040012,GO:0040013,GO:0042802,GO:0044464,GO:0048519,GO:0048523,GO:0050789,GO:0050794,GO:0050896,GO:0051270,GO:0051271,GO:0051716,GO:0052621,GO:0065007,GO:0071944,GO:1902021,GO:1902201,GO:2000145,GO:…	2.7.7.65	ko:K20956,ko:K21021	ko02025,ko05111,map02025,map05111	-	-	-	ko00000,ko00001,ko01000	-	-	-	CHASE,CHASE8,GGDEF,PAS_4
	MEZ7296342.1	716541.ECL_04648	0.0	1288.0	COG3300@1|root,COG5001@1|root,COG3300@2|Bacteria,COG5001@2|Bacteria,1MU2C@1224|Proteobacteria,1RM8A@1236|Gammaproteobacteria,3X1AY@547|Enterobacter	1236|Gammaproteobacteria	T	TIGRFAM Diguanylate cyclase	ydcR	-	2.7.7.65	ko:K21023	ko02025,map02025	-	-	-	ko00000,ko00001,ko01000	-	-	-	EAL,GGDEF,MHYT
	MEZ7296355.1	716541.ECL_04635	0.0	1252.0	COG2199@1|root,COG2200@1|root,COG2199@2|Bacteria,COG2200@2|Bacteria,1MUQV@1224|Proteobacteria,1RN0Q@1236|Gammaproteobacteria,3WZZ3@547|Enterobacter	1236|Gammaproteobacteria	T	Gammaproteobacterial periplasmic sensor domain	csrD	GO:0005575,GO:0005623,GO:0005886,GO:0006139,GO:0006401,GO:0006725,GO:0006807,GO:0008150,GO:0008152,GO:0009056,GO:0009057,GO:0009987,GO:0016020,GO:0016043,GO:0016070,GO:0019219,GO:0019222,GO:0019439,GO:0022607,GO:0031323,GO:0034641,GO:0034655,GO:0034660,GO:0034661,GO:0043170,GO:0043933,GO:0044085,GO:0044237,GO:0044238,GO:0044248,GO:0044260,GO:0044265,GO:0044270,GO:0044464,GO:0046483,GO:0046700,GO:…	-	ko:K18765	-	-	-	-	ko00000,ko03019	-	-	-	EAL,GAPES4,GGDEF
	MEZ7296397.1	716541.ECL_04591	0.0	1457.0	COG0642@1|root,COG0784@1|root,COG2198@1|root,COG0784@2|Bacteria,COG2198@2|Bacteria,COG2205@2|Bacteria,1NRP8@1224|Proteobacteria,1SKTW@1236|Gammaproteobacteria,3X0NK@547|Enterobacter	1236|Gammaproteobacteria	T	Aerobic respiration control sensor protein	arcB	-	2.7.13.3	ko:K07648	ko02020,ko02026,map02020,map02026	M00456	-	-	ko00000,ko00001,ko00002,ko01000,ko01001,ko02022	-	-	-	HATPase_c,HisKA,Hpt,PAS,PAS_4,Response_reg
	MEZ7296424.1	716541.ECL_04563	7.52e-240	660.0	COG0642@1|root,COG2205@2|Bacteria,1N1Z2@1224|Proteobacteria,1T4DP@1236|Gammaproteobacteria,3X16V@547|Enterobacter	1236|Gammaproteobacteria	T	His Kinase A (phosphoacceptor) domain	basS	-	2.7.13.3	ko:K07643,ko:K07645	ko01503,ko02020,ko02024,map01503,map02020,map02024	M00451,M00453,M00721,M00722	-	-	ko00000,ko00001,ko00002,ko01000,ko01001,ko02022	-	-	-	HATPase_c,HisKA
	MEZ7296425.1	3659.XP_004151782.1	1.81e-147	416.0	2E7K2@1|root,2SE5K@2759|Eukaryota	2759|Eukaryota	T	Transcriptional regulatory protein, C terminal	-	-	-	-	-	-	-	-	-	-	-	-	Response_reg,Trans_reg_C
	MEZ7296514.1	716541.ECL_04457	0.0	916.0	COG0840@1|root,COG0840@2|Bacteria,1MU9B@1224|Proteobacteria,1RMH0@1236|Gammaproteobacteria,3X2Z7@547|Enterobacter	1236|Gammaproteobacteria	T	Motif C-terminal to PAS motifs (likely to contribute to PAS structural domain)	aer	GO:0003674,GO:0005488,GO:0005515,GO:0005575,GO:0005623,GO:0005886,GO:0006935,GO:0007154,GO:0007165,GO:0008150,GO:0009453,GO:0009454,GO:0009605,GO:0009987,GO:0016020,GO:0023052,GO:0040011,GO:0042221,GO:0042330,GO:0042802,GO:0044464,GO:0050789,GO:0050794,GO:0050896,GO:0050918,GO:0051716,GO:0052128,GO:0052131,GO:0065007,GO:0071944	-	ko:K03406,ko:K03776	ko02020,ko02030,map02020,map02030	-	-	-	ko00000,ko00001,ko02035	-	-	-	4HB_MCP_1,CZB,HAMP,MCPsignal,PAS_3,PAS_9,TarH
	MEZ7296527.1	716541.ECL_04447	0.0	1979.0	COG0642@1|root,COG0784@1|root,COG0834@1|root,COG2198@1|root,COG0784@2|Bacteria,COG0834@2|Bacteria,COG2198@2|Bacteria,COG2205@2|Bacteria,1NRP8@1224|Proteobacteria,1RX20@1236|Gammaproteobacteria,3X3G1@547|Enterobacter	1236|Gammaproteobacteria	T	His Kinase A (phosphoacceptor) domain	-	-	2.7.13.3	ko:K07679	ko02020,ko05133,map02020,map05133	M00477	-	-	ko00000,ko00001,ko00002,ko01000,ko01001,ko02022	-	-	-	HATPase_c,HisKA,Hpt,Response_reg,SBP_bac_3
	MEZ7296536.1	1197719.A464_2740	6.28e-33	115.0	COG1734@1|root,COG1734@2|Bacteria,1N7Q0@1224|Proteobacteria,1SDQT@1236|Gammaproteobacteria,3ZMPK@590|Salmonella	1236|Gammaproteobacteria	T	Prokaryotic dksA/traR C4-type zinc finger	-	-	-	-	-	-	-	-	-	-	-	-	zf-dskA_traR
	MEZ7296580.1	716541.ECL_04381	1.35e-142	402.0	COG3103@1|root,COG4991@2|Bacteria,1MX7M@1224|Proteobacteria,1RS74@1236|Gammaproteobacteria,3X16J@547|Enterobacter	1236|Gammaproteobacteria	T	SH3 domain protein	ygiM	GO:0005575,GO:0005622,GO:0005623,GO:0005737,GO:0005829,GO:0005886,GO:0005887,GO:0016020,GO:0016021,GO:0031224,GO:0031226,GO:0044424,GO:0044425,GO:0044444,GO:0044459,GO:0044464,GO:0071944	-	ko:K07184	-	-	-	-	ko00000	-	-	-	SH3_3
	MEZ7296609.1	716541.ECL_04344	6.75e-304	830.0	COG0642@1|root,COG0642@2|Bacteria,1QTSX@1224|Proteobacteria,1T1G3@1236|Gammaproteobacteria,3X1G3@547|Enterobacter	1236|Gammaproteobacteria	T	Integral membrane sensor signal transduction histidine kinase	qseC	GO:0005575,GO:0005623,GO:0005886,GO:0016020,GO:0044464,GO:0071944	2.7.13.3	ko:K07645	ko02020,ko02024,map02020,map02024	M00453	-	-	ko00000,ko00001,ko00002,ko01000,ko01001,ko02022	-	-	-	2CSK_N,HATPase_c,HisKA
	MEZ7296744.1	716541.ECL_01826	0.0	1288.0	COG3300@1|root,COG5001@1|root,COG3300@2|Bacteria,COG5001@2|Bacteria,1MU2C@1224|Proteobacteria,1RM8A@1236|Gammaproteobacteria,3X20G@547|Enterobacter	1236|Gammaproteobacteria	T	Bacterial signalling protein N terminal repeat	-	-	2.7.7.65	ko:K21023	ko02025,map02025	-	-	-	ko00000,ko00001,ko01000	-	-	-	EAL,GGDEF,MHYT
	MEZ7296745.1	716541.ECL_01825	3.95e-292	798.0	COG2199@1|root,COG3706@2|Bacteria,1NAG0@1224|Proteobacteria,1RPKX@1236|Gammaproteobacteria,3X222@547|Enterobacter	1236|Gammaproteobacteria	T	Diguanylate cyclase	ydaM	GO:0003674,GO:0003824,GO:0005488,GO:0005515,GO:0006355,GO:0008150,GO:0009889,GO:0010468,GO:0010556,GO:0016740,GO:0016772,GO:0016779,GO:0019219,GO:0019222,GO:0031323,GO:0031326,GO:0042802,GO:0043900,GO:0043902,GO:0044093,GO:0048518,GO:0048522,GO:0050789,GO:0050794,GO:0051090,GO:0051091,GO:0051171,GO:0051252,GO:0052621,GO:0060255,GO:0065007,GO:0065009,GO:0080090,GO:1900190,GO:1900192,GO:1900231,GO:…	2.7.7.65	ko:K19707,ko:K21088	ko02026,map02026	-	-	-	ko00000,ko00001,ko01000,ko03021	-	-	-	GGDEF,PAS_4,PAS_8,PAS_9
	MEZ7296795.1	716541.ECL_01762	4.48e-236	651.0	COG0642@1|root,COG0642@2|Bacteria,1QU3Z@1224|Proteobacteria,1T1T7@1236|Gammaproteobacteria,3X0AJ@547|Enterobacter	1236|Gammaproteobacteria	T	His Kinase A (phosphoacceptor) domain	-	-	2.7.13.3	ko:K07642,ko:K18143	ko01501,ko02020,map01501,map02020	M00450,M00645,M00646,M00648,M00649,M00655	-	-	ko00000,ko00001,ko00002,ko01000,ko01001,ko01504,ko02022	-	-	-	HAMP,HATPase_c,HisKA
	MEZ7296796.1	716541.ECL_01761	4.11e-160	449.0	COG0745@1|root,COG0745@2|Bacteria,1MVQT@1224|Proteobacteria,1RNSY@1236|Gammaproteobacteria,3X19B@547|Enterobacter	1236|Gammaproteobacteria	T	Transcriptional regulatory protein, C terminal	-	-	-	ko:K18144	ko01501,map01501	M00649,M00655	-	-	ko00000,ko00001,ko00002,ko01504,ko02022	-	-	-	Response_reg,Trans_reg_C
	MEZ7296803.1	716541.ECL_01754	0.0	1285.0	COG5001@1|root,COG5001@2|Bacteria,1MU2C@1224|Proteobacteria,1RM8A@1236|Gammaproteobacteria,3X1MI@547|Enterobacter	1236|Gammaproteobacteria	T	Diguanylate cyclase phosphodiesterase	gmr	GO:0000166,GO:0001882,GO:0001883,GO:0003674,GO:0003824,GO:0005488,GO:0005525,GO:0008081,GO:0008150,GO:0010468,GO:0010608,GO:0016787,GO:0016788,GO:0017076,GO:0019001,GO:0019222,GO:0031279,GO:0031280,GO:0032549,GO:0032550,GO:0032553,GO:0032555,GO:0032561,GO:0035639,GO:0036094,GO:0042578,GO:0043086,GO:0043167,GO:0043168,GO:0044092,GO:0050789,GO:0050790,GO:0060255,GO:0065007,GO:0065009,GO:0071111,GO:…	3.1.4.52	ko:K14051	ko02024,ko02026,map02024,map02026	-	-	-	ko00000,ko00001,ko01000	-	-	-	EAL,GGDEF,PAS,PAS_9
	MEZ7296885.1	716541.ECL_01654	4.43e-95	277.0	COG0589@1|root,COG0589@2|Bacteria,1RI97@1224|Proteobacteria,1S681@1236|Gammaproteobacteria,3X3RX@547|Enterobacter	1236|Gammaproteobacteria	T	Universal stress protein family	uspF	-	-	ko:K14061	-	-	-	-	ko00000	-	-	-	Usp
	MEZ7296922.1	716541.ECL_01620	0.0	1135.0	COG3850@1|root,COG3850@2|Bacteria,1MWZT@1224|Proteobacteria,1RNPP@1236|Gammaproteobacteria,3X1IH@547|Enterobacter	1236|Gammaproteobacteria	T	Histidine kinase	narX	GO:0000155,GO:0000160,GO:0001101,GO:0003674,GO:0003824,GO:0004672,GO:0004673,GO:0004721,GO:0005575,GO:0005623,GO:0005886,GO:0006464,GO:0006468,GO:0006470,GO:0006793,GO:0006796,GO:0006807,GO:0006950,GO:0006974,GO:0007154,GO:0007165,GO:0008150,GO:0008152,GO:0009987,GO:0010035,GO:0010167,GO:0016020,GO:0016301,GO:0016310,GO:0016311,GO:0016740,GO:0016772,GO:0016773,GO:0016775,GO:0016787,GO:0016788,GO:…	2.7.13.3	ko:K07673	ko02020,map02020	M00471	-	-	ko00000,ko00001,ko00002,ko01000,ko01001,ko02022	-	-	-	HAMP,HATPase_c,HisKA_3,PilJ
	MEZ7296970.1	640513.Entas_2011	3.92e-84	249.0	COG0589@1|root,COG0589@2|Bacteria,1RA7K@1224|Proteobacteria,1S4FM@1236|Gammaproteobacteria,3X3SK@547|Enterobacter	1236|Gammaproteobacteria	T	Required for resistance to DNA-damaging agents	uspA2_1	-	-	ko:K11932	-	-	-	-	ko00000	-	-	-	Usp
	MEZ7296976.1	716541.ECL_02167	0.0	1564.0	COG5001@1|root,COG5001@2|Bacteria,1MU2C@1224|Proteobacteria,1RM8A@1236|Gammaproteobacteria	1236|Gammaproteobacteria	T	Diguanylate cyclase	gmr_2	-	-	-	-	-	-	-	-	-	-	-	CHASE4,EAL,GGDEF,HAMP,PAS,PAS_4,sCache_3_2
	MEZ7296984.1	716541.ECL_02159	4.47e-253	695.0	COG2199@1|root,COG3706@2|Bacteria,1R7HC@1224|Proteobacteria,1RYTK@1236|Gammaproteobacteria,3X21K@547|Enterobacter	1236|Gammaproteobacteria	T	diguanylate cyclase	-	-	-	-	-	-	-	-	-	-	-	-	GGDEF,MASE5
	MEZ7297013.1	716541.ECL_02127	0.0	870.0	COG0642@1|root,COG2205@2|Bacteria,1N1Z2@1224|Proteobacteria,1S1XA@1236|Gammaproteobacteria,3X0Q0@547|Enterobacter	1236|Gammaproteobacteria	T	His Kinase A (phosphoacceptor) domain	-	-	-	-	-	-	-	-	-	-	-	-	HATPase_c,HisKA
	MEZ7297081.1	1045856.EcWSU1_02115	4.6e-249	696.0	COG2200@1|root,COG2200@2|Bacteria,1R7E8@1224|Proteobacteria,1RYG0@1236|Gammaproteobacteria,3X3S5@547|Enterobacter	1236|Gammaproteobacteria	T	Putative diguanylate phosphodiesterase	-	-	-	-	-	-	-	-	-	-	-	-	EAL,GerE
	MEZ7297158.1	716541.ECL_01988	0.0	881.0	COG2199@1|root,COG3706@2|Bacteria,1MZQ8@1224|Proteobacteria,1RS4B@1236|Gammaproteobacteria,3X0AC@547|Enterobacter	1236|Gammaproteobacteria	T	diguanylate cyclase	yneF	-	2.7.7.65	ko:K21020	ko02025,map02025	-	-	-	ko00000,ko00001,ko01000	-	-	-	GGDEF,MASE1
	MEZ7297159.1	716541.ECL_01987	1.59e-221	612.0	COG2199@1|root,COG3706@2|Bacteria,1MZV7@1224|Proteobacteria,1RPR0@1236|Gammaproteobacteria,3X0KK@547|Enterobacter	1236|Gammaproteobacteria	T	Diguanylate cyclase	adrA	-	2.7.7.65	ko:K18968	ko02026,map02026	-	-	-	ko00000,ko00001,ko01000,ko02000	9.B.34.1.2	-	-	GGDEF,MASE2
	MEZ7297160.1	716541.ECL_01986	1.49e-226	624.0	COG2199@1|root,COG2203@1|root,COG2199@2|Bacteria,COG2203@2|Bacteria,1RGKE@1224|Proteobacteria,1RPC0@1236|Gammaproteobacteria,3X1DQ@547|Enterobacter	1236|Gammaproteobacteria	T	Domain present in phytochromes and cGMP-specific phosphodiesterases.	-	-	-	-	-	-	-	-	-	-	-	-	GAF,GAF_2,GGDEF,PAS_3,PAS_4,PAS_9
	MEZ7297170.1	716541.ECL_01976	5.1e-301	822.0	COG5002@1|root,COG5002@2|Bacteria,1QUGI@1224|Proteobacteria,1T4MU@1236|Gammaproteobacteria,3X1JA@547|Enterobacter	1236|Gammaproteobacteria	T	His Kinase A (phosphoacceptor) domain	-	-	-	-	-	-	-	-	-	-	-	-	HAMP,HATPase_c
	MEZ7297201.1	716541.ECL_01958	0.0	924.0	COG5002@1|root,COG5002@2|Bacteria,1QTV1@1224|Proteobacteria,1T1I6@1236|Gammaproteobacteria,3X33K@547|Enterobacter	1236|Gammaproteobacteria	T	Member of a two-component regulatory system	cusS	-	2.7.13.3	ko:K07636,ko:K07644	ko02020,map02020	M00434,M00452,M00745	-	-	ko00000,ko00001,ko00002,ko01000,ko01001,ko01504,ko02022	-	-	-	HAMP,HATPase_c,HisKA
	MEZ7297230.1	1045856.EcWSU1_02287	1.95e-241	669.0	COG2200@1|root,COG2200@2|Bacteria,1MVJY@1224|Proteobacteria,1RPDW@1236|Gammaproteobacteria,3X21T@547|Enterobacter	1236|Gammaproteobacteria	T	Sensors of blue-light using FAD	-	-	-	ko:K21973	-	-	-	-	ko00000	-	-	-	BLUF,EAL
	MEZ7297261.1	716541.ECL_01545	4.7e-195	540.0	COG0631@1|root,COG0631@2|Bacteria,1MVE7@1224|Proteobacteria,1RSCU@1236|Gammaproteobacteria,3X1SE@547|Enterobacter	1236|Gammaproteobacteria	T	Serine/threonine phosphatases, family 2C, catalytic domain	-	-	3.1.3.16	ko:K20074	-	-	-	-	ko00000,ko01000,ko01009	-	-	-	PP2C_2
	MEZ7297262.1	716541.ECL_01544	0.0	1089.0	COG1716@1|root,COG3456@1|root,COG1716@2|Bacteria,COG3456@2|Bacteria,1R3R7@1224|Proteobacteria,1RRIU@1236|Gammaproteobacteria,3X0JG@547|Enterobacter	1236|Gammaproteobacteria	T	FHA domain	-	-	-	ko:K07169,ko:K11894,ko:K11913	ko02025,ko03070,map02025,map03070	-	-	-	ko00000,ko00001,ko02044	3.A.23.1	-	-	FHA
	MEZ7297318.1	716541.ECL_01489	0.0	989.0	COG4943@1|root,COG4943@2|Bacteria,1MZ0T@1224|Proteobacteria,1RPIS@1236|Gammaproteobacteria,3X02U@547|Enterobacter	1236|Gammaproteobacteria	T	CSS motif domain associated with EAL	adrB	-	3.1.4.52	ko:K21090	ko02026,map02026	-	-	-	ko00000,ko00001,ko01000	-	-	-	CSS-motif,EAL
	MEZ7297336.1	716541.ECL_01470	5.54e-146	413.0	COG3109@1|root,COG3109@2|Bacteria,1N68T@1224|Proteobacteria,1RP4S@1236|Gammaproteobacteria,3X0SQ@547|Enterobacter	1236|Gammaproteobacteria	T	RNA chaperone with significant RNA binding, RNA strand exchange and RNA duplexing activities. May regulate ProP activity through an RNA-based, post-transcriptional mechanism	proQ	GO:0003674,GO:0003676,GO:0003723,GO:0003725,GO:0003727,GO:0003729,GO:0003730,GO:0005488,GO:0005575,GO:0005622,GO:0005623,GO:0005737,GO:0005829,GO:0006950,GO:0006970,GO:0006972,GO:0006974,GO:0007154,GO:0007165,GO:0007231,GO:0008150,GO:0009628,GO:0009651,GO:0009987,GO:0010468,GO:0010608,GO:0010958,GO:0019222,GO:0023052,GO:0032879,GO:0032890,GO:0032892,GO:0033554,GO:0033592,GO:0034057,GO:0034762,GO:…	-	ko:K03607	-	-	-	-	ko00000	-	-	-	ProQ,ProQ_C
	MEZ7297337.1	716541.ECL_01469	1.47e-110	318.0	COG1956@1|root,COG1956@2|Bacteria,1RDBM@1224|Proteobacteria,1S6QU@1236|Gammaproteobacteria,3X1IJ@547|Enterobacter	1236|Gammaproteobacteria	T	Domain present in phytochromes and cGMP-specific phosphodiesterases.	yebR	GO:0003674,GO:0003824,GO:0005575,GO:0005622,GO:0005623,GO:0005737,GO:0005829,GO:0008150,GO:0008152,GO:0016491,GO:0016667,GO:0016671,GO:0033745,GO:0044424,GO:0044444,GO:0044464,GO:0055114	1.8.4.14	ko:K08968	ko00270,map00270	-	R02025	RC00639	ko00000,ko00001,ko01000	-	-	-	GAF_2
	MEZ7297342.1	1045856.EcWSU1_02763	7.08e-151	425.0	COG0639@1|root,COG0639@2|Bacteria,1N106@1224|Proteobacteria,1S9QJ@1236|Gammaproteobacteria,3X288@547|Enterobacter	1236|Gammaproteobacteria	T	Calcineurin-like phosphoesterase	pphA	GO:0003674,GO:0003824,GO:0004721,GO:0006464,GO:0006470,GO:0006793,GO:0006796,GO:0006807,GO:0008138,GO:0008150,GO:0008152,GO:0009266,GO:0009628,GO:0009987,GO:0016311,GO:0016787,GO:0016788,GO:0016791,GO:0019538,GO:0036211,GO:0042578,GO:0043170,GO:0043412,GO:0044237,GO:0044238,GO:0044260,GO:0044267,GO:0050896,GO:0071704,GO:0140096,GO:1901564	3.1.3.16	ko:K07313	-	-	-	-	ko00000,ko01000	-	-	-	Metallophos
	MEZ7297384.1	716541.ECL_01416	9.75e-85	250.0	COG0745@1|root,COG0745@2|Bacteria,1RDNP@1224|Proteobacteria,1S47I@1236|Gammaproteobacteria,3X28G@547|Enterobacter	1236|Gammaproteobacteria	T	Chemotaxis regulator that, when phosphorylated, interacts with the flagellar motor causing the flagella to spin clockwise which causes the cell to tumble	cheY	GO:0000287,GO:0001539,GO:0003674,GO:0003824,GO:0005488,GO:0005575,GO:0005622,GO:0005623,GO:0005737,GO:0005829,GO:0006464,GO:0006468,GO:0006473,GO:0006475,GO:0006793,GO:0006796,GO:0006807,GO:0006928,GO:0006935,GO:0007154,GO:0007165,GO:0008150,GO:0008152,GO:0009605,GO:0009987,GO:0016310,GO:0016407,GO:0016740,GO:0016746,GO:0016747,GO:0018193,GO:0018205,GO:0018393,GO:0018394,GO:0019538,GO:0023014,GO:…	-	ko:K03413	ko02020,ko02030,map02020,map02030	M00506	-	-	ko00000,ko00001,ko00002,ko02022,ko02035	-	-	-	Response_reg
	MEZ7297401.1	640513.Entas_2604	7.66e-86	254.0	COG0589@1|root,COG0589@2|Bacteria,1N4C6@1224|Proteobacteria,1S41H@1236|Gammaproteobacteria,3X2CS@547|Enterobacter	1236|Gammaproteobacteria	T	Required for resistance to DNA-damaging agents	uspC	GO:0003674,GO:0005198,GO:0005488,GO:0005515,GO:0006950,GO:0006970,GO:0007154,GO:0008150,GO:0009267,GO:0009314,GO:0009411,GO:0009416,GO:0009605,GO:0009628,GO:0009651,GO:0009987,GO:0009991,GO:0031667,GO:0031668,GO:0031669,GO:0032947,GO:0033554,GO:0034644,GO:0042594,GO:0050896,GO:0051716,GO:0071214,GO:0071478,GO:0071482,GO:0071496,GO:0104004	-	ko:K14064	-	-	-	-	ko00000	-	-	-	Usp
	MEZ7297465.1	716541.ECL_03237	0.0	1081.0	COG2199@1|root,COG2199@2|Bacteria,1NV1F@1224|Proteobacteria,1T4DM@1236|Gammaproteobacteria,3X126@547|Enterobacter	1236|Gammaproteobacteria	T	TIGRFAM Diguanylate cyclase	yedQ	-	2.7.7.65	ko:K21085	ko02026,map02026	-	-	-	ko00000,ko00001,ko01000	-	-	-	CHASE7,GGDEF
	MEZ7297475.1	716541.ECL_03247	0.0	1023.0	COG3290@1|root,COG3290@2|Bacteria,1MXQ5@1224|Proteobacteria,1RNRF@1236|Gammaproteobacteria,3X06G@547|Enterobacter	1236|Gammaproteobacteria	T	Signal transduction histidine kinase regulating citrate malate metabolism	dcuS	GO:0000155,GO:0000160,GO:0003674,GO:0003824,GO:0004672,GO:0004673,GO:0005488,GO:0005515,GO:0005575,GO:0005623,GO:0005886,GO:0005887,GO:0006355,GO:0006464,GO:0006468,GO:0006793,GO:0006796,GO:0006807,GO:0007154,GO:0007165,GO:0008150,GO:0008152,GO:0009889,GO:0009987,GO:0010468,GO:0010556,GO:0016020,GO:0016021,GO:0016043,GO:0016301,GO:0016310,GO:0016740,GO:0016772,GO:0016773,GO:0016775,GO:0018106,GO:…	2.7.13.3	ko:K02476,ko:K07701,ko:K11614	ko02020,map02020	M00488,M00490	-	-	ko00000,ko00001,ko00002,ko01000,ko01001,ko02022	-	-	-	HATPase_c,PAS,SPOB_a,sCache_3_2
	MEZ7297533.1	716541.ECL_03307	1.69e-80	239.0	COG0745@1|root,COG0745@2|Bacteria,1RDNP@1224|Proteobacteria,1S47I@1236|Gammaproteobacteria,3X28G@547|Enterobacter	1236|Gammaproteobacteria	T	Chemotaxis regulator that, when phosphorylated, interacts with the flagellar motor causing the flagella to spin clockwise which causes the cell to tumble	cheY	-	-	ko:K03413	ko02020,ko02030,map02020,map02030	M00506	-	-	ko00000,ko00001,ko00002,ko02022,ko02035	-	-	-	Response_reg
	MEZ7297561.1	716541.ECL_02493	4.56e-312	856.0	COG4943@1|root,COG4943@2|Bacteria,1RCKK@1224|Proteobacteria,1S2MN@1236|Gammaproteobacteria,3X3UN@547|Enterobacter	1236|Gammaproteobacteria	T	CSS motif domain associated with EAL	-	-	-	-	-	-	-	-	-	-	-	-	CSS-motif,EAL
	MEZ7297562.1	716541.ECL_02492	0.0	892.0	COG2199@1|root,COG3706@2|Bacteria,1R7HC@1224|Proteobacteria,1SAWW@1236|Gammaproteobacteria,3X49R@547|Enterobacter	1236|Gammaproteobacteria	T	diguanylate cyclase	-	-	-	-	-	-	-	-	-	-	-	-	GGDEF,dCache_1
	MEZ7297566.1	716541.ECL_02490	1.31e-210	586.0	COG2199@1|root,COG2203@1|root,COG2199@2|Bacteria,COG2203@2|Bacteria,1MVSA@1224|Proteobacteria,1RP1K@1236|Gammaproteobacteria,3X19T@547|Enterobacter	1236|Gammaproteobacteria	T	Diguanylate cyclase with GAF sensor	yeaP	GO:0003674,GO:0003824,GO:0016740,GO:0016772,GO:0016779,GO:0052621	2.7.7.65	ko:K13069,ko:K21021	ko02025,map02025	-	R08057	-	ko00000,ko00001,ko01000	-	-	-	GAF_2,GAF_3,GGDEF
	MEZ7297577.1	716541.ECL_02479	0.0	1291.0	COG2766@1|root,COG2766@2|Bacteria,1MVW7@1224|Proteobacteria,1RNFJ@1236|Gammaproteobacteria,3X0GZ@547|Enterobacter	1236|Gammaproteobacteria	T	PrkA serine kinase	yeaG	GO:0003674,GO:0003824,GO:0004672,GO:0006464,GO:0006468,GO:0006793,GO:0006796,GO:0006807,GO:0006950,GO:0006995,GO:0007154,GO:0008150,GO:0008152,GO:0009267,GO:0009605,GO:0009987,GO:0009991,GO:0016301,GO:0016310,GO:0016740,GO:0016772,GO:0016773,GO:0019538,GO:0031667,GO:0031668,GO:0031669,GO:0033554,GO:0036211,GO:0042594,GO:0043170,GO:0043412,GO:0043562,GO:0044237,GO:0044238,GO:0044260,GO:0044267,GO:…	-	ko:K07180	-	-	-	-	ko00000	-	-	-	AAA_PrkA,PrkA
	MEZ7297643.1	716541.ECL_02408	5.36e-157	441.0	COG2200@1|root,COG2200@2|Bacteria,1RAZ1@1224|Proteobacteria,1S2TP@1236|Gammaproteobacteria,3X2AP@547|Enterobacter	1236|Gammaproteobacteria	T	EAL domain	ydiV	-	-	-	-	-	-	-	-	-	-	-	EAL
	MEZ7297666.1	716541.ECL_02384	5.44e-139	394.0	COG0664@1|root,COG0664@2|Bacteria,1NT49@1224|Proteobacteria,1SK76@1236|Gammaproteobacteria,3X3ZT@547|Enterobacter	1236|Gammaproteobacteria	T	Winged helix-turn-helix DNA binding	-	-	-	-	-	-	-	-	-	-	-	-	HTH_46
	MEZ7297667.1	716541.ECL_02383	3.39e-147	415.0	COG0664@1|root,COG0664@2|Bacteria,1RBKR@1224|Proteobacteria,1S3CN@1236|Gammaproteobacteria,3X407@547|Enterobacter	1236|Gammaproteobacteria	T	Winged helix-turn-helix DNA binding	-	-	-	-	-	-	-	-	-	-	-	-	HTH_46
	MEZ7297679.1	716541.ECL_02372	9.49e-282	771.0	COG2200@1|root,COG2200@2|Bacteria,1MVJY@1224|Proteobacteria,1RPDW@1236|Gammaproteobacteria,3X0SK@547|Enterobacter	1236|Gammaproteobacteria	T	Sensors of blue-light using FAD	ycgF	-	-	ko:K21973	-	-	-	-	ko00000	-	-	-	BLUF,EAL
	MEZ7297701.1	716541.ECL_02353	1.23e-295	809.0	COG4191@1|root,COG4191@2|Bacteria,1RCM9@1224|Proteobacteria,1RQIN@1236|Gammaproteobacteria,3X3KH@547|Enterobacter	1236|Gammaproteobacteria	T	His Kinase A (phosphoacceptor) domain	fixL	-	-	-	-	-	-	-	-	-	-	-	AAA_16,GAF,HATPase_c,HisKA,PAS_3,Pkinase
	MEZ7297731.1	1045856.EcWSU1_01911	1.29e-264	732.0	COG2199@1|root,COG3706@2|Bacteria,1MZV7@1224|Proteobacteria,1SC2U@1236|Gammaproteobacteria,3X378@547|Enterobacter	1236|Gammaproteobacteria	T	Membrane-associated sensor, integral membrane domain	-	-	-	-	-	-	-	-	-	-	-	-	7TMR-DISMED2,7TMR-DISM_7TM,GGDEF,MASE4
	MEZ7297763.1	716541.ECL_02271	1.13e-309	844.0	COG0642@1|root,COG2205@2|Bacteria,1N9SU@1224|Proteobacteria,1RMF5@1236|Gammaproteobacteria,3X176@547|Enterobacter	1236|Gammaproteobacteria	T	Signal transduction histidine kinase	rstB	GO:0005575,GO:0005623,GO:0005886,GO:0006464,GO:0006468,GO:0006793,GO:0006796,GO:0006807,GO:0007154,GO:0007165,GO:0008150,GO:0008152,GO:0009987,GO:0016020,GO:0016310,GO:0018106,GO:0018193,GO:0018202,GO:0019538,GO:0023014,GO:0023052,GO:0036211,GO:0043170,GO:0043412,GO:0044237,GO:0044238,GO:0044260,GO:0044267,GO:0044464,GO:0046777,GO:0050789,GO:0050794,GO:0050896,GO:0051716,GO:0065007,GO:0071704,GO:…	2.7.13.3	ko:K07639	ko02020,map02020	M00446	-	-	ko00000,ko00001,ko00002,ko01000,ko01001,ko02022	-	-	-	HAMP,HATPase_c,HisKA
	MEZ7297772.1	716541.ECL_02261	4.17e-235	645.0	COG0589@1|root,COG0589@2|Bacteria,1MVZS@1224|Proteobacteria,1RPAE@1236|Gammaproteobacteria,3X11E@547|Enterobacter	1236|Gammaproteobacteria	T	Universal stress protein family	uspE	GO:0000302,GO:0001539,GO:0006928,GO:0006950,GO:0006979,GO:0008150,GO:0009314,GO:0009411,GO:0009416,GO:0009628,GO:0009636,GO:0009987,GO:0010035,GO:0033554,GO:0034599,GO:0034614,GO:0034644,GO:0035690,GO:0040011,GO:0042221,GO:0042493,GO:0042542,GO:0042710,GO:0044010,GO:0044764,GO:0046677,GO:0048870,GO:0050896,GO:0051179,GO:0051674,GO:0051704,GO:0051716,GO:0070301,GO:0070887,GO:0071214,GO:0071236,GO:…	-	ko:K14055	-	-	-	-	ko00000	-	-	-	Usp
	MEZ7297792.1	716541.ECL_02242	9.83e-280	765.0	COG0642@1|root,COG2205@2|Bacteria,1PM9S@1224|Proteobacteria,1RR1Y@1236|Gammaproteobacteria,3X3KG@547|Enterobacter	1236|Gammaproteobacteria	T	His Kinase A (phosphoacceptor) domain	baeS	-	-	-	-	-	-	-	-	-	-	-	HAMP,HATPase_c,HisKA
	MEZ7297800.1	1045856.EcWSU1_01976	0.0	1266.0	COG5001@1|root,COG5001@2|Bacteria,1MU2C@1224|Proteobacteria,1RWWK@1236|Gammaproteobacteria,3X0KX@547|Enterobacter	1236|Gammaproteobacteria	T	Diguanylate cyclase	-	-	-	-	-	-	-	-	-	-	-	-	CHASE4,EAL,GGDEF
	MEZ7297913.1	716541.ECL_00037	0.0	963.0	COG3851@1|root,COG3851@2|Bacteria,1QUAD@1224|Proteobacteria,1RMGY@1236|Gammaproteobacteria,3X21Z@547|Enterobacter	1236|Gammaproteobacteria	T	Signal transduction histidine kinase	uhpB	GO:0000155,GO:0000160,GO:0003674,GO:0003824,GO:0004672,GO:0004673,GO:0004721,GO:0005575,GO:0005623,GO:0005886,GO:0006464,GO:0006468,GO:0006470,GO:0006793,GO:0006796,GO:0006807,GO:0007154,GO:0007165,GO:0008150,GO:0008152,GO:0009987,GO:0016020,GO:0016301,GO:0016310,GO:0016311,GO:0016740,GO:0016772,GO:0016773,GO:0016775,GO:0016787,GO:0016788,GO:0016791,GO:0018106,GO:0018193,GO:0018202,GO:0019538,GO:…	2.7.13.3	ko:K07675,ko:K20263	ko02020,ko02024,map02020,map02024	M00473,M00818	-	-	ko00000,ko00001,ko00002,ko01000,ko01001,ko02022	-	-	-	HATPase_c,HisKA_3,MASE1
	MEZ7297937.1	716541.ECL_00059	4.25e-149	421.0	COG2200@1|root,COG2200@2|Bacteria	2|Bacteria	T	EAL domain	-	-	-	-	-	-	-	-	-	-	-	-	EAL
	MEZ7298111.1	716541.ECL_02505	0.0	916.0	COG0642@1|root,COG2205@2|Bacteria,1QTVU@1224|Proteobacteria,1RPFY@1236|Gammaproteobacteria,3X1M3@547|Enterobacter	1236|Gammaproteobacteria	T	Signal transduction histidine kinase	phoQ	GO:0000155,GO:0000160,GO:0003674,GO:0003824,GO:0004672,GO:0004673,GO:0004721,GO:0005488,GO:0005515,GO:0005575,GO:0005623,GO:0005886,GO:0005887,GO:0006464,GO:0006468,GO:0006470,GO:0006793,GO:0006796,GO:0006807,GO:0006950,GO:0007154,GO:0007165,GO:0008150,GO:0008152,GO:0009267,GO:0009605,GO:0009987,GO:0009991,GO:0010350,GO:0016020,GO:0016021,GO:0016301,GO:0016310,GO:0016311,GO:0016740,GO:0016772,GO:…	2.7.13.3	ko:K07637	ko01503,ko02020,map01503,map02020	M00444,M00709,M00721,M00723,M00724,M00744	-	-	ko00000,ko00001,ko00002,ko01000,ko01001,ko01504,ko02022	-	-	-	HATPase_c,HisKA,PhoQ_Sensor
	MEZ7298118.1	716541.ECL_02515	8.08e-280	766.0	COG3434@1|root,COG3434@2|Bacteria,1MVW1@1224|Proteobacteria,1RS25@1236|Gammaproteobacteria,3X2Z8@547|Enterobacter	1236|Gammaproteobacteria	T	HDOD domain	-	-	-	-	-	-	-	-	-	-	-	-	EAL,HDOD
	MEZ7298209.1	716541.ECL_02612	3.01e-181	505.0	COG1702@1|root,COG1702@2|Bacteria,1PNF2@1224|Proteobacteria,1RNZ7@1236|Gammaproteobacteria,3X20X@547|Enterobacter	1236|Gammaproteobacteria	T	PhoH-like protein	phoH	GO:0000166,GO:0003674,GO:0005488,GO:0005524,GO:0005575,GO:0005622,GO:0005623,GO:0005737,GO:0008144,GO:0017076,GO:0030554,GO:0032553,GO:0032555,GO:0032559,GO:0035639,GO:0036094,GO:0043167,GO:0043168,GO:0044424,GO:0044464,GO:0097159,GO:0097367,GO:1901265,GO:1901363	-	ko:K06217	-	-	-	-	ko00000	-	-	-	PhoH
	MEZ7298397.1	640513.Entas_4099	0.0	874.0	COG0642@1|root,COG2205@2|Bacteria,1MUAK@1224|Proteobacteria,1RPP2@1236|Gammaproteobacteria,3X23C@547|Enterobacter	1236|Gammaproteobacteria	T	Signal transduction histidine kinase	envZ	GO:0000155,GO:0000160,GO:0003674,GO:0003824,GO:0004672,GO:0004673,GO:0004721,GO:0005488,GO:0005515,GO:0005575,GO:0005623,GO:0005886,GO:0005887,GO:0006464,GO:0006468,GO:0006470,GO:0006793,GO:0006796,GO:0006807,GO:0007154,GO:0007165,GO:0008150,GO:0008152,GO:0009898,GO:0009987,GO:0016020,GO:0016021,GO:0016301,GO:0016310,GO:0016311,GO:0016740,GO:0016772,GO:0016773,GO:0016775,GO:0016787,GO:0016788,GO:…	2.7.13.3	ko:K07638	ko02020,ko02026,map02020,map02026	M00445,M00742,M00743	-	-	ko00000,ko00001,ko00002,ko01000,ko01001,ko02022	-	-	-	HAMP,HATPase_c,HisKA
	MEZ7298498.1	1045856.EcWSU1_04300	3.64e-99	288.0	COG0589@1|root,COG0589@2|Bacteria,1MV6Y@1224|Proteobacteria,1RQQ7@1236|Gammaproteobacteria,3X186@547|Enterobacter	1236|Gammaproteobacteria	T	Required for resistance to DNA-damaging agents	uspA	GO:0003674,GO:0005488,GO:0005515,GO:0005575,GO:0005622,GO:0005623,GO:0005737,GO:0042802,GO:0044424,GO:0044464	-	ko:K06149	-	-	-	-	ko00000	-	-	-	Usp
	MEZ7298509.1	634500.EbC_18030	0.0	1174.0	COG0642@1|root,COG2205@2|Bacteria,1NRP8@1224|Proteobacteria,1TGXM@1236|Gammaproteobacteria,3X7EN@551|Erwinia	1236|Gammaproteobacteria	T	PAS domain	-	-	2.7.13.3	ko:K07679	ko02020,ko05133,map02020,map05133	M00477	-	-	ko00000,ko00001,ko00002,ko01000,ko01001,ko02022	-	-	-	HATPase_c,HisKA,PAS_4,Response_reg,SBP_bac_3
	MEZ7298528.1	716541.ECL_04928	1.28e-179	500.0	COG2200@1|root,COG2200@2|Bacteria,1N1RI@1224|Proteobacteria,1RQ03@1236|Gammaproteobacteria,3X2VH@547|Enterobacter	1236|Gammaproteobacteria	T	Diguanylate phosphodiesterase	yhjH	GO:0003674,GO:0003824,GO:0008081,GO:0008150,GO:0016787,GO:0016788,GO:0032879,GO:0040012,GO:0042578,GO:0050789,GO:0050794,GO:0051270,GO:0065007,GO:0071111,GO:1902021,GO:2000145	3.1.4.52	ko:K21086	ko02026,map02026	-	-	-	ko00000,ko00001,ko01000	-	-	-	EAL
	MEZ7298532.1	716541.ECL_04934	0.0	1246.0	COG5001@1|root,COG5001@2|Bacteria,1MU2C@1224|Proteobacteria,1T1QV@1236|Gammaproteobacteria,3X22D@547|Enterobacter	1236|Gammaproteobacteria	T	Diguanylate cyclase	yhjK	-	-	-	-	-	-	-	-	-	-	-	EAL,GAPES3,GGDEF,HAMP
	MEZ7298556.1	716541.ECL_05113	0.0	929.0	COG2204@1|root,COG2204@2|Bacteria,1MU0N@1224|Proteobacteria,1RMCK@1236|Gammaproteobacteria,3X1GJ@547|Enterobacter	1236|Gammaproteobacteria	T	nitrogen regulation protein NR(I)	glnG	GO:0005575,GO:0005622,GO:0005623,GO:0005737,GO:0005829,GO:0044424,GO:0044444,GO:0044464	-	ko:K07712	ko02020,map02020	M00497	-	-	ko00000,ko00001,ko00002,ko02022	-	-	-	HTH_8,Response_reg,Sigma54_activat
	MEZ7298557.1	1045856.EcWSU1_04489	2.45e-246	677.0	COG3852@1|root,COG3852@2|Bacteria,1MVN6@1224|Proteobacteria,1RN15@1236|Gammaproteobacteria,3X0E6@547|Enterobacter	1236|Gammaproteobacteria	T	Signal transduction histidine kinase	glnL	GO:0000155,GO:0000160,GO:0003674,GO:0003824,GO:0004672,GO:0004673,GO:0004721,GO:0005488,GO:0005515,GO:0005575,GO:0005622,GO:0005623,GO:0006464,GO:0006468,GO:0006470,GO:0006793,GO:0006796,GO:0006807,GO:0007154,GO:0007165,GO:0008150,GO:0008152,GO:0009987,GO:0016301,GO:0016310,GO:0016311,GO:0016740,GO:0016772,GO:0016773,GO:0016775,GO:0016787,GO:0016788,GO:0016791,GO:0018106,GO:0018193,GO:0018202,GO:…	2.7.13.3	ko:K07708	ko02020,map02020	M00497	-	-	ko00000,ko00001,ko00002,ko01000,ko01001,ko02022	-	-	-	HATPase_c,HisKA,PAS,PAS_4
	MEZ7298559.1	1045856.EcWSU1_04487	0.0	1196.0	COG1217@1|root,COG1217@2|Bacteria,1MV5Q@1224|Proteobacteria,1RMJB@1236|Gammaproteobacteria,3X069@547|Enterobacter	1236|Gammaproteobacteria	T	GTP-binding protein	typA	GO:0000027,GO:0005575,GO:0005622,GO:0005623,GO:0005737,GO:0005829,GO:0006950,GO:0006996,GO:0008150,GO:0009266,GO:0009408,GO:0009409,GO:0009628,GO:0009987,GO:0016043,GO:0022607,GO:0022613,GO:0022618,GO:0034622,GO:0042254,GO:0042255,GO:0042273,GO:0043933,GO:0044085,GO:0044424,GO:0044444,GO:0044464,GO:0050896,GO:0065003,GO:0070925,GO:0071826,GO:0071840	-	ko:K06207	-	-	-	-	ko00000	-	-	-	EFG_C,GTP_EFTU,GTP_EFTU_D2
	MEZ7298593.1	716541.ECL_05065	0.0	891.0	COG0642@1|root,COG2205@2|Bacteria,1MUAK@1224|Proteobacteria,1RPDY@1236|Gammaproteobacteria,3X08N@547|Enterobacter	1236|Gammaproteobacteria	T	Signal transduction histidine kinase	cpxA	GO:0000155,GO:0000160,GO:0003674,GO:0003824,GO:0004672,GO:0004673,GO:0005488,GO:0005515,GO:0005575,GO:0005623,GO:0005886,GO:0006464,GO:0006468,GO:0006793,GO:0006796,GO:0006807,GO:0007154,GO:0007155,GO:0007165,GO:0008150,GO:0008152,GO:0009314,GO:0009628,GO:0009987,GO:0016020,GO:0016021,GO:0016301,GO:0016310,GO:0016740,GO:0016772,GO:0016773,GO:0016775,GO:0018106,GO:0018193,GO:0018202,GO:0019538,GO:…	2.7.13.3	ko:K07640	ko01503,ko02020,map01503,map02020	M00447,M00727,M00728	-	-	ko00000,ko00001,ko00002,ko01000,ko01001,ko02022	-	-	-	CpxA_peri,HAMP,HATPase_c,HisKA
	MEZ7298693.1	716541.ECL_00319	0.0	1007.0	COG4943@1|root,COG4943@2|Bacteria,1MVTH@1224|Proteobacteria,1RMDP@1236|Gammaproteobacteria,3X0YM@547|Enterobacter	1236|Gammaproteobacteria	T	CSS motif domain associated with EAL	yjcC	GO:0003674,GO:0003824,GO:0005575,GO:0005623,GO:0005886,GO:0008081,GO:0016020,GO:0016787,GO:0016788,GO:0042578,GO:0044464,GO:0071111,GO:0071944	-	-	-	-	-	-	-	-	-	-	CSS-motif,EAL
	MEZ7298717.1	716541.ECL_00346	0.0	1395.0	COG0784@1|root,COG4191@1|root,COG0784@2|Bacteria,COG4191@2|Bacteria,1RCM9@1224|Proteobacteria,1RP53@1236|Gammaproteobacteria,3X238@547|Enterobacter	1236|Gammaproteobacteria	T	Histidine kinase	virA	-	-	-	-	-	-	-	-	-	-	-	HAMP,HATPase_c,HisKA,PAS_7,Response_reg
	MEZ7298854.1	399741.Spro_3698	1.48e-60	196.0	COG0664@1|root,COG0664@2|Bacteria,1QN2Y@1224|Proteobacteria,1TKG8@1236|Gammaproteobacteria,4044Q@613|Serratia	1236|Gammaproteobacteria	T	Winged helix-turn-helix DNA binding	-	-	-	-	-	-	-	-	-	-	-	-	HTH_46
	MEZ7299033.1	715451.ambt_14440	2.26e-44	183.0	COG0745@1|root,COG5002@1|root,COG0745@2|Bacteria,COG5002@2|Bacteria,1R5EN@1224|Proteobacteria,1T1JE@1236|Gammaproteobacteria,46D5V@72275|Alteromonadaceae	1236|Gammaproteobacteria	T	Histidine kinase	-	-	-	-	-	-	-	-	-	-	-	-	HATPase_c,HisKA,Hpt,PAS_9,Response_reg,dCache_1
	MEZ7299070.1	716541.ECL_00249	0.0	990.0	COG2199@1|root,COG2199@2|Bacteria,1P82T@1224|Proteobacteria,1S4H9@1236|Gammaproteobacteria,3X0GB@547|Enterobacter	1236|Gammaproteobacteria	T	Cache domain	-	-	-	-	-	-	-	-	-	-	-	-	GGDEF,dCache_1
	MEZ7299172.1	716541.ECL_04301	0.0	997.0	COG3290@1|root,COG3290@2|Bacteria,1MXQ5@1224|Proteobacteria,1RNRF@1236|Gammaproteobacteria,3X06E@547|Enterobacter	1236|Gammaproteobacteria	T	Signal transduction histidine kinase regulating citrate malate metabolism	citA	-	2.7.13.3	ko:K07700	ko02020,map02020	M00486	-	-	ko00000,ko00001,ko00002,ko01000,ko01001,ko02022	-	-	-	HATPase_c,PAS,PAS_8,SPOB_a,sCache_3_2
	MEZ7299178.1	716541.ECL_04307	0.0	1152.0	COG0642@1|root,COG0784@1|root,COG0642@2|Bacteria,COG0784@2|Bacteria,1QTVB@1224|Proteobacteria,1T1K3@1236|Gammaproteobacteria	1236|Gammaproteobacteria	T	Response regulator receiver domain	-	-	2.7.13.3	ko:K10819,ko:K20975	ko02020,ko02025,map02020,map02025	M00820	-	-	ko00000,ko00001,ko00002,ko01000,ko01001,ko02022	-	-	-	HATPase_c,HisKA,PAS_4,PAS_7,Response_reg,dCache_1
	MEZ7294239.1	1045856.EcWSU1_01465	7.73e-73	219.0	COG2127@1|root,COG2127@2|Bacteria,1MZU8@1224|Proteobacteria,1S8Z7@1236|Gammaproteobacteria,3X2FH@547|Enterobacter	1236|Gammaproteobacteria	S	Involved in the modulation of the specificity of the ClpAP-mediated ATP-dependent protein degradation	clpS	GO:0003674,GO:0005488,GO:0005515,GO:0006950,GO:0008150,GO:0009266,GO:0009408,GO:0009628,GO:0050896,GO:0051087	-	ko:K06891	-	-	-	-	ko00000	-	-	-	ClpS
	MEZ7294243.1	716541.ECL_02772	2.29e-224	619.0	COG2990@1|root,COG2990@2|Bacteria,1NTXF@1224|Proteobacteria,1RPKK@1236|Gammaproteobacteria	1236|Gammaproteobacteria	S	protein conserved in bacteria	ybjX	-	-	ko:K09824	-	-	-	-	ko00000	-	-	-	DUF535
	MEZ7294246.1	1399774.JDWH01000008_gene2172	1.95e-195	544.0	COG2431@1|root,COG2431@2|Bacteria,1MYMF@1224|Proteobacteria,1RP7N@1236|Gammaproteobacteria,3X1B7@547|Enterobacter	1236|Gammaproteobacteria	S	Pfam:DUF340	ybjE	GO:0003333,GO:0003674,GO:0005215,GO:0005342,GO:0005575,GO:0005623,GO:0005886,GO:0005887,GO:0006810,GO:0006811,GO:0006812,GO:0006820,GO:0006855,GO:0006865,GO:0008150,GO:0008324,GO:0008509,GO:0008514,GO:0015075,GO:0015171,GO:0015174,GO:0015179,GO:0015189,GO:0015238,GO:0015318,GO:0015562,GO:0015661,GO:0015711,GO:0015802,GO:0015807,GO:0015849,GO:0015893,GO:0016020,GO:0016021,GO:0022857,GO:0031224,GO:…	-	-	-	-	-	-	-	-	-	-	Lys_export
	MEZ7294249.1	716541.ECL_02780	5.81e-91	267.0	COG2259@1|root,COG2259@2|Bacteria,1MZC7@1224|Proteobacteria,1SANJ@1236|Gammaproteobacteria,3X2FK@547|Enterobacter	1236|Gammaproteobacteria	S	DoxX	-	-	-	ko:K15977	-	-	-	-	ko00000	-	-	-	DoxX
	MEZ7294273.1	1045856.EcWSU1_01430	1.99e-69	209.0	COG0393@1|root,COG0393@2|Bacteria,1N0XM@1224|Proteobacteria,1S62I@1236|Gammaproteobacteria,3X2G5@547|Enterobacter	1236|Gammaproteobacteria	S	Belongs to the UPF0145 family	ybjQ	-	-	-	-	-	-	-	-	-	-	-	YbjQ_1
	MEZ7294283.1	716541.ECL_02815	2.47e-96	281.0	2E0RG@1|root,32W9M@2|Bacteria,1RGQB@1224|Proteobacteria,1S32T@1236|Gammaproteobacteria,3X2A3@547|Enterobacter	1236|Gammaproteobacteria	S	Protein of unknown function (DUF2593)	ybjO	GO:0005575,GO:0005623,GO:0005886,GO:0016020,GO:0044464,GO:0071944	-	-	-	-	-	-	-	-	-	-	DUF2593
	MEZ7294288.1	716541.ECL_02820	1.38e-107	310.0	2DC0R@1|root,2ZC96@2|Bacteria,1RAPN@1224|Proteobacteria,1S261@1236|Gammaproteobacteria,3X28X@547|Enterobacter	1236|Gammaproteobacteria	S	Putative bacterial sensory transduction regulator	ybjN	GO:0001558,GO:0008150,GO:0009297,GO:0009314,GO:0009628,GO:0009987,GO:0010212,GO:0010639,GO:0016043,GO:0022607,GO:0030030,GO:0030031,GO:0030308,GO:0031344,GO:0031345,GO:0032879,GO:0033043,GO:0040008,GO:0040012,GO:0040013,GO:0043711,GO:0043900,GO:0043901,GO:0044085,GO:0044087,GO:0045926,GO:0048519,GO:0048523,GO:0050789,GO:0050794,GO:0050896,GO:0051128,GO:0051129,GO:0051270,GO:0051271,GO:0060491,GO:…	-	-	-	-	-	-	-	-	-	-	YbjN
	MEZ7294292.1	1045856.EcWSU1_01408	1e-77	232.0	2AKS6@1|root,31BJ4@2|Bacteria,1RJKC@1224|Proteobacteria,1S7JU@1236|Gammaproteobacteria,3X2T7@547|Enterobacter	1236|Gammaproteobacteria	S	Putative inner membrane protein of Enterobacteriaceae	ybjM	GO:0005575,GO:0005623,GO:0005886,GO:0016020,GO:0044464,GO:0071944	-	-	-	-	-	-	-	-	-	-	YbjM
	MEZ7294294.1	1280001.BAOA01000012_gene4293	1.62e-112	332.0	2DBGP@1|root,2Z95D@2|Bacteria,1R5YW@1224|Proteobacteria,1S08X@1236|Gammaproteobacteria	1236|Gammaproteobacteria	S	Abortive infection C-terminus	-	-	-	-	-	-	-	-	-	-	-	-	Abi_C
	MEZ7294303.1	716541.ECL_02874	2.42e-195	541.0	COG0561@1|root,COG0561@2|Bacteria,1Q5HK@1224|Proteobacteria,1RQ8H@1236|Gammaproteobacteria,3X3HU@547|Enterobacter	1236|Gammaproteobacteria	S	HAD-superfamily hydrolase, subfamily IIB	ybjI	GO:0000287,GO:0003674,GO:0003824,GO:0005488,GO:0006766,GO:0006767,GO:0006771,GO:0006793,GO:0006796,GO:0006807,GO:0008150,GO:0008152,GO:0009058,GO:0009110,GO:0009231,GO:0009987,GO:0016311,GO:0016787,GO:0016788,GO:0016791,GO:0017144,GO:0018130,GO:0034641,GO:0042364,GO:0042578,GO:0042726,GO:0042727,GO:0043167,GO:0043169,GO:0043726,GO:0044237,GO:0044249,GO:0044271,GO:0044281,GO:0044283,GO:0046483,GO:…	3.1.3.102,3.1.3.104	ko:K20861	ko00740,ko01100,ko01110,map00740,map01100,map01110	M00125	R00548,R07280	RC00017	ko00000,ko00001,ko00002,ko01000	-	-	-	Hydrolase_3
	MEZ7294305.1	716541.ECL_02876	8.43e-158	443.0	COG3907@1|root,COG3907@2|Bacteria,1MU4M@1224|Proteobacteria,1RQ2Y@1236|Gammaproteobacteria	1236|Gammaproteobacteria	S	PAP2 (Acid phosphatase) superfamily protein	-	-	-	-	-	-	-	-	-	-	-	-	PAP2
	MEZ7294311.1	716541.ECL_02883	1.02e-85	252.0	29WPV@1|root,32QXW@2|Bacteria,1MY77@1224|Proteobacteria,1S8J3@1236|Gammaproteobacteria,3X2R1@547|Enterobacter	1236|Gammaproteobacteria	S	Biofilm formation protein (YliH/bssR)	bssR	-	-	ko:K19688	-	-	-	-	ko00000,ko02048	-	-	-	YliH
	MEZ7294322.1	716541.ECL_02897	1.76e-193	536.0	COG0561@1|root,COG0561@2|Bacteria,1Q5HK@1224|Proteobacteria,1RQ8H@1236|Gammaproteobacteria,3X1N5@547|Enterobacter	1236|Gammaproteobacteria	S	HAD-superfamily hydrolase, subfamily IIB	supH	GO:0000287,GO:0003674,GO:0003824,GO:0005488,GO:0006793,GO:0006796,GO:0008150,GO:0008152,GO:0009987,GO:0016311,GO:0016787,GO:0016788,GO:0016791,GO:0019203,GO:0042578,GO:0043167,GO:0043169,GO:0044237,GO:0046872,GO:0050308	3.1.3.102,3.1.3.104,3.1.3.23	ko:K07757,ko:K20861	ko00740,ko01100,ko01110,map00740,map01100,map01110	M00125	R00548,R00804,R07280	RC00017	ko00000,ko00001,ko00002,ko01000	-	-	iECO103_1326.ECO103_0866,iLF82_1304.LF82_2649,iNRG857_1313.NRG857_03685	Hydrolase_3
	MEZ7294323.1	716541.ECL_02898	0.0	866.0	2CK8J@1|root,2Z7SR@2|Bacteria,1QT0R@1224|Proteobacteria,1RP98@1236|Gammaproteobacteria,3X0Y1@547|Enterobacter	1236|Gammaproteobacteria	S	Protein of unknown function (DUF1479)	ybiU	-	-	-	-	-	-	-	-	-	-	-	DUF1479
	MEZ7294327.1	716541.ECL_02903	0.0	1041.0	COG0488@1|root,COG0488@2|Bacteria,1MU37@1224|Proteobacteria,1RPN9@1236|Gammaproteobacteria,3X21P@547|Enterobacter	1236|Gammaproteobacteria	S	ABC transporter	ybiT	GO:0006950,GO:0008150,GO:0009266,GO:0009409,GO:0009628,GO:0050896	-	-	-	-	-	-	-	-	-	-	ABC_tran,ABC_tran_Xtn
	MEZ7294328.1	716541.ECL_02904	1.13e-221	612.0	COG1376@1|root,COG1376@2|Bacteria,1MVYT@1224|Proteobacteria,1RMNC@1236|Gammaproteobacteria,3X0TW@547|Enterobacter	1236|Gammaproteobacteria	S	ErfK YbiS YcfS YnhG family protein	ybiS	GO:0000270,GO:0003674,GO:0003824,GO:0004180,GO:0004185,GO:0005575,GO:0005623,GO:0006022,GO:0006023,GO:0006024,GO:0006508,GO:0006807,GO:0008150,GO:0008152,GO:0008233,GO:0008234,GO:0008236,GO:0008238,GO:0009058,GO:0009059,GO:0009252,GO:0009273,GO:0009987,GO:0016740,GO:0016746,GO:0016755,GO:0016787,GO:0016807,GO:0017171,GO:0018104,GO:0019538,GO:0030203,GO:0034645,GO:0042546,GO:0042597,GO:0043164,GO:…	-	ko:K16291,ko:K19234,ko:K19235,ko:K19236	ko01503,map01503	-	-	-	ko00000,ko00001,ko01002,ko01011	-	-	-	LysM,YkuD
	MEZ7294339.1	716541.ECL_02915	0.0	1053.0	COG2194@1|root,COG2194@2|Bacteria,1NHRY@1224|Proteobacteria,1RS8R@1236|Gammaproteobacteria,3X1H1@547|Enterobacter	1236|Gammaproteobacteria	S	PFAM Sulfatase	ybiP	GO:0000271,GO:0003674,GO:0003824,GO:0005575,GO:0005623,GO:0005886,GO:0005975,GO:0005976,GO:0006629,GO:0008150,GO:0008152,GO:0008610,GO:0008653,GO:0009058,GO:0009059,GO:0009103,GO:0009244,GO:0009311,GO:0009312,GO:0009987,GO:0016020,GO:0016051,GO:0016740,GO:0016772,GO:0016776,GO:0033692,GO:0034637,GO:0034645,GO:0043170,GO:0044237,GO:0044238,GO:0044249,GO:0044255,GO:0044260,GO:0044262,GO:0044264,GO:…	-	ko:K19353	ko00540,map00540	-	-	-	ko00000,ko00001,ko01000,ko01005	-	-	-	Sulfatase
	MEZ7294341.1	716541.ECL_02918	8.84e-190	529.0	COG5006@1|root,COG5006@2|Bacteria,1MXR7@1224|Proteobacteria,1RPFH@1236|Gammaproteobacteria,3X1WC@547|Enterobacter	1236|Gammaproteobacteria	S	EamA-like transporter family	rhtA	GO:0003333,GO:0003674,GO:0005215,GO:0005342,GO:0005575,GO:0005623,GO:0005886,GO:0006810,GO:0006811,GO:0006812,GO:0006820,GO:0006855,GO:0006865,GO:0008150,GO:0008324,GO:0008509,GO:0008514,GO:0015075,GO:0015171,GO:0015175,GO:0015179,GO:0015195,GO:0015238,GO:0015318,GO:0015562,GO:0015565,GO:0015711,GO:0015804,GO:0015807,GO:0015826,GO:0015849,GO:0015893,GO:0016020,GO:0022857,GO:0034220,GO:0034639,GO:…	-	ko:K11939	-	-	-	-	ko00000,ko02000	2.A.7.3.6	-	iNRG857_1313.NRG857_03645	EamA
	MEZ7294348.1	716541.ECL_02926	6.91e-50	159.0	2DPRH@1|root,3333J@2|Bacteria,1ND9B@1224|Proteobacteria,1SEHC@1236|Gammaproteobacteria	1236|Gammaproteobacteria	S	colanic acid metabolic process	mcbA	GO:0000271,GO:0005975,GO:0005976,GO:0008150,GO:0008152,GO:0009058,GO:0009059,GO:0009242,GO:0009987,GO:0016051,GO:0033692,GO:0034637,GO:0034645,GO:0043170,GO:0044237,GO:0044238,GO:0044249,GO:0044260,GO:0044262,GO:0044264,GO:0046377,GO:0071704,GO:1901135,GO:1901137,GO:1901576	-	ko:K13650	-	-	-	-	ko00000,ko02048	-	-	-	DUF1471
	MEZ7294350.1	716541.ECL_02928	9.59e-47	150.0	2E4GN@1|root,32ZBU@2|Bacteria,1N77S@1224|Proteobacteria,1SCDN@1236|Gammaproteobacteria,3X2PA@547|Enterobacter	1236|Gammaproteobacteria	S	Protein of unknown function (DUF1471)	ybiJ	GO:0006950,GO:0006974,GO:0008150,GO:0009987,GO:0033554,GO:0050896,GO:0051716	-	ko:K12151	-	-	-	-	ko00000,ko02048	-	-	-	DUF1471
	MEZ7294364.1	640513.Entas_1264	6.96e-86	253.0	2CICU@1|root,2ZPQP@2|Bacteria,1REJF@1224|Proteobacteria,1S4G4@1236|Gammaproteobacteria,3X29G@547|Enterobacter	1236|Gammaproteobacteria	S	Putative inner membrane protein YbhQ	ybhQ	GO:0005575,GO:0005623,GO:0005886,GO:0016020,GO:0044464,GO:0071944	-	-	-	-	-	-	-	-	-	-	YbhQ
	MEZ7294367.1	716541.ECL_02947	2.99e-221	611.0	COG0392@1|root,COG0392@2|Bacteria,1MXH9@1224|Proteobacteria,1RS5E@1236|Gammaproteobacteria,3X0TI@547|Enterobacter	1236|Gammaproteobacteria	S	Lysylphosphatidylglycerol synthase TM region	ybhN	GO:0005575,GO:0005623,GO:0005886,GO:0016020,GO:0044464,GO:0071944	-	ko:K07027	-	-	-	-	ko00000,ko02000	4.D.2	-	-	LPG_synthase_TM
	MEZ7294368.1	1399774.JDWH01000006_gene1427	5.95e-149	421.0	COG0670@1|root,COG0670@2|Bacteria,1MU69@1224|Proteobacteria,1RN8Q@1236|Gammaproteobacteria,3X1DS@547|Enterobacter	1236|Gammaproteobacteria	S	Belongs to the BI1 family	ybhL	GO:0005575,GO:0005623,GO:0005886,GO:0016020,GO:0044464,GO:0071944	-	ko:K06890	-	-	-	-	ko00000	-	-	-	Bax1-I
	MEZ7294374.1	716541.ECL_02954	5.73e-210	581.0	COG0391@1|root,COG0391@2|Bacteria,1NW3K@1224|Proteobacteria,1RQP9@1236|Gammaproteobacteria,3X1WT@547|Enterobacter	1236|Gammaproteobacteria	S	Required for morphogenesis under gluconeogenic growth conditions	ybhK	-	-	-	-	-	-	-	-	-	-	-	UPF0052
	MEZ7294389.1	716541.ECL_02971	4.88e-196	543.0	COG0561@1|root,COG0561@2|Bacteria,1PGMI@1224|Proteobacteria,1RPYI@1236|Gammaproteobacteria,3X02P@547|Enterobacter	1236|Gammaproteobacteria	S	HAD-superfamily hydrolase, subfamily IIB	ybhA	GO:0000287,GO:0003674,GO:0003824,GO:0005488,GO:0005575,GO:0005622,GO:0005623,GO:0005737,GO:0005829,GO:0006793,GO:0006796,GO:0008150,GO:0008152,GO:0009987,GO:0016311,GO:0016740,GO:0016772,GO:0016773,GO:0016787,GO:0016788,GO:0016791,GO:0019203,GO:0033883,GO:0042578,GO:0043167,GO:0043169,GO:0044237,GO:0044424,GO:0044444,GO:0044464,GO:0046872,GO:0050308	-	-	-	-	-	-	-	-	-	iECSP_1301.ECSP_0819,iECs_1301.ECs0794,iG2583_1286.G2583_0932,iZ_1308.Z0936	Hydrolase_3
	MEZ7294402.1	716541.ECL_02984	3.32e-47	155.0	2AAK7@1|root,33566@2|Bacteria,1N988@1224|Proteobacteria,1SEQB@1236|Gammaproteobacteria,3X2P3@547|Enterobacter	1236|Gammaproteobacteria	S	YbgS-like protein	ybgS	-	-	-	-	-	-	-	-	-	-	-	YbgS
	MEZ7294412.1	1399774.JDWH01000007_gene1539	1.53e-88	260.0	COG0824@1|root,COG0824@2|Bacteria,1MZH6@1224|Proteobacteria,1S93F@1236|Gammaproteobacteria,3X2AY@547|Enterobacter	1236|Gammaproteobacteria	S	Acyl-CoA thioesterase	ybgC	GO:0003674,GO:0003824,GO:0016787,GO:0016788,GO:0016790	3.1.2.23	ko:K01075,ko:K07107	ko00130,ko00362,ko01100,ko01110,ko01120,map00130,map00362,map01100,map01110,map01120	-	R01301	RC00004,RC00174	ko00000,ko00001,ko01000	-	-	iECP_1309.ECP_0747,iSDY_1059.SDY_0684	4HBT
	MEZ7294413.1	640513.Entas_1214	2.28e-63	193.0	COG3790@1|root,COG3790@2|Bacteria,1MZDH@1224|Proteobacteria,1SA3Q@1236|Gammaproteobacteria,3X2MQ@547|Enterobacter	1236|Gammaproteobacteria	S	TIGRFAM Cyd operon protein YbgE	ybgE	-	-	-	-	-	-	-	-	-	-	iECW_1372.ECW_m0790,iWFL_1372.ECW_m0790	Cyd_oper_YbgE
	MEZ7294414.1	1006000.GKAS_01292	2.45e-19	78.2	COG4890@1|root,COG4890@2|Bacteria	2|Bacteria	S	oxidoreductase activity, acting on diphenols and related substances as donors	ybgT	GO:0003674,GO:0003824,GO:0005575,GO:0005623,GO:0005886,GO:0005887,GO:0008150,GO:0008152,GO:0016020,GO:0016021,GO:0016491,GO:0016679,GO:0019867,GO:0031224,GO:0031226,GO:0044425,GO:0044459,GO:0044464,GO:0055114,GO:0071944	1.10.3.14	ko:K00424	ko00190,ko02020,map00190,map02020	M00153	-	-	ko00000,ko00001,ko01000	3.D.4.3	-	-	YbgT_YccB
	MEZ7294427.1	716541.ECL_03014	3.63e-164	460.0	COG1540@1|root,COG1540@2|Bacteria,1MUYV@1224|Proteobacteria,1RSCZ@1236|Gammaproteobacteria,3WZUM@547|Enterobacter	1236|Gammaproteobacteria	S	Belongs to the UPF0271 (lamB) family	ybgL	-	-	ko:K07160	-	-	-	-	ko00000	-	-	-	LamB_YcsF
	MEZ7294430.1	716541.ECL_03017	1.5e-180	502.0	COG0327@1|root,COG0327@2|Bacteria,1MVUN@1224|Proteobacteria,1RNBU@1236|Gammaproteobacteria,3WZXE@547|Enterobacter	1236|Gammaproteobacteria	S	NIF3 (NGG1p interacting factor 3)	ybgI	GO:0003674,GO:0005488,GO:0005515,GO:0005575,GO:0005622,GO:0005623,GO:0005737,GO:0005829,GO:0008150,GO:0009314,GO:0009628,GO:0010212,GO:0042802,GO:0043167,GO:0043169,GO:0044424,GO:0044444,GO:0044464,GO:0046872,GO:0050896	-	-	-	-	-	-	-	-	-	-	NIF3
	MEZ7294432.1	716541.ECL_03019	3.67e-45	145.0	2E70C@1|root,331J8@2|Bacteria,1N75R@1224|Proteobacteria,1SCNU@1236|Gammaproteobacteria,3X2RV@547|Enterobacter	1236|Gammaproteobacteria	S	Protein of unknown function (DUF2517)	ybfA	GO:0008150,GO:0009314,GO:0009628,GO:0050896	-	-	-	-	-	-	-	-	-	-	DUF2517
	MEZ7294444.1	716541.ECL_03029	5.43e-181	504.0	COG0596@1|root,COG0596@2|Bacteria,1R9X7@1224|Proteobacteria,1S2CW@1236|Gammaproteobacteria,3X1QZ@547|Enterobacter	1236|Gammaproteobacteria	S	Alpha beta hydrolase	ybfF	GO:0003674,GO:0003824,GO:0005575,GO:0005622,GO:0005623,GO:0005737,GO:0005829,GO:0016787,GO:0016788,GO:0016790,GO:0044424,GO:0044444,GO:0044464,GO:0052689	-	ko:K01175	-	-	-	-	ko00000,ko01000	-	-	-	Abhydrolase_1,Abhydrolase_6
	MEZ7294445.1	716541.ECL_03030	3.82e-57	177.0	2DB8J@1|root,32TX0@2|Bacteria,1MZBR@1224|Proteobacteria,1S9W6@1236|Gammaproteobacteria,3X2JD@547|Enterobacter	1236|Gammaproteobacteria	S	Ribbon-helix-helix protein, copG family	ybfE	GO:0006950,GO:0006974,GO:0008150,GO:0009987,GO:0033554,GO:0050896,GO:0051716	-	-	-	-	-	-	-	-	-	-	RHH_1
	MEZ7294479.1	1045856.EcWSU1_01214	1.02e-55	173.0	COG2921@1|root,COG2921@2|Bacteria,1RGV5@1224|Proteobacteria,1S61Y@1236|Gammaproteobacteria,3X2J4@547|Enterobacter	1236|Gammaproteobacteria	S	Belongs to the UPF0250 family	ybeD	GO:0005575,GO:0005622,GO:0005623,GO:0005737,GO:0005829,GO:0044424,GO:0044444,GO:0044464	-	ko:K09158	-	-	-	-	ko00000	-	-	-	DUF493
	MEZ7294484.1	716541.ECL_03069	4.75e-173	484.0	COG0388@1|root,COG0388@2|Bacteria,1MUUB@1224|Proteobacteria,1RNVZ@1236|Gammaproteobacteria,3WZZ0@547|Enterobacter	1236|Gammaproteobacteria	S	PFAM Nitrilase cyanide hydratase and apolipoprotein N-acyltransferase	ybeM	-	-	ko:K11206	-	-	-	-	ko00000,ko01000	-	-	-	CN_hydrolase
	MEZ7294490.1	716541.ECL_03076	2.85e-148	417.0	COG1853@1|root,COG1853@2|Bacteria,1MUPP@1224|Proteobacteria,1RR4T@1236|Gammaproteobacteria,3X08T@547|Enterobacter	1236|Gammaproteobacteria	S	Flavin reductase like domain	IV02_24660	-	-	-	-	-	-	-	-	-	-	-	Flavin_Reduct
	MEZ7294498.1	640513.Entas_1117	8.95e-292	796.0	COG3969@1|root,COG3969@2|Bacteria,1NBDM@1224|Proteobacteria,1RYRP@1236|Gammaproteobacteria	1236|Gammaproteobacteria	S	phosphoadenosine phosphosulfate	ybdN	-	-	-	-	-	-	-	-	-	-	-	DUF3440,PAPS_reduct
	MEZ7294504.1	1045856.EcWSU1_01186	1.06e-110	318.0	COG3832@1|root,COG3832@2|Bacteria,1RD0P@1224|Proteobacteria,1S8SZ@1236|Gammaproteobacteria,3X42T@547|Enterobacter	1236|Gammaproteobacteria	S	Activator of Hsp90 ATPase	-	-	-	-	-	-	-	-	-	-	-	-	AHSA1
	MEZ7294508.1	716541.ECL_03093	6.53e-313	850.0	COG5276@1|root,COG5276@2|Bacteria,1MU72@1224|Proteobacteria,1RR7A@1236|Gammaproteobacteria,3X1MH@547|Enterobacter	1236|Gammaproteobacteria	S	LVIVD repeat	-	-	-	-	-	-	-	-	-	-	-	-	LVIVD
	MEZ7294514.1	640513.Entas_1100	6e-45	144.0	COG2879@1|root,COG2879@2|Bacteria,1N6TY@1224|Proteobacteria,1S8ZU@1236|Gammaproteobacteria,3X2RJ@547|Enterobacter	1236|Gammaproteobacteria	S	Pfam:DUF466	ybdD	-	-	-	-	-	-	-	-	-	-	-	Sel_put
	MEZ7294527.1	1045856.EcWSU1_01161	1.66e-42	139.0	COG3251@1|root,COG3251@2|Bacteria,1N87J@1224|Proteobacteria,1SCB8@1236|Gammaproteobacteria,3X2U8@547|Enterobacter	1236|Gammaproteobacteria	S	MbtH-like protein	ybdZ	GO:0005575,GO:0005622,GO:0005623,GO:0005737,GO:0005829,GO:0044424,GO:0044444,GO:0044464	-	ko:K05375	ko00261,ko01130,map00261,map01130	M00736	R10880	RC00064,RC00141,RC03296,RC03297,RC03298	ko00000,ko00001,ko00002	-	-	-	MbtH
	MEZ7294536.1	572265.HDEF_1138	9.09e-54	171.0	COG4737@1|root,COG4737@2|Bacteria,1N7N5@1224|Proteobacteria,1S7H6@1236|Gammaproteobacteria	1236|Gammaproteobacteria	S	RelE toxin of RelE / RelB toxin-antitoxin system	-	-	-	-	-	-	-	-	-	-	-	-	RelE
	MEZ7294541.1	1399774.JDWH01000007_gene1670	6.24e-145	412.0	COG4221@1|root,COG4221@2|Bacteria,1MUF8@1224|Proteobacteria,1RMKM@1236|Gammaproteobacteria,3X3MK@547|Enterobacter	1236|Gammaproteobacteria	S	Belongs to the short-chain dehydrogenases reductases (SDR) family	Z012_00835	-	-	-	-	-	-	-	-	-	-	-	adh_short
	MEZ7294557.1	670292.JH26_03750	4.27e-35	120.0	COG3631@1|root,COG3631@2|Bacteria,1MZ4W@1224|Proteobacteria,2UCRC@28211|Alphaproteobacteria	28211|Alphaproteobacteria	S	Agrobacterium tumefaciens protein Atu4866	-	-	-	-	-	-	-	-	-	-	-	-	Atu4866
	MEZ7294558.1	593105.S7A_18454	1.08e-11	61.6	2E4GN@1|root,32ZBU@2|Bacteria,1N77S@1224|Proteobacteria,1SA9X@1236|Gammaproteobacteria,3W189@53335|Pantoea	1236|Gammaproteobacteria	S	Protein of unknown function (DUF1471)	-	-	-	-	-	-	-	-	-	-	-	-	DUF1471
	MEZ7294559.1	155864.EDL933_0308	1.18e-146	416.0	COG4221@1|root,COG4221@2|Bacteria,1MUF8@1224|Proteobacteria,1RMKM@1236|Gammaproteobacteria	1236|Gammaproteobacteria	S	Belongs to the short-chain dehydrogenases reductases (SDR) family	VY92_08700	-	-	-	-	-	-	-	-	-	-	-	adh_short
	MEZ7294562.1	1038922.PflQ2_3656	2.31e-32	117.0	2E4VD@1|root,333QN@2|Bacteria,1NKDT@1224|Proteobacteria,1SHKB@1236|Gammaproteobacteria	1236|Gammaproteobacteria	S	SMI1-KNR4 cell-wall	-	-	-	-	-	-	-	-	-	-	-	-	SMI1_KNR4
	MEZ7294573.1	716541.ECL_03141	2e-91	268.0	COG5435@1|root,COG5435@2|Bacteria,1RG1W@1224|Proteobacteria,1T0TD@1236|Gammaproteobacteria	1236|Gammaproteobacteria	S	Pfam:DUF1795	-	-	-	-	-	-	-	-	-	-	-	-	DcrB
	MEZ7294574.1	716541.ECL_03143	1.76e-46	152.0	COG4104@1|root,COG4104@2|Bacteria,1N5BC@1224|Proteobacteria,1SARD@1236|Gammaproteobacteria	1236|Gammaproteobacteria	S	PAAR repeat-containing protein	-	-	-	-	-	-	-	-	-	-	-	-	PAAR_motif
	MEZ7294575.1	716541.ECL_03144	0.0	902.0	COG4104@1|root,COG4104@2|Bacteria,1R84C@1224|Proteobacteria,1RYZ5@1236|Gammaproteobacteria,3X3VA@547|Enterobacter	1236|Gammaproteobacteria	S	PAAR repeat-containing protein	-	-	-	-	-	-	-	-	-	-	-	-	PAAR_motif
	MEZ7294582.1	716541.ECL_03152	1.06e-48	155.0	2DY8N@1|root,32V4Y@2|Bacteria,1N36C@1224|Proteobacteria,1SA9U@1236|Gammaproteobacteria,3X2TT@547|Enterobacter	1236|Gammaproteobacteria	S	Protein of unknown function (DUF1158)	ybdJ	-	-	-	-	-	-	-	-	-	-	-	DUF1158
	MEZ7294584.1	716541.ECL_03154	1.42e-270	739.0	COG2220@1|root,COG2220@2|Bacteria,1MV20@1224|Proteobacteria,1RN4Z@1236|Gammaproteobacteria,3X1JQ@547|Enterobacter	1236|Gammaproteobacteria	S	Beta-lactamase superfamily domain	-	-	-	-	-	-	-	-	-	-	-	-	Lactamase_B_2
	MEZ7294586.1	716541.ECL_03156	8.87e-89	259.0	COG2315@1|root,COG2315@2|Bacteria,1N12P@1224|Proteobacteria,1S8W4@1236|Gammaproteobacteria,3X2JB@547|Enterobacter	1236|Gammaproteobacteria	S	YjbR	-	-	-	-	-	-	-	-	-	-	-	-	YjbR
	MEZ7294589.1	640513.Entas_1044	1.14e-60	187.0	COG4679@1|root,COG4679@2|Bacteria,1MZ3N@1224|Proteobacteria,1S6QV@1236|Gammaproteobacteria	1236|Gammaproteobacteria	S	Phage-related protein	-	-	-	-	-	-	-	-	-	-	-	-	Gp49
	MEZ7294595.1	716541.ECL_03164	6.34e-276	754.0	COG0673@1|root,COG0673@2|Bacteria,1MVVF@1224|Proteobacteria,1RMKA@1236|Gammaproteobacteria	1236|Gammaproteobacteria	S	oxidoreductase	-	-	-	-	-	-	-	-	-	-	-	-	GFO_IDH_MocA,GFO_IDH_MocA_C
	MEZ7294599.1	716541.ECL_03170	0.0	1327.0	COG3211@1|root,COG3211@2|Bacteria,1MU8T@1224|Proteobacteria,1RMIU@1236|Gammaproteobacteria	1236|Gammaproteobacteria	S	Phosphatase	-	-	-	ko:K07093	-	-	-	-	ko00000	-	-	-	DUF839
	MEZ7294601.1	716541.ECL_03172	1.12e-54	171.0	2DPUZ@1|root,333GR@2|Bacteria,1NA6K@1224|Proteobacteria,1SE57@1236|Gammaproteobacteria,3X2UD@547|Enterobacter	1236|Gammaproteobacteria	S	Protein of unknown function (DUF1471)	yahO	-	-	-	-	-	-	-	-	-	-	-	DUF1471
	MEZ7294605.1	716541.ECL_03177	6.84e-189	525.0	COG1266@1|root,COG1266@2|Bacteria,1P0IE@1224|Proteobacteria,1RS9M@1236|Gammaproteobacteria	1236|Gammaproteobacteria	S	CAAX amino terminal protease family	-	-	-	ko:K07052	-	-	-	-	ko00000	-	-	-	Abi
	MEZ7294606.1	379329.Q08J43_9CAUD	3.48e-66	202.0	4QBQ3@10239|Viruses,4QVQB@35237|dsDNA viruses no RNA stage,4QSS6@28883|Caudovirales,4QNU1@10744|Podoviridae	10744|Podoviridae	S	Protein of unknown function (DUF3024)	-	-	-	-	-	-	-	-	-	-	-	-	-
	MEZ7294608.1	1224318.DT73_13160	2.62e-70	223.0	28JKD@1|root,32JNA@2|Bacteria,1RI27@1224|Proteobacteria,1S8MX@1236|Gammaproteobacteria	1236|Gammaproteobacteria	S	Protein of unknown function (DUF4225)	-	-	-	-	-	-	-	-	-	-	-	-	DUF4225
	MEZ7294621.1	716541.ECL_01276	2.77e-41	135.0	COG2501@1|root,COG2501@2|Bacteria,1N7NW@1224|Proteobacteria,1SCJU@1236|Gammaproteobacteria,3X2NY@547|Enterobacter	1236|Gammaproteobacteria	S	S4 domain	ybcJ	GO:0003674,GO:0003676,GO:0003723,GO:0005488,GO:0005575,GO:0005622,GO:0005623,GO:0005737,GO:0005829,GO:0006412,GO:0006518,GO:0006807,GO:0008150,GO:0008152,GO:0009058,GO:0009059,GO:0009987,GO:0010467,GO:0019538,GO:0034641,GO:0034645,GO:0043043,GO:0043170,GO:0043603,GO:0043604,GO:0044237,GO:0044238,GO:0044249,GO:0044260,GO:0044267,GO:0044271,GO:0044424,GO:0044444,GO:0044464,GO:0071704,GO:0097159,GO:…	-	ko:K14761	-	-	-	-	ko00000,ko03009	-	-	-	S4_2
	MEZ7294624.1	716541.ECL_01273	4.52e-128	363.0	COG1988@1|root,COG1988@2|Bacteria,1RBHW@1224|Proteobacteria,1S2F9@1236|Gammaproteobacteria,3X3U5@547|Enterobacter	1236|Gammaproteobacteria	S	LexA-binding, inner membrane-associated putative hydrolase	ybcI	GO:0005575,GO:0005623,GO:0005886,GO:0016020,GO:0044464,GO:0071944	-	ko:K07038	-	-	-	-	ko00000	-	-	-	YdjM
	MEZ7294627.1	716541.ECL_01270	7.46e-175	487.0	COG2908@1|root,COG2908@2|Bacteria,1N3U7@1224|Proteobacteria,1RP1X@1236|Gammaproteobacteria,3X16D@547|Enterobacter	1236|Gammaproteobacteria	S	Hydrolyzes the pyrophosphate bond of UDP-2,3- diacylglucosamine to yield 2,3-diacylglucosamine 1-phosphate (lipid X) and UMP by catalyzing the attack of water at the alpha-P atom. Involved in the biosynthesis of lipid A, a phosphorylated glycolipid that anchors the lipopolysaccharide to the outer membrane of the cell	lpxH	GO:0003674,GO:0003824,GO:0005488,GO:0005575,GO:0005623,GO:0005886,GO:0005975,GO:0006629,GO:0006643,GO:0006644,GO:0006664,GO:0006793,GO:0006796,GO:0008150,GO:0008152,GO:0008610,GO:0008654,GO:0008758,GO:0009058,GO:0009245,GO:0009247,GO:0009311,GO:0009312,GO:0009987,GO:0016020,GO:0016051,GO:0016462,GO:0016787,GO:0016817,GO:0016818,GO:0019637,GO:0019897,GO:0019898,GO:0030145,GO:0043167,GO:0043169,GO:…	3.6.1.54	ko:K03269	ko00540,ko01100,map00540,map01100	M00060	R04549	RC00002	ko00000,ko00001,ko00002,ko01000,ko01005	-	-	iE2348C_1286.E2348C_0457	Metallophos,Metallophos_2
	MEZ7294628.1	1045856.EcWSU1_01034	1.54e-33	117.0	2E4GN@1|root,32ZBU@2|Bacteria,1N77S@1224|Proteobacteria,1SA9X@1236|Gammaproteobacteria,3X435@547|Enterobacter	1236|Gammaproteobacteria	S	Protein of unknown function (DUF1471)	-	-	-	-	-	-	-	-	-	-	-	-	DUF1471
	MEZ7294637.1	716541.ECL_01260	1.1e-184	513.0	COG0300@1|root,COG0300@2|Bacteria,1RGKZ@1224|Proteobacteria,1T1HV@1236|Gammaproteobacteria,3X1I9@547|Enterobacter	1236|Gammaproteobacteria	S	Belongs to the short-chain dehydrogenases reductases (SDR) family	ybbO	GO:0003674,GO:0003824,GO:0004033,GO:0008106,GO:0008150,GO:0008152,GO:0016491,GO:0016614,GO:0016616,GO:0055114	-	-	-	-	-	-	-	-	-	-	adh_short
	MEZ7294639.1	1399774.JDWH01000001_gene2713	7.22e-167	468.0	COG0390@1|root,COG0390@2|Bacteria,1MV2N@1224|Proteobacteria,1RSGA@1236|Gammaproteobacteria,3X3D5@547|Enterobacter	1236|Gammaproteobacteria	S	Uncharacterised protein family (UPF0014)	ybbM	GO:0003674,GO:0005215,GO:0005575,GO:0005623,GO:0005886,GO:0005887,GO:0006810,GO:0006811,GO:0006873,GO:0006875,GO:0006879,GO:0008150,GO:0009987,GO:0015075,GO:0016020,GO:0016021,GO:0019725,GO:0022857,GO:0030003,GO:0031224,GO:0031226,GO:0034220,GO:0042592,GO:0044425,GO:0044459,GO:0044464,GO:0046916,GO:0048878,GO:0050801,GO:0051179,GO:0051234,GO:0055065,GO:0055072,GO:0055076,GO:0055080,GO:0055082,GO:…	-	ko:K02069	-	M00211	-	-	ko00000,ko00002,ko02000	9.B.25.1	-	-	UPF0014
	MEZ7294640.1	716541.ECL_01257	1.56e-154	434.0	COG4619@1|root,COG4619@2|Bacteria,1NZKM@1224|Proteobacteria,1RQ94@1236|Gammaproteobacteria,3X35E@547|Enterobacter	1236|Gammaproteobacteria	S	ATPase family associated with various cellular activities (AAA)	ybbL	GO:0005575,GO:0005623,GO:0005886,GO:0006873,GO:0006875,GO:0006879,GO:0008150,GO:0009987,GO:0016020,GO:0019725,GO:0030003,GO:0042592,GO:0044464,GO:0046916,GO:0048878,GO:0050801,GO:0055065,GO:0055072,GO:0055076,GO:0055080,GO:0055082,GO:0065007,GO:0065008,GO:0071944,GO:0098771	-	ko:K02068	-	M00211	-	-	ko00000,ko00002,ko02000	-	-	-	ABC_tran
	MEZ7294645.1	716541.ECL_01252	2.32e-190	528.0	COG3735@1|root,COG3735@2|Bacteria,1MVCW@1224|Proteobacteria,1RRI8@1236|Gammaproteobacteria,3X15F@547|Enterobacter	1236|Gammaproteobacteria	S	GumN family	ybaP	-	-	ko:K09973	-	-	-	-	ko00000	-	-	-	TraB
	MEZ7294655.1	1006000.GKAS_00448	8.92e-54	170.0	COG0718@1|root,COG0718@2|Bacteria,1RGZD@1224|Proteobacteria,1S5WU@1236|Gammaproteobacteria	1236|Gammaproteobacteria	S	Binds to DNA and alters its conformation. May be involved in regulation of gene expression, nucleoid organization and DNA protection	ybaB	GO:0003674,GO:0003676,GO:0003677,GO:0005488,GO:0005575,GO:0005622,GO:0005623,GO:0005737,GO:0005829,GO:0044424,GO:0044444,GO:0044464,GO:0097159,GO:1901363	-	ko:K09747	-	-	-	-	ko00000	-	-	-	YbaB_DNA_bd
	MEZ7294658.1	716541.ECL_01239	1.16e-81	242.0	COG2832@1|root,COG2832@2|Bacteria,1N7BI@1224|Proteobacteria,1SCJZ@1236|Gammaproteobacteria,3X2F2@547|Enterobacter	1236|Gammaproteobacteria	S	membrane	ybaN	GO:0005575,GO:0005623,GO:0005886,GO:0016020,GO:0044464,GO:0071944	-	ko:K09790	-	-	-	-	ko00000	-	-	-	DUF454
	MEZ7294664.1	640513.Entas_0973	4.36e-90	263.0	28PF7@1|root,2ZC6G@2|Bacteria,1RA3M@1224|Proteobacteria,1S20M@1236|Gammaproteobacteria,3X2CY@547|Enterobacter	1236|Gammaproteobacteria	S	Biofilm formation regulator YbaJ	tomB	GO:0003674,GO:0003676,GO:0003677,GO:0005488,GO:0008150,GO:0009987,GO:0042710,GO:0044010,GO:0044764,GO:0051704,GO:0097159,GO:1901363	-	ko:K19162	-	-	-	-	ko00000,ko02048	-	-	-	YbaJ
	MEZ7294665.1	716541.ECL_01231	2.06e-46	149.0	2CN5N@1|root,32SGA@2|Bacteria,1MZDE@1224|Proteobacteria,1S995@1236|Gammaproteobacteria,3X2T1@547|Enterobacter	1236|Gammaproteobacteria	S	PFAM Haemolysin expression modulating	hha	GO:0005575,GO:0005622,GO:0005623,GO:0005737,GO:0005829,GO:0008150,GO:0010468,GO:0019222,GO:0032879,GO:0040012,GO:0040017,GO:0043900,GO:0043901,GO:0044424,GO:0044444,GO:0044464,GO:0048518,GO:0048519,GO:0048522,GO:0048523,GO:0050789,GO:0050794,GO:0051270,GO:0051272,GO:0060255,GO:0065007,GO:1900190,GO:1900191,GO:2000145,GO:2000147	-	ko:K05839	-	-	-	-	ko00000,ko02048	-	-	-	HHA
	MEZ7294666.1	716541.ECL_01230	6.84e-127	361.0	COG0110@1|root,COG0110@2|Bacteria,1RA2T@1224|Proteobacteria,1S3ZZ@1236|Gammaproteobacteria,3X0GP@547|Enterobacter	1236|Gammaproteobacteria	S	Maltose acetyltransferase	maa	GO:0003674,GO:0003824,GO:0005488,GO:0005515,GO:0005575,GO:0005622,GO:0005623,GO:0005737,GO:0005829,GO:0008150,GO:0008374,GO:0008925,GO:0009987,GO:0016043,GO:0016407,GO:0016413,GO:0016740,GO:0016746,GO:0016747,GO:0022607,GO:0042802,GO:0043933,GO:0044085,GO:0044424,GO:0044444,GO:0044464,GO:0051259,GO:0051260,GO:0065003,GO:0070206,GO:0070207,GO:0071840	2.3.1.79	ko:K00661	-	-	-	-	ko00000,ko01000	-	-	iAPECO1_1312.APECO1_15532,iECOK1_1307.ECOK1_0441,iECS88_1305.ECS88_0456,iUMN146_1321.UM146_15065,iUTI89_1310.UTI89_C0486	Hexapep,Hexapep_2,Mac
	MEZ7294667.1	716541.ECL_01229	2.23e-107	309.0	2CEAX@1|root,328KF@2|Bacteria,1RIZ1@1224|Proteobacteria,1S7K3@1236|Gammaproteobacteria,3X277@547|Enterobacter	1236|Gammaproteobacteria	S	Inner membrane protein YlaC	ylaC	GO:0005575,GO:0005623,GO:0005886,GO:0016020,GO:0044464,GO:0071944	-	-	-	-	-	-	-	-	-	-	YlaC
	MEZ7294672.1	716541.ECL_01223	1.75e-56	176.0	COG1937@1|root,COG1937@2|Bacteria,1N6ZN@1224|Proteobacteria,1S6I2@1236|Gammaproteobacteria	1236|Gammaproteobacteria	S	protein conserved in bacteria	rcnR	-	-	-	-	-	-	-	-	-	-	-	Trns_repr_metal
	MEZ7294676.1	716541.ECL_01219	4.69e-137	388.0	COG2364@1|root,COG2364@2|Bacteria,1QZWW@1224|Proteobacteria,1RPKT@1236|Gammaproteobacteria,3X097@547|Enterobacter	1236|Gammaproteobacteria	S	Membrane	-	-	-	ko:K07149	-	-	-	-	ko00000	-	-	-	YitT_membrane
	MEZ7294680.1	716541.ECL_01214	6.87e-114	327.0	COG3126@1|root,COG3126@2|Bacteria,1N8AF@1224|Proteobacteria,1SCM7@1236|Gammaproteobacteria,3X2BW@547|Enterobacter	1236|Gammaproteobacteria	S	Type III secretion system lipoprotein chaperone (YscW)	ybaY	-	-	ko:K09914	-	-	-	-	ko00000	-	-	-	YscW
	MEZ7294688.1	716541.ECL_01205	1.35e-202	560.0	COG0561@1|root,COG0561@2|Bacteria,1MXAF@1224|Proteobacteria,1RQXF@1236|Gammaproteobacteria,3X1NV@547|Enterobacter	1236|Gammaproteobacteria	S	Catalyzes the hydrolysis of 4-amino-2-methyl-5- hydroxymethylpyrimidine pyrophosphate (HMP-PP) to 4-amino-2- methyl-5-hydroxymethylpyrimidine phosphate (HMP-P)	cof	GO:0000287,GO:0003674,GO:0003824,GO:0005488,GO:0006725,GO:0006766,GO:0006767,GO:0006772,GO:0006790,GO:0006793,GO:0006796,GO:0006807,GO:0008150,GO:0008152,GO:0009056,GO:0009058,GO:0009110,GO:0009228,GO:0009987,GO:0016311,GO:0016462,GO:0016787,GO:0016788,GO:0016791,GO:0016817,GO:0016818,GO:0016999,GO:0017001,GO:0017110,GO:0017144,GO:0018130,GO:0019438,GO:0034641,GO:0042364,GO:0042578,GO:0042723,GO:…	-	ko:K11938	-	-	-	-	ko00000,ko01000	-	-	iB21_1397.B21_00402,iE2348C_1286.E2348C_0381,iEC55989_1330.EC55989_0460,iECBD_1354.ECBD_3209,iECB_1328.ECB_00398,iECD_1391.ECD_00398,iECIAI39_1322.ECIAI39_0227,iECNA114_1301.ECNA114_0424,iECO103_1326.ECO103_0423,iECO111_1330.ECO111_0479,iECO26_1355.ECO26_0481,iECOK1_1307.ECOK1_0428,iECP_1309.ECP_0507,iECS88_1305.ECS88_0443,iECSE_1348.ECSE_0472,iECW_1372.ECW_m0518,iETEC_1333.ETEC_0499,iEcE24377_13…	Hydrolase_3
	MEZ7294689.1	716541.ECL_01204	0.0	1108.0	COG4533@1|root,COG4533@2|Bacteria,1PIAC@1224|Proteobacteria,1RPRW@1236|Gammaproteobacteria,3X0Q9@547|Enterobacter	1236|Gammaproteobacteria	S	extracellular solute-binding protein, family 5	ybaE	GO:0005575,GO:0005623,GO:0030288,GO:0030313,GO:0031975,GO:0042597,GO:0044464	-	-	-	-	-	-	-	-	-	-	SBP_bac_5,SgrR_N
	MEZ7294691.1	716541.ECL_01201	3.78e-88	259.0	COG0824@1|root,COG0824@2|Bacteria,1REIH@1224|Proteobacteria,1S40Z@1236|Gammaproteobacteria,3X2BV@547|Enterobacter	1236|Gammaproteobacteria	S	Thioesterase superfamily	tesC	GO:0003674,GO:0003824,GO:0006082,GO:0006629,GO:0006631,GO:0006635,GO:0008150,GO:0008152,GO:0009056,GO:0009062,GO:0009987,GO:0016042,GO:0016054,GO:0016289,GO:0016787,GO:0016788,GO:0016790,GO:0019395,GO:0019752,GO:0030258,GO:0032787,GO:0034440,GO:0043436,GO:0044237,GO:0044238,GO:0044242,GO:0044248,GO:0044255,GO:0044281,GO:0044282,GO:0046395,GO:0047617,GO:0055114,GO:0071704,GO:0072329,GO:1901575	-	ko:K12500	-	-	-	-	ko00000,ko01000,ko01004	-	-	-	4HBT,4HBT_2
	MEZ7294708.1	716541.ECL_01183	4.96e-108	311.0	COG1666@1|root,COG1666@2|Bacteria,1RDTF@1224|Proteobacteria,1S3RU@1236|Gammaproteobacteria,3X1IS@547|Enterobacter	1236|Gammaproteobacteria	S	Belongs to the UPF0234 family	yajQ	GO:0000049,GO:0000166,GO:0001882,GO:0001883,GO:0003674,GO:0003676,GO:0003723,GO:0005488,GO:0005524,GO:0005525,GO:0005575,GO:0005622,GO:0005623,GO:0005737,GO:0005829,GO:0006950,GO:0006974,GO:0008144,GO:0008150,GO:0009987,GO:0017076,GO:0019001,GO:0030554,GO:0032549,GO:0032550,GO:0032553,GO:0032555,GO:0032559,GO:0032561,GO:0033554,GO:0035639,GO:0036094,GO:0043167,GO:0043168,GO:0044424,GO:0044444,GO:…	-	ko:K09767	-	-	-	-	ko00000	-	-	-	DUF520
	MEZ7294710.1	716541.ECL_01181	1.07e-132	377.0	COG0693@1|root,COG0693@2|Bacteria,1N7T2@1224|Proteobacteria,1RSBI@1236|Gammaproteobacteria,3X1CD@547|Enterobacter	1236|Gammaproteobacteria	S	DJ-1/PfpI family	thiJ	GO:0003674,GO:0003824,GO:0005575,GO:0005622,GO:0005623,GO:0005737,GO:0005829,GO:0006457,GO:0006464,GO:0006517,GO:0006807,GO:0006950,GO:0006979,GO:0008150,GO:0008152,GO:0009100,GO:0009266,GO:0009408,GO:0009628,GO:0009987,GO:0016829,GO:0016835,GO:0016836,GO:0019538,GO:0022613,GO:0030091,GO:0033554,GO:0034599,GO:0036211,GO:0036524,GO:0036525,GO:0042026,GO:0042221,GO:0042254,GO:0043170,GO:0043412,GO:…	3.5.1.124	ko:K03152	-	-	-	-	ko00000,ko01000,ko01002	-	-	-	DJ-1_PfpI
	MEZ7294724.1	716541.ECL_01167	4.25e-82	243.0	COG3324@1|root,COG3324@2|Bacteria,1N7Q5@1224|Proteobacteria,1SCXZ@1236|Gammaproteobacteria,3X2PP@547|Enterobacter	1236|Gammaproteobacteria	S	Glyoxalase bleomycin resistance protein dioxygenase	-	-	-	ko:K06996	-	-	-	-	ko00000	-	-	-	Glyoxalase
	MEZ7294732.1	1399774.JDWH01000001_gene2620	1.97e-125	357.0	COG3224@1|root,COG3224@2|Bacteria,1QUU7@1224|Proteobacteria,1S1S3@1236|Gammaproteobacteria	1236|Gammaproteobacteria	S	Antibiotic biosynthesis monooxygenase	-	-	-	ko:K09932	-	-	-	-	ko00000	-	-	-	ABM
	MEZ7294742.1	716541.ECL_01149	2.9e-61	188.0	COG3123@1|root,COG3123@2|Bacteria,1MZ8N@1224|Proteobacteria,1S9G3@1236|Gammaproteobacteria,3X2IX@547|Enterobacter	1236|Gammaproteobacteria	S	Catalyzes the phosphorolysis of diverse nucleosides, yielding D-ribose 1-phosphate and the respective free bases. Can use uridine, adenosine, guanosine, cytidine, thymidine, inosine and xanthosine as substrates. Also catalyzes the reverse reactions	ppnP	GO:0003674,GO:0003824,GO:0004731,GO:0005575,GO:0005622,GO:0005623,GO:0005737,GO:0005829,GO:0016154,GO:0016740,GO:0016757,GO:0016763,GO:0044424,GO:0044444,GO:0044464	2.4.2.1,2.4.2.2	ko:K09913	ko00230,ko00240,map00230,map00240	-	R01561,R01570,R01863,R01876,R02147,R02296,R02297	RC00063,RC00122	ko00000,ko00001,ko01000	-	-	-	DUF1255
	MEZ7294744.1	1045856.EcWSU1_00908	1.35e-38	128.0	2E4SC@1|root,32ZKT@2|Bacteria,1NA4W@1224|Proteobacteria,1SE9W@1236|Gammaproteobacteria,3X2VN@547|Enterobacter	1236|Gammaproteobacteria	S	YaiA protein	yaiA	-	-	-	-	-	-	-	-	-	-	-	YaiA
	MEZ7294746.1	1399774.JDWH01000001_gene2605	1.92e-102	296.0	COG1671@1|root,COG1671@2|Bacteria,1RCZA@1224|Proteobacteria,1S3QM@1236|Gammaproteobacteria,3X2CC@547|Enterobacter	1236|Gammaproteobacteria	S	Belongs to the UPF0178 family	yaiI	-	-	ko:K09768	-	-	-	-	ko00000	-	-	-	DUF188
	MEZ7294749.1	640513.Entas_0883	9.51e-31	112.0	2E4IS@1|root,32ZDU@2|Bacteria,1N7N3@1224|Proteobacteria,1S6R3@1236|Gammaproteobacteria,3X2JR@547|Enterobacter	1236|Gammaproteobacteria	S	psiF repeat	psiF	-	-	-	-	-	-	-	-	-	-	-	PsiF_repeat
	MEZ7294751.1	1399774.JDWH01000001_gene2600	2.65e-44	144.0	2CMK9@1|root,32SF1@2|Bacteria,1N3ZW@1224|Proteobacteria,1SB6X@1236|Gammaproteobacteria,3X2VV@547|Enterobacter	1236|Gammaproteobacteria	S	Inhibits RpoS proteolysis by regulating RssB activity, thereby increasing the stability of the sigma stress factor RpoS especially during phosphate starvation, but also in stationary phase and during nitrogen starvation. Its effect on RpoS stability is due to its interaction with RssB, which probably blocks the interaction of RssB with RpoS, and the consequent delivery of the RssB-RpoS complex to…	iraP	GO:0000988,GO:0000989,GO:0003674,GO:0006355,GO:0006950,GO:0007154,GO:0008150,GO:0009267,GO:0009605,GO:0009889,GO:0009891,GO:0009892,GO:0009893,GO:0009894,GO:0009895,GO:0009987,GO:0009991,GO:0010468,GO:0010556,GO:0010557,GO:0010604,GO:0010605,GO:0010628,GO:0016036,GO:0019219,GO:0019222,GO:0031323,GO:0031325,GO:0031326,GO:0031328,GO:0031667,GO:0031668,GO:0031669,GO:0033554,GO:0042176,GO:0042177,GO:…	-	-	-	-	-	-	-	-	-	-	Anti-adapt_IraP
	MEZ7294753.1	716541.ECL_01138	9e-156	437.0	COG3921@1|root,COG3921@2|Bacteria,1N3WR@1224|Proteobacteria,1RSB5@1236|Gammaproteobacteria,3X02N@547|Enterobacter	1236|Gammaproteobacteria	S	Extensin-like protein C-terminus	-	-	-	-	-	-	-	-	-	-	-	-	Extensin-like_C
	MEZ7294755.1	716541.ECL_01136	4.81e-50	158.0	2CZ6J@1|root,32T5P@2|Bacteria,1N38Y@1224|Proteobacteria,1SA26@1236|Gammaproteobacteria,3X2TN@547|Enterobacter	1236|Gammaproteobacteria	S	Protein of unknown function (DUF2754)	yaiZ	GO:0005575,GO:0005623,GO:0005886,GO:0016020,GO:0044464,GO:0071944	-	-	-	-	-	-	-	-	-	-	DUF2754
	MEZ7294756.1	716541.ECL_01135	1.91e-66	201.0	2CHSJ@1|root,32S6F@2|Bacteria,1MZ02@1224|Proteobacteria,1S9IH@1236|Gammaproteobacteria,3X2RT@547|Enterobacter	1236|Gammaproteobacteria	S	Protein of unknown function (DUF2755)	yaiY	GO:0005575,GO:0005623,GO:0005886,GO:0016020,GO:0044464,GO:0071944	-	-	-	-	-	-	-	-	-	-	DUF2755
	MEZ7294757.1	716541.ECL_01134	2.71e-258	708.0	28HWK@1|root,2Z82H@2|Bacteria,1MVDT@1224|Proteobacteria,1RQ61@1236|Gammaproteobacteria,3X0ZU@547|Enterobacter	1236|Gammaproteobacteria	S	Protein of unknown function (DUF1615)	yaiW	GO:0005575,GO:0005622,GO:0005623,GO:0005737,GO:0005829,GO:0008150,GO:0009279,GO:0010033,GO:0010243,GO:0016020,GO:0019867,GO:0030312,GO:0030313,GO:0031240,GO:0031975,GO:0042221,GO:0044424,GO:0044425,GO:0044444,GO:0044462,GO:0044464,GO:0050896,GO:0071944,GO:0098552,GO:1901652,GO:1901698,GO:1901700	-	-	-	-	-	-	-	-	-	-	DUF1615
	MEZ7294773.1	716541.ECL_01098	8.45e-283	773.0	COG1473@1|root,COG1473@2|Bacteria,1MUIV@1224|Proteobacteria,1RQAM@1236|Gammaproteobacteria,3X32Q@547|Enterobacter	1236|Gammaproteobacteria	S	Peptidase dimerisation domain	-	-	-	-	-	-	-	-	-	-	-	-	M20_dimer,Peptidase_M20
	MEZ7294774.1	716541.ECL_01097	1.38e-253	697.0	COG0628@1|root,COG0628@2|Bacteria,1MVX7@1224|Proteobacteria,1RN5Z@1236|Gammaproteobacteria,3X11C@547|Enterobacter	1236|Gammaproteobacteria	S	AI-2E family transporter	VP2476	-	-	-	-	-	-	-	-	-	-	-	AI-2E_transport
	MEZ7294783.1	716541.ECL_01090	1.21e-53	168.0	COG3811@1|root,COG3811@2|Bacteria,1N7N0@1224|Proteobacteria,1SB6I@1236|Gammaproteobacteria,3X401@547|Enterobacter	1236|Gammaproteobacteria	S	Putative toxin of bacterial toxin-antitoxin pair	yjhX	GO:0003674,GO:0005488,GO:0005515,GO:0008150,GO:0010911,GO:0019899,GO:0044547,GO:0050790,GO:0065007,GO:0065009	-	ko:K09982	-	-	-	-	ko00000	-	-	-	YjhX_toxin
	MEZ7294785.1	1249634.D781_3631	1.69e-169	476.0	28JKD@1|root,2Z9P8@2|Bacteria,1R7VR@1224|Proteobacteria,1RTEN@1236|Gammaproteobacteria	1236|Gammaproteobacteria	S	Protein of unknown function (DUF4225)	-	-	-	-	-	-	-	-	-	-	-	-	DUF4225
	MEZ7294790.1	40631.LYS_BPN15	1.02e-121	347.0	4QAVB@10239|Viruses,4QVA0@35237|dsDNA viruses no RNA stage,4QPIJ@28883|Caudovirales,4QM0Q@10699|Siphoviridae	10699|Siphoviridae	S	Phage lysozyme	-	GO:0001906,GO:0001907,GO:0003674,GO:0003796,GO:0003824,GO:0004553,GO:0008150,GO:0008933,GO:0016032,GO:0016740,GO:0016757,GO:0016787,GO:0016798,GO:0019048,GO:0019058,GO:0019076,GO:0031640,GO:0035821,GO:0035890,GO:0035891,GO:0039633,GO:0040011,GO:0044003,GO:0044004,GO:0044364,GO:0044403,GO:0044419,GO:0044659,GO:0044661,GO:0051701,GO:0051704,GO:0051817,GO:0051818,GO:0051883,GO:0052126,GO:0052192,GO:…	-	-	-	-	-	-	-	-	-	-	-
	MEZ7294792.1	1124991.MU9_2887	4.34e-89	277.0	COG3274@1|root,COG3274@2|Bacteria,1PX98@1224|Proteobacteria,1RMGG@1236|Gammaproteobacteria	1236|Gammaproteobacteria	S	Responsible for the incorporation of O-acetyl groups into the enterobacterial common antigen (ECA) trisaccharide repeat units	wecH	GO:0000271,GO:0003674,GO:0003824,GO:0005575,GO:0005623,GO:0005886,GO:0005975,GO:0005976,GO:0008150,GO:0008152,GO:0008374,GO:0009058,GO:0009059,GO:0009246,GO:0009987,GO:0016020,GO:0016051,GO:0016407,GO:0016413,GO:0016740,GO:0016746,GO:0016747,GO:0033692,GO:0034637,GO:0034645,GO:0043170,GO:0044237,GO:0044238,GO:0044249,GO:0044260,GO:0044262,GO:0044264,GO:0044464,GO:0046378,GO:0071704,GO:0071944,GO:…	-	-	-	-	-	-	-	-	-	-	Acyl_transf_3
	MEZ7294807.1	1005994.GTGU_01429	0.0	983.0	28HPK@1|root,2Z7XJ@2|Bacteria,1NBHR@1224|Proteobacteria,1RZ7H@1236|Gammaproteobacteria	1236|Gammaproteobacteria	S	Bacteriophage head to tail connecting protein	-	-	-	-	-	-	-	-	-	-	-	-	Head-tail_con
	MEZ7294818.1	1005994.GTGU_01441	4.8e-122	348.0	28J2E@1|root,2Z8YX@2|Bacteria,1REPW@1224|Proteobacteria,1S4IX@1236|Gammaproteobacteria	1236|Gammaproteobacteria	S	Protein of unknown function (DUF2815)	-	-	-	-	-	-	-	-	-	-	-	-	DUF2815
	MEZ7294824.1	1005994.GTGU_01444	2.79e-54	170.0	2E38J@1|root,32Y88@2|Bacteria,1NDNB@1224|Proteobacteria,1SDFI@1236|Gammaproteobacteria	1236|Gammaproteobacteria	S	VRR_NUC	-	-	-	-	-	-	-	-	-	-	-	-	VRR_NUC
	MEZ7294833.1	716541.ECL_01069	6.5e-309	840.0	COG1073@1|root,COG1073@2|Bacteria,1N5CG@1224|Proteobacteria,1RR2Y@1236|Gammaproteobacteria,3X0F5@547|Enterobacter	1236|Gammaproteobacteria	S	Belongs to the UPF0255 family	frsA	GO:0003674,GO:0003824,GO:0005575,GO:0006109,GO:0006629,GO:0008150,GO:0008152,GO:0009894,GO:0016020,GO:0016298,GO:0016787,GO:0016788,GO:0019222,GO:0043470,GO:0044238,GO:0050789,GO:0065007,GO:0071704,GO:0080090	-	ko:K11750	-	-	-	-	ko00000,ko01000	-	-	-	DUF1100
	MEZ7294837.1	640513.Entas_0826	9.64e-38	126.0	COG2991@1|root,COG2991@2|Bacteria,1N8TF@1224|Proteobacteria,1SCB5@1236|Gammaproteobacteria	1236|Gammaproteobacteria	S	protein conserved in bacteria	-	-	-	ko:K05952	-	-	-	-	ko00000	-	-	-	NqrM
	MEZ7294844.1	716541.ECL_01056	1.99e-182	506.0	COG3034@1|root,COG3034@2|Bacteria,1MXY6@1224|Proteobacteria,1RPXT@1236|Gammaproteobacteria,3X0QA@547|Enterobacter	1236|Gammaproteobacteria	S	L,D-transpeptidase catalytic domain	yafK	-	-	-	-	-	-	-	-	-	-	-	YkuD
	MEZ7294845.1	716541.ECL_01055	5.09e-194	536.0	COG0121@1|root,COG0121@2|Bacteria,1MU1J@1224|Proteobacteria,1RNEK@1236|Gammaproteobacteria,3X14A@547|Enterobacter	1236|Gammaproteobacteria	S	glutamine amidotransferase	yafJ	-	-	-	-	-	-	-	-	-	-	-	GATase_4
	MEZ7294848.1	1045856.EcWSU1_00834	4.35e-191	529.0	COG0388@1|root,COG0388@2|Bacteria,1MXBR@1224|Proteobacteria,1RQ4Z@1236|Gammaproteobacteria,3X0PF@547|Enterobacter	1236|Gammaproteobacteria	S	PFAM Nitrilase cyanide hydratase and apolipoprotein N-acyltransferase	yafV	GO:0003674,GO:0003824,GO:0005575,GO:0005623,GO:0005886,GO:0016020,GO:0016787,GO:0016810,GO:0016811,GO:0044464,GO:0050152,GO:0071944,GO:0106008	3.5.1.3	ko:K11206,ko:K13566	ko00250,map00250	-	R00269,R00348	RC00010	ko00000,ko00001,ko01000	-	-	-	CN_hydrolase
	MEZ7294890.1	716541.ECL_00376	1.78e-42	138.0	2E55A@1|root,32ZY8@2|Bacteria,1NDAN@1224|Proteobacteria,1SDQW@1236|Gammaproteobacteria	1236|Gammaproteobacteria	S	Domain of unknown function (DUF4762)	-	-	-	-	-	-	-	-	-	-	-	-	DUF4762
	MEZ7294902.1	716541.ECL_00388	8.44e-92	269.0	2CKUK@1|root,32SD1@2|Bacteria,1N1J0@1224|Proteobacteria,1S8R6@1236|Gammaproteobacteria	1236|Gammaproteobacteria	S	FidL-like putative membrane protein	-	-	-	-	-	-	-	-	-	-	-	-	FidL_like
	MEZ7294904.1	1114922.CIFAM_09_01540	4.8e-66	201.0	2CAW5@1|root,32WHF@2|Bacteria,1N24V@1224|Proteobacteria,1SAFW@1236|Gammaproteobacteria,3WYKI@544|Citrobacter	1236|Gammaproteobacteria	S	FaeA-like protein	-	-	-	-	-	-	-	-	-	-	-	-	FaeA
	MEZ7294908.1	716541.ECL_00536	1.79e-286	785.0	COG2704@1|root,COG2704@2|Bacteria,1MVHH@1224|Proteobacteria,1RPTE@1236|Gammaproteobacteria,3X1AR@547|Enterobacter	1236|Gammaproteobacteria	S	Responsible for the transport of C4-dicarboxylates from the periplasm across the inner membrane	dcuA	GO:0003674,GO:0005215,GO:0005310,GO:0005342,GO:0005469,GO:0005575,GO:0005623,GO:0005886,GO:0005887,GO:0006810,GO:0006811,GO:0006820,GO:0006835,GO:0006855,GO:0008150,GO:0008509,GO:0008514,GO:0015075,GO:0015138,GO:0015141,GO:0015238,GO:0015291,GO:0015297,GO:0015318,GO:0015556,GO:0015711,GO:0015740,GO:0015741,GO:0015744,GO:0015849,GO:0015893,GO:0016020,GO:0016021,GO:0022804,GO:0022857,GO:0031224,GO:…	-	ko:K07791	-	-	-	-	ko00000,ko02000	2.A.13.1	-	iECDH1ME8569_1439.ECDH1ME8569_3996,iEcDH1_1363.EcDH1_3854	DcuA_DcuB
	MEZ7294910.1	716541.ECL_00538	4.84e-97	283.0	COG3030@1|root,COG3030@2|Bacteria,1MZJJ@1224|Proteobacteria,1S8XU@1236|Gammaproteobacteria,3X274@547|Enterobacter	1236|Gammaproteobacteria	S	PFAM FxsA cytoplasmic membrane protein	fxsA	GO:0005575,GO:0005623,GO:0005886,GO:0016020,GO:0016021,GO:0031224,GO:0044425,GO:0044464,GO:0071944	-	ko:K07113	-	-	-	-	ko00000	-	-	-	FxsA
	MEZ7294917.1	716541.ECL_00548	1.51e-20	81.6	COG5510@1|root,COG5510@2|Bacteria	2|Bacteria	S	response to toxic substance	ecnA	GO:0005575,GO:0005623,GO:0005886,GO:0016020,GO:0044464,GO:0071944	-	ko:K16347,ko:K16348	-	-	-	-	ko00000,ko02000	9.B.13.1.1	-	-	Entericidin
	MEZ7294918.1	1080067.BAZH01000004_gene3832	8.81e-22	85.1	COG5510@1|root,COG5510@2|Bacteria,1NH88@1224|Proteobacteria,1SGIK@1236|Gammaproteobacteria,3WYXB@544|Citrobacter	1236|Gammaproteobacteria	S	Entericidin EcnA/B family	ecnB	-	-	ko:K16348	-	-	-	-	ko00000,ko02000	9.B.13.1.1	-	-	Entericidin
	MEZ7294931.1	716541.ECL_00562	5.43e-255	699.0	COG1162@1|root,COG1162@2|Bacteria,1MUEF@1224|Proteobacteria,1RMMB@1236|Gammaproteobacteria,3X26F@547|Enterobacter	1236|Gammaproteobacteria	S	One of several proteins that assist in the late maturation steps of the functional core of the 30S ribosomal subunit. Helps release RbfA from mature subunits. May play a role in the assembly of ribosomal proteins into the subunit. Circularly permuted GTPase that catalyzes slow GTP hydrolysis, GTPase activity is stimulated by the 30S ribosomal subunit	rsgA	GO:0000166,GO:0001882,GO:0001883,GO:0003674,GO:0003824,GO:0003924,GO:0005488,GO:0005575,GO:0005622,GO:0005623,GO:0005737,GO:0005829,GO:0008150,GO:0016462,GO:0016787,GO:0016817,GO:0016818,GO:0017076,GO:0017111,GO:0019001,GO:0019003,GO:0022613,GO:0032549,GO:0032550,GO:0032553,GO:0032555,GO:0032561,GO:0036094,GO:0042254,GO:0042274,GO:0043167,GO:0043168,GO:0044085,GO:0044424,GO:0044444,GO:0044464,GO:…	3.1.3.100	ko:K06949	ko00730,ko01100,map00730,map01100	-	R00615,R02135	RC00002,RC00017	ko00000,ko00001,ko01000,ko03009	-	-	iAF1260.b4161,iBWG_1329.BWG_3876,iECDH10B_1368.ECDH10B_4356,iECDH1ME8569_1439.ECDH1ME8569_4021,iEKO11_1354.EKO11_4148,iEcDH1_1363.EcDH1_3829,iEcolC_1368.EcolC_3849,iJO1366.b4161,iUMNK88_1353.UMNK88_5099,iY75_1357.Y75_RS21675	RsgA_GTPase
	MEZ7294935.1	716541.ECL_00566	1.91e-107	309.0	COG0802@1|root,COG0802@2|Bacteria,1RGYU@1224|Proteobacteria,1S6IB@1236|Gammaproteobacteria,3X0WE@547|Enterobacter	1236|Gammaproteobacteria	S	Threonylcarbamoyl adenosine biosynthesis protein TsaE	yjeE	GO:0000166,GO:0002949,GO:0003674,GO:0003824,GO:0005488,GO:0005515,GO:0006139,GO:0006396,GO:0006399,GO:0006400,GO:0006725,GO:0006807,GO:0008033,GO:0008150,GO:0008152,GO:0009451,GO:0009987,GO:0010467,GO:0016070,GO:0016462,GO:0016787,GO:0016817,GO:0016818,GO:0016887,GO:0017076,GO:0017111,GO:0030554,GO:0032553,GO:0032555,GO:0032559,GO:0034470,GO:0034641,GO:0034660,GO:0036094,GO:0042802,GO:0043167,GO:…	-	ko:K06925	-	-	-	-	ko00000,ko03016	-	-	-	TsaE
	MEZ7294940.1	716541.ECL_00571	3.6e-303	827.0	COG2262@1|root,COG2262@2|Bacteria,1MUA0@1224|Proteobacteria,1RN7V@1236|Gammaproteobacteria,3X1IE@547|Enterobacter	1236|Gammaproteobacteria	S	GTPase that associates with the 50S ribosomal subunit and may have a role during protein synthesis or ribosome biogenesis	hflX	GO:0000166,GO:0001882,GO:0001883,GO:0003674,GO:0003676,GO:0003723,GO:0003824,GO:0003924,GO:0005488,GO:0005524,GO:0005525,GO:0005575,GO:0005622,GO:0005623,GO:0005737,GO:0005829,GO:0006412,GO:0006414,GO:0006417,GO:0006464,GO:0006468,GO:0006518,GO:0006793,GO:0006796,GO:0006807,GO:0006950,GO:0006996,GO:0008144,GO:0008150,GO:0008152,GO:0009058,GO:0009059,GO:0009266,GO:0009408,GO:0009628,GO:0009889,GO:…	-	ko:K03665	-	-	-	-	ko00000,ko03009	-	-	-	GTP-bdg_M,GTP-bdg_N,MMR_HSR1
	MEZ7294943.1	716541.ECL_00574	1.09e-38	129.0	COG3242@1|root,COG3242@2|Bacteria,1N6V7@1224|Proteobacteria,1SCHT@1236|Gammaproteobacteria,3X2TS@547|Enterobacter	1236|Gammaproteobacteria	S	Uncharacterized protein conserved in bacteria (DUF2065)	yjeT	-	-	ko:K09937	-	-	-	-	ko00000	-	-	-	DUF2065
	MEZ7294951.1	716541.ECL_00582	5.43e-57	177.0	2DMK5@1|root,32S43@2|Bacteria,1N2WZ@1224|Proteobacteria,1S96B@1236|Gammaproteobacteria,3X2IQ@547|Enterobacter	1236|Gammaproteobacteria	S	Protein of unknown function (DUF1471)	yjfN	-	-	-	-	-	-	-	-	-	-	-	DUF1471
	MEZ7294952.1	1045856.EcWSU1_00385	3.91e-67	205.0	COG3650@1|root,COG3650@2|Bacteria,1NBPH@1224|Proteobacteria,1SDYX@1236|Gammaproteobacteria,3X2Q0@547|Enterobacter	1236|Gammaproteobacteria	S	Protein of unknown function (DUF1471)	bsmA	GO:0000302,GO:0006950,GO:0006974,GO:0006979,GO:0008150,GO:0009636,GO:0009987,GO:0010035,GO:0033554,GO:0042221,GO:0042493,GO:0042542,GO:0042710,GO:0044010,GO:0044764,GO:0046677,GO:0050896,GO:0051704,GO:0051716,GO:1901700	-	-	-	-	-	-	-	-	-	-	DUF1471
	MEZ7294953.1	716541.ECL_00584	9.77e-171	476.0	COG1073@1|root,COG1073@2|Bacteria,1NVFB@1224|Proteobacteria,1RYJ3@1236|Gammaproteobacteria,3X0NV@547|Enterobacter	1236|Gammaproteobacteria	S	Platelet-activating factor acetylhydrolase, isoform II	yjfP	GO:0003674,GO:0003824,GO:0016787,GO:0016788,GO:0034338,GO:0052689	-	ko:K06889	-	-	-	-	ko00000	-	-	-	Hydrolase_4,Peptidase_S9
	MEZ7294955.1	716541.ECL_00586	4.08e-277	755.0	COG2220@1|root,COG2220@2|Bacteria,1N50Z@1224|Proteobacteria,1RRU3@1236|Gammaproteobacteria,3X3F6@547|Enterobacter	1236|Gammaproteobacteria	S	Beta-lactamase superfamily domain	ulaG	-	-	ko:K03476	ko00053,ko01100,ko01120,map00053,map01100,map01120	M00550	R07677	RC02793	ko00000,ko00001,ko00002,ko01000	-	-	iYL1228.KPN_04585	Lactamase_B_2,Lactamase_B_3
	MEZ7294956.1	716541.ECL_00587	0.0	891.0	COG3037@1|root,COG3037@2|Bacteria,1MWNR@1224|Proteobacteria,1RP9S@1236|Gammaproteobacteria,3X306@547|Enterobacter	1236|Gammaproteobacteria	S	PTS system sugar-specific permease component	ulaA	-	2.7.1.194	ko:K02822,ko:K03475	ko00053,ko01100,ko01120,ko02060,map00053,map01100,map01120,map02060	M00283,M00550	R07671	RC00017,RC03206	ko00000,ko00001,ko00002,ko01000,ko02000	4.A.7.1	-	iYL1228.KPN_04586	EIIC-GAT,PTS_IIB
	MEZ7294962.1	716541.ECL_00593	4.58e-54	169.0	2CSU0@1|root,32SRX@2|Bacteria,1N0ER@1224|Proteobacteria,1SA4Y@1236|Gammaproteobacteria,3X2QI@547|Enterobacter	1236|Gammaproteobacteria	S	Protein of unknown function (DUF1471)	yjfY	-	-	-	-	-	-	-	-	-	-	-	DUF1471
	MEZ7294983.1	82996.sch_06005	1.06e-175	495.0	COG1073@1|root,COG1073@2|Bacteria,1MZUA@1224|Proteobacteria,1S9ZY@1236|Gammaproteobacteria,40593@613|Serratia	1236|Gammaproteobacteria	S	Serine aminopeptidase, S33	-	-	-	-	-	-	-	-	-	-	-	-	Abhydrolase_1,Abhydrolase_6,Hydrolase_4
	MEZ7295000.1	745277.GRAQ_04551	3.87e-53	173.0	2AZ6I@1|root,31RDB@2|Bacteria,1RKK0@1224|Proteobacteria,1S8E0@1236|Gammaproteobacteria,3FESJ@34037|Rahnella	1236|Gammaproteobacteria	S	CS1 type fimbrial major subunit	-	-	-	-	-	-	-	-	-	-	-	-	Fimbrial_CS1
	MEZ7295002.1	198214.SF3134	1.08e-61	205.0	2A77P@1|root,30W3V@2|Bacteria,1RE92@1224|Proteobacteria,1S5DK@1236|Gammaproteobacteria	1236|Gammaproteobacteria	S	CblD family pilus biogenesis initiator protein	tcfD	-	-	-	-	-	-	-	-	-	-	-	CblD
	MEZ7295008.1	1005995.GTPT_1457	4.62e-82	262.0	COG3515@1|root,COG3515@2|Bacteria,1NR94@1224|Proteobacteria,1SKVI@1236|Gammaproteobacteria	1236|Gammaproteobacteria	S	Type VI secretion system, EvfB, or VasL	-	-	-	-	-	-	-	-	-	-	-	-	ImpA_N,VasL
	MEZ7295011.1	500640.CIT292_06583	1.79e-58	189.0	COG3455@1|root,COG3455@2|Bacteria,1N8JZ@1224|Proteobacteria,1SFVV@1236|Gammaproteobacteria	1236|Gammaproteobacteria	S	Type VI secretion system protein DotU	-	-	-	ko:K11892	ko03070,map03070	M00334	-	-	ko00000,ko00001,ko00002,ko02044	3.A.23.1	-	-	DotU
	MEZ7295012.1	500640.CIT292_06582	5.06e-257	712.0	COG3522@1|root,COG3522@2|Bacteria,1MXKE@1224|Proteobacteria,1RNCB@1236|Gammaproteobacteria	1236|Gammaproteobacteria	S	type VI secretion protein	-	-	-	ko:K11893	ko02025,map02025	M00334	-	-	ko00000,ko00001,ko00002,ko02044	3.A.23.1	-	-	T6SS_VasE
	MEZ7295013.1	500640.CIT292_06581	2.21e-91	273.0	COG3521@1|root,COG3521@2|Bacteria,1RHUT@1224|Proteobacteria,1S7N7@1236|Gammaproteobacteria	1236|Gammaproteobacteria	S	Type VI secretion lipoprotein, VasD, EvfM, TssJ, VC_A0113	-	-	-	-	-	-	-	-	-	-	-	-	T6SS-SciN
	MEZ7295014.1	500640.CIT292_06580	1.93e-138	404.0	COG3515@1|root,COG3515@2|Bacteria,1MY80@1224|Proteobacteria,1S141@1236|Gammaproteobacteria	1236|Gammaproteobacteria	S	ImpA, N-terminal, type VI secretion system	-	-	-	ko:K11902	ko02025,map02025	M00334	-	-	ko00000,ko00001,ko00002,ko02044	-	-	-	ImpA_N
	MEZ7295017.1	500640.CIT292_06577	0.0	890.0	COG3501@1|root,COG3501@2|Bacteria,1MU7Q@1224|Proteobacteria,1RMZS@1236|Gammaproteobacteria,3WXK2@544|Citrobacter	1236|Gammaproteobacteria	S	K01644 citrate lyase subunit beta	vgrG	-	-	ko:K11904	ko03070,map03070	M00334	-	-	ko00000,ko00001,ko00002,ko02044	3.A.23.1	-	-	Gp5_C,Phage_GPD
	MEZ7295018.1	500640.CIT292_06576	4.41e-124	364.0	COG3520@1|root,COG3520@2|Bacteria,1MWVS@1224|Proteobacteria,1S592@1236|Gammaproteobacteria	1236|Gammaproteobacteria	S	type VI secretion protein	-	-	-	ko:K11895	ko02025,map02025	M00334	-	-	ko00000,ko00001,ko00002,ko02044	3.A.23.1	-	-	T6SS_TssG
	MEZ7295019.1	500640.CIT292_06575	4.21e-297	826.0	COG3519@1|root,COG3519@2|Bacteria,1MUY4@1224|Proteobacteria,1RPK4@1236|Gammaproteobacteria	1236|Gammaproteobacteria	S	Type VI secretion	vasA	-	-	ko:K11896	-	M00334	-	-	ko00000,ko00002,ko02044	3.A.23.1	-	-	T6SS_TssF
	MEZ7295020.1	500640.CIT292_06574	2.24e-52	169.0	COG3518@1|root,COG3518@2|Bacteria,1NJ05@1224|Proteobacteria,1SHCM@1236|Gammaproteobacteria	1236|Gammaproteobacteria	S	Gene 25-like lysozyme	-	-	-	ko:K11897	-	M00334	-	-	ko00000,ko00002,ko02044	-	-	-	GPW_gp25
	MEZ7295022.1	500640.CIT292_06572	0.0	872.0	COG3517@1|root,COG3517@2|Bacteria,1MU5C@1224|Proteobacteria,1RNP7@1236|Gammaproteobacteria,3WXPG@544|Citrobacter	1236|Gammaproteobacteria	S	Type VI secretion protein, EvpB/VC_A0108, tail sheath	evpB	-	-	ko:K11900	ko02025,map02025	M00334	-	-	ko00000,ko00001,ko00002,ko02044	3.A.23.1	-	-	VipB
	MEZ7295023.1	500640.CIT292_06571	5.71e-79	238.0	COG3516@1|root,COG3516@2|Bacteria,1R9Y7@1224|Proteobacteria,1T190@1236|Gammaproteobacteria,3WXQ2@544|Citrobacter	1236|Gammaproteobacteria	S	Type VI secretion system, VipA, VC_A0107 or Hcp2	impB	-	-	ko:K11901	ko02025,map02025	M00334	-	-	ko00000,ko00001,ko00002,ko02044	3.A.23.1	-	-	T6SS_VipA
	MEZ7295047.1	502347.ESCAB7627_4474	5.55e-202	575.0	COG2842@1|root,COG2842@2|Bacteria,1MV76@1224|Proteobacteria,1RPTQ@1236|Gammaproteobacteria,3XQKD@561|Escherichia	1236|Gammaproteobacteria	S	Pfam:Arch_ATPase	-	-	-	-	-	-	-	-	-	-	-	-	AAA_22
	MEZ7295053.1	716541.ECL_00613	5e-130	369.0	COG3054@1|root,COG3054@2|Bacteria,1REC3@1224|Proteobacteria,1S3X5@1236|Gammaproteobacteria,3X0RE@547|Enterobacter	1236|Gammaproteobacteria	S	Bacterial protein of unknown function (YtfJ_HI0045)	ytfJ	-	-	ko:K07109	-	-	-	-	ko00000	-	-	-	YtfJ_HI0045
	MEZ7295054.1	716541.ECL_00614	3.42e-41	135.0	2CTIP@1|root,32STK@2|Bacteria,1MZ8V@1224|Proteobacteria,1S908@1236|Gammaproteobacteria,3X2P6@547|Enterobacter	1236|Gammaproteobacteria	S	Protein of unknown function (DUF1107)	ytfK	-	-	-	-	-	-	-	-	-	-	-	DUF1107
	MEZ7295059.1	716541.ECL_00618	3e-249	683.0	COG0673@1|root,COG0673@2|Bacteria,1N0VK@1224|Proteobacteria,1RZKW@1236|Gammaproteobacteria	1236|Gammaproteobacteria	S	oxidoreductase	-	-	-	-	-	-	-	-	-	-	-	-	GFO_IDH_MocA,GFO_IDH_MocA_C
	MEZ7295060.1	716541.ECL_00619	6.68e-263	719.0	COG0673@1|root,COG0673@2|Bacteria,1MWUH@1224|Proteobacteria,1S0Y9@1236|Gammaproteobacteria	1236|Gammaproteobacteria	S	oxidoreductase	-	-	-	-	-	-	-	-	-	-	-	-	GFO_IDH_MocA,GFO_IDH_MocA_C
	MEZ7295061.1	716541.ECL_00620	3.77e-291	794.0	COG0673@1|root,COG0673@2|Bacteria,1MUP0@1224|Proteobacteria,1S1E3@1236|Gammaproteobacteria	1236|Gammaproteobacteria	S	oxidoreductase	wblB	-	1.1.1.335	ko:K13020	ko00520,map00520	-	R10140	RC00182	ko00000,ko00001,ko01000,ko01005	-	-	-	GFO_IDH_MocA,GFO_IDH_MocA_C
	MEZ7295062.1	716541.ECL_00621	4.75e-293	798.0	COG0673@1|root,COG0673@2|Bacteria,1MUP0@1224|Proteobacteria,1RMIK@1236|Gammaproteobacteria	1236|Gammaproteobacteria	S	oxidoreductase	-	-	-	-	-	-	-	-	-	-	-	-	GFO_IDH_MocA,GFO_IDH_MocA_C
	MEZ7295066.1	716541.ECL_00625	0.0	2446.0	COG2911@1|root,COG2911@2|Bacteria,1MUVD@1224|Proteobacteria,1RMMF@1236|Gammaproteobacteria,3X1FC@547|Enterobacter	1236|Gammaproteobacteria	S	TamB, inner membrane protein subunit of TAM complex	ytfN	GO:0002790,GO:0005575,GO:0005623,GO:0005886,GO:0005887,GO:0006810,GO:0008104,GO:0008150,GO:0009306,GO:0009987,GO:0015031,GO:0015833,GO:0016020,GO:0016021,GO:0031224,GO:0031226,GO:0032940,GO:0032991,GO:0033036,GO:0042886,GO:0044425,GO:0044459,GO:0044464,GO:0045184,GO:0046903,GO:0051179,GO:0051234,GO:0071702,GO:0071705,GO:0071944,GO:0097347	-	ko:K09800	-	-	-	-	ko00000,ko02000	-	-	-	TamB
	MEZ7295067.1	1045856.EcWSU1_00424	1.2e-80	238.0	COG2105@1|root,COG2105@2|Bacteria,1RH3X@1224|Proteobacteria,1S68T@1236|Gammaproteobacteria,3X2HU@547|Enterobacter	1236|Gammaproteobacteria	S	Gamma-glutamyl cyclotransferase, AIG2-like	ytfP	GO:0005575,GO:0005622,GO:0005623,GO:0005737,GO:0005829,GO:0044424,GO:0044444,GO:0044464	-	-	-	-	-	-	-	-	-	-	GGACT
	MEZ7295079.1	1399774.JDWH01000001_gene2785	4.26e-121	346.0	COG3028@1|root,COG3028@2|Bacteria,1MZ4R@1224|Proteobacteria,1S9JJ@1236|Gammaproteobacteria,3X0NG@547|Enterobacter	1236|Gammaproteobacteria	S	Belongs to the UPF0307 family	yjgA	GO:0005575,GO:0005622,GO:0005623,GO:0005737,GO:0005829,GO:0044424,GO:0044444,GO:0044464	-	ko:K09889	-	-	-	-	ko00000,ko03009	-	-	-	DUF615
	MEZ7295080.1	1399774.JDWH01000001_gene2784	0.0	874.0	COG0312@1|root,COG0312@2|Bacteria,1MUVW@1224|Proteobacteria,1RPJF@1236|Gammaproteobacteria,3X16Q@547|Enterobacter	1236|Gammaproteobacteria	S	PFAM peptidase U62 modulator of DNA gyrase	pmbA	GO:0005575,GO:0005622,GO:0005623,GO:0005737,GO:0005829,GO:0006508,GO:0006807,GO:0008150,GO:0008152,GO:0019538,GO:0043170,GO:0044238,GO:0044424,GO:0044444,GO:0044464,GO:0071704,GO:1901564	-	ko:K03592	-	-	-	-	ko00000,ko01002	-	-	-	PmbA_TldD
	MEZ7295083.1	1045856.EcWSU1_00440	3.5e-70	212.0	2CG0N@1|root,32S2X@2|Bacteria,1N0TA@1224|Proteobacteria,1S8WN@1236|Gammaproteobacteria,3X2J7@547|Enterobacter	1236|Gammaproteobacteria	S	PRD domain protein	-	-	-	-	-	-	-	-	-	-	-	-	PRD
	MEZ7295084.1	716541.ECL_00643	3.8e-80	238.0	292C3@1|root,2ZPWH@2|Bacteria,1RCX4@1224|Proteobacteria,1S3RH@1236|Gammaproteobacteria,3X2F7@547|Enterobacter	1236|Gammaproteobacteria	S	Glycine-rich SFCGS	-	-	-	-	-	-	-	-	-	-	-	-	Gly_rich_SFCGS
	MEZ7295085.1	1045856.EcWSU1_00442	2.19e-62	191.0	2AJY2@1|root,31AM7@2|Bacteria,1RJ79@1224|Proteobacteria,1S5YU@1236|Gammaproteobacteria,3X2ID@547|Enterobacter	1236|Gammaproteobacteria	S	Domain of unknown function (DUF4312)	-	-	-	-	-	-	-	-	-	-	-	-	DUF4312
	MEZ7295086.1	1399774.JDWH01000001_gene2779	1.44e-181	505.0	28HBR@1|root,2Z7NQ@2|Bacteria,1N3BB@1224|Proteobacteria,1RQ4W@1236|Gammaproteobacteria,3X06F@547|Enterobacter	1236|Gammaproteobacteria	S	Domain of unknown function (DUF4311)	-	-	-	-	-	-	-	-	-	-	-	-	DUF4311
	MEZ7295087.1	640513.Entas_0455	1.62e-142	403.0	2CHGF@1|root,2Z7QV@2|Bacteria,1R5Q8@1224|Proteobacteria,1RNU0@1236|Gammaproteobacteria,3X1XX@547|Enterobacter	1236|Gammaproteobacteria	S	Domain of unknown function (DUF4310)	-	-	-	-	-	-	-	-	-	-	-	-	DUF4310
	MEZ7295088.1	716541.ECL_00647	1.21e-267	733.0	COG3964@1|root,COG3964@2|Bacteria,1MVC7@1224|Proteobacteria,1RQQF@1236|Gammaproteobacteria,3WZXY@547|Enterobacter	1236|Gammaproteobacteria	S	Amidohydrolase family	dho	-	3.5.2.3	ko:K01465	ko00240,ko01100,map00240,map01100	M00051	R01993	RC00632	ko00000,ko00001,ko00002,ko01000	-	-	-	Amidohydro_1,Amidohydro_3
	MEZ7295090.1	716541.ECL_00649	7.37e-169	472.0	2DBAP@1|root,2Z844@2|Bacteria,1MV3X@1224|Proteobacteria,1RS0M@1236|Gammaproteobacteria,3X1VM@547|Enterobacter	1236|Gammaproteobacteria	S	Pfam:DUF1341	-	-	-	-	-	-	-	-	-	-	-	-	KDGP_aldolase
	MEZ7295102.1	716541.ECL_00662	0.0	984.0	COG3397@1|root,COG3397@2|Bacteria,1MXNR@1224|Proteobacteria,1RQZB@1236|Gammaproteobacteria,3X3VR@547|Enterobacter	1236|Gammaproteobacteria	S	Lytic polysaccharide mono-oxygenase, cellulose-degrading	-	-	-	ko:K03933,ko:K21712	ko05110,map05110	-	-	-	ko00000,ko00001	-	AA10,CBM73	-	LPMO_10
	MEZ7295108.1	716541.ECL_00668	2.22e-311	851.0	COG1288@1|root,COG1288@2|Bacteria,1MY1J@1224|Proteobacteria,1RS2M@1236|Gammaproteobacteria,3X23R@547|Enterobacter	1236|Gammaproteobacteria	S	C4-dicarboxylate anaerobic carrier	-	-	-	-	-	-	-	-	-	-	-	-	DcuC
	MEZ7295120.1	716541.ECL_00679	2.39e-93	273.0	COG3076@1|root,COG3076@2|Bacteria,1RDKS@1224|Proteobacteria,1S4A6@1236|Gammaproteobacteria,3X27D@547|Enterobacter	1236|Gammaproteobacteria	S	Globally modulates RNA abundance by binding to RNase E (Rne) and regulating its endonucleolytic activity. Can modulate Rne action in a substrate-dependent manner by altering the composition of the degradosome	rraB	GO:0003674,GO:0004857,GO:0005488,GO:0005515,GO:0005575,GO:0005622,GO:0005623,GO:0005737,GO:0005829,GO:0006139,GO:0006401,GO:0006402,GO:0006725,GO:0006807,GO:0008150,GO:0008152,GO:0008428,GO:0009056,GO:0009057,GO:0009892,GO:0009987,GO:0010468,GO:0010605,GO:0010629,GO:0016070,GO:0016071,GO:0019219,GO:0019222,GO:0019439,GO:0019899,GO:0030234,GO:0031323,GO:0031324,GO:0032069,GO:0032074,GO:0034641,GO:…	-	ko:K09893	-	-	-	-	ko00000,ko03019	-	-	-	RraB
	MEZ7295125.1	1280681.AUJZ01000009_gene2331	1.82e-124	369.0	28HKD@1|root,2Z7V8@2|Bacteria,1TQV8@1239|Firmicutes,24ESJ@186801|Clostridia	186801|Clostridia	S	type ii restriction enzyme	-	-	3.1.21.4	ko:K01155	-	-	-	-	ko00000,ko01000,ko02048	-	-	-	-
	MEZ7295131.1	1045856.EcWSU1_03442	1.89e-312	856.0	COG4688@1|root,COG4688@2|Bacteria,1P0NM@1224|Proteobacteria,1RPJV@1236|Gammaproteobacteria,3X3VX@547|Enterobacter	1236|Gammaproteobacteria	S	protein conserved in bacteria	-	-	-	-	-	-	-	-	-	-	-	-	-
	MEZ7295133.1	399742.Ent638_2898	1.53e-76	230.0	2CDNR@1|root,33XIX@2|Bacteria,1NVIU@1224|Proteobacteria,1SP1S@1236|Gammaproteobacteria	1236|Gammaproteobacteria	S	protein Z3940 or Ecs3508 SWALL Q8X976 (EMBL AE005493) (156 aa) fasta scores E()	-	-	-	-	-	-	-	-	-	-	-	-	-
	MEZ7295140.1	583345.Mmol_0484	1.73e-114	345.0	COG4938@1|root,COG4938@2|Bacteria,1NEEG@1224|Proteobacteria,2VVZ1@28216|Betaproteobacteria	28216|Betaproteobacteria	S	AAA ATPase domain	-	-	-	-	-	-	-	-	-	-	-	-	AAA_15,AAA_21,DUF3696
	MEZ7295141.1	583345.Mmol_0483	4.34e-200	584.0	COG1479@1|root,COG1479@2|Bacteria,1PJT8@1224|Proteobacteria,2W863@28216|Betaproteobacteria,2KP1I@206350|Nitrosomonadales	206350|Nitrosomonadales	S	Protein of unknown function DUF262	-	-	-	-	-	-	-	-	-	-	-	-	DUF262
	MEZ7295142.1	716541.ECL_00703	2.75e-107	309.0	2D1NA@1|root,32TB1@2|Bacteria,1N54Z@1224|Proteobacteria,1SB79@1236|Gammaproteobacteria,3X2TY@547|Enterobacter	1236|Gammaproteobacteria	S	Toxin SymE, type I toxin-antitoxin system	-	-	-	ko:K19048	-	-	-	-	ko00000,ko02048	-	-	-	SymE_toxin
	MEZ7295143.1	1249634.D781_2621	1.44e-20	87.0	2DM7W@1|root,3241P@2|Bacteria,1RJKP@1224|Proteobacteria,1S74M@1236|Gammaproteobacteria	1236|Gammaproteobacteria	S	Protein of unknown function (DUF2778)	-	-	-	-	-	-	-	-	-	-	-	-	DUF2778
	MEZ7295154.1	716541.ECL_00711	8.5e-91	266.0	COG2259@1|root,COG2259@2|Bacteria,1RDWQ@1224|Proteobacteria,1S56S@1236|Gammaproteobacteria,3X3W1@547|Enterobacter	1236|Gammaproteobacteria	S	DoxX	-	-	-	ko:K15977	-	-	-	-	ko00000	-	-	-	DoxX
	MEZ7295155.1	716541.ECL_00712	0.0	1282.0	COG1574@1|root,COG1574@2|Bacteria,1MWP2@1224|Proteobacteria,1RNB7@1236|Gammaproteobacteria,3X3AK@547|Enterobacter	1236|Gammaproteobacteria	S	Amidohydrolase family	nfdA	-	-	-	-	-	-	-	-	-	-	-	Amidohydro_3
	MEZ7295157.1	716541.ECL_00714	1.49e-36	124.0	COG4317@1|root,COG4317@2|Bacteria,1NHX5@1224|Proteobacteria,1SHP7@1236|Gammaproteobacteria,3X47E@547|Enterobacter	1236|Gammaproteobacteria	S	Protein of unknown function (DUF1427)	-	-	-	-	-	-	-	-	-	-	-	-	DUF1427
	MEZ7295158.1	716541.ECL_00715	4.38e-52	164.0	COG4317@1|root,COG4317@2|Bacteria,1N7ZU@1224|Proteobacteria,1S9H7@1236|Gammaproteobacteria,3X44G@547|Enterobacter	1236|Gammaproteobacteria	S	Protein of unknown function (DUF1427)	-	-	-	-	-	-	-	-	-	-	-	-	DUF1427
	MEZ7295165.1	378806.STAUR_6951	7.68e-56	184.0	COG0637@1|root,COG0637@2|Bacteria,1PUMZ@1224|Proteobacteria,42W4B@68525|delta/epsilon subdivisions,2WP0P@28221|Deltaproteobacteria,2YVPV@29|Myxococcales	28221|Deltaproteobacteria	S	Haloacid dehalogenase-like hydrolase	-	-	5.4.2.6	ko:K01838	ko00500,map00500	-	R02728,R11310	RC00408	ko00000,ko00001,ko01000	-	-	-	HAD_2
	MEZ7295170.1	716541.ECL_00722	3.31e-288	785.0	COG2850@1|root,COG2850@2|Bacteria,1MW30@1224|Proteobacteria,1RN2Q@1236|Gammaproteobacteria,3X0AH@547|Enterobacter	1236|Gammaproteobacteria	S	SMART transcription factor jumonji	ycfD	GO:0006464,GO:0006807,GO:0008150,GO:0008152,GO:0009987,GO:0018193,GO:0018195,GO:0019538,GO:0030961,GO:0036211,GO:0043170,GO:0043412,GO:0044237,GO:0044238,GO:0044260,GO:0044267,GO:0071704,GO:1901564	1.14.11.47	ko:K18850	-	-	-	-	ko00000,ko01000,ko03009	-	-	-	Cupin_4
	MEZ7295172.1	1399774.JDWH01000001_gene2736	2e-29	104.0	COG5457@1|root,COG5457@2|Bacteria,1NKWS@1224|Proteobacteria,1SHB3@1236|Gammaproteobacteria,3X2XK@547|Enterobacter	1236|Gammaproteobacteria	S	Domain of unknown function (DUF1127)	yjiS	-	-	-	-	-	-	-	-	-	-	-	DUF1127
	MEZ7295174.1	1399774.JDWH01000001_gene2734	1.81e-108	312.0	COG2128@1|root,COG2128@2|Bacteria,1RAS1@1224|Proteobacteria,1S2WN@1236|Gammaproteobacteria,3X2G9@547|Enterobacter	1236|Gammaproteobacteria	S	Antioxidant protein with alkyl hydroperoxidase activity. Required for the reduction of the AhpC active site cysteine residues and for the regeneration of the AhpC enzyme activity	-	-	-	-	-	-	-	-	-	-	-	-	CMD
	MEZ7295178.1	716541.ECL_00732	3.64e-86	254.0	COG4747@1|root,COG4747@2|Bacteria,1RIFA@1224|Proteobacteria,1S6G5@1236|Gammaproteobacteria	1236|Gammaproteobacteria	S	ACT domain protein	-	-	-	-	-	-	-	-	-	-	-	-	-
	MEZ7295182.1	716541.ECL_00736	5.28e-241	664.0	28HJP@1|root,2Z7UT@2|Bacteria,1MWM4@1224|Proteobacteria,1RQNG@1236|Gammaproteobacteria,3X0SH@547|Enterobacter	1236|Gammaproteobacteria	S	Protein of unknown function (DUF2955)	-	-	-	-	-	-	-	-	-	-	-	-	DUF2955,FUSC_2
	MEZ7295183.1	716541.ECL_00737	3.23e-293	802.0	COG2733@1|root,COG2733@2|Bacteria,1MX3G@1224|Proteobacteria,1RNR7@1236|Gammaproteobacteria,3X22G@547|Enterobacter	1236|Gammaproteobacteria	S	Protein of unknown function (DUF445)	yjiN	GO:0005575,GO:0005623,GO:0005886,GO:0016020,GO:0044464,GO:0071944	-	-	-	-	-	-	-	-	-	-	DUF445
	MEZ7295184.1	502347.ESCAB7627_3325	2.25e-51	163.0	COG2929@1|root,COG2929@2|Bacteria,1PUHB@1224|Proteobacteria,1TM9Z@1236|Gammaproteobacteria,3XR6T@561|Escherichia	1236|Gammaproteobacteria	S	Ribonuclease toxin, BrnT, of type II toxin-antitoxin system	-	-	-	-	-	-	-	-	-	-	-	-	BrnT_toxin
	MEZ7295185.1	500640.CIT292_09284	5.08e-53	167.0	COG3514@1|root,COG3514@2|Bacteria,1N6WF@1224|Proteobacteria,1SF2J@1236|Gammaproteobacteria,3WYPY@544|Citrobacter	1236|Gammaproteobacteria	S	BrnA antitoxin of type II toxin-antitoxin system	-	-	-	-	-	-	-	-	-	-	-	-	BrnA_antitoxin
	MEZ7295190.1	716541.ECL_00742	4.13e-127	361.0	29PXB@1|root,2ZAJB@2|Bacteria,1Q81G@1224|Proteobacteria,1RPHC@1236|Gammaproteobacteria,3X3KF@547|Enterobacter	1236|Gammaproteobacteria	S	YfaZ precursor	-	-	-	-	-	-	-	-	-	-	-	-	YfaZ
	MEZ7295192.1	716541.ECL_00745	4.45e-226	623.0	COG0523@1|root,COG0523@2|Bacteria,1MVZV@1224|Proteobacteria,1RQDY@1236|Gammaproteobacteria,3X0Q1@547|Enterobacter	1236|Gammaproteobacteria	S	GTP-binding protein YjiA	yjiA	GO:0003674,GO:0003824,GO:0003924,GO:0005488,GO:0005515,GO:0005575,GO:0005622,GO:0005623,GO:0005737,GO:0005829,GO:0006950,GO:0006974,GO:0008150,GO:0009987,GO:0016462,GO:0016787,GO:0016817,GO:0016818,GO:0017111,GO:0033554,GO:0042802,GO:0043167,GO:0043169,GO:0044424,GO:0044444,GO:0044464,GO:0046872,GO:0046914,GO:0050896,GO:0051716	-	-	-	-	-	-	-	-	-	-	CobW_C,cobW
	MEZ7295193.1	1045856.EcWSU1_00543	1.45e-45	147.0	COG2879@1|root,COG2879@2|Bacteria,1N6TY@1224|Proteobacteria,1S8VA@1236|Gammaproteobacteria,3X2PF@547|Enterobacter	1236|Gammaproteobacteria	S	Selenoprotein, putative	yjiX	GO:0006950,GO:0006974,GO:0008150,GO:0009987,GO:0033554,GO:0050896,GO:0051716	-	-	-	-	-	-	-	-	-	-	Sel_put
	MEZ7295203.1	716541.ECL_00756	1.12e-211	583.0	COG3384@1|root,COG3384@2|Bacteria,1MWNC@1224|Proteobacteria,1RPH7@1236|Gammaproteobacteria	1236|Gammaproteobacteria	S	3,4-dihydroxyphenylacetate 2,3-dioxygenase	hpaD	-	1.13.11.15	ko:K00455	ko00350,ko01120,ko01220,map00350,map01120,map01220	M00533	R03303	RC00643	ko00000,ko00001,ko00002,ko01000	-	-	iB21_1397.B21_04194,iECBD_1354.ECBD_3668,iECB_1328.ECB_04228,iECD_1391.ECD_04228,iECIAI1_1343.ECIAI1_4573,iECO103_1326.ECO103_5134,iECO26_1355.ECO26_5555,iECSE_1348.ECSE_4627,iECUMN_1333.ECUMN_4973,iEKO11_1354.EKO11_3962,iEcHS_1320.EcHS_A4582,iEcolC_1368.EcolC_3704,iSBO_1134.SBO_4410,iSbBS512_1146.SbBS512_E4888	LigB
	MEZ7295208.1	716541.ECL_00761	2.1e-101	295.0	COG3153@1|root,COG3153@2|Bacteria,1QU3M@1224|Proteobacteria,1T1V7@1236|Gammaproteobacteria,3X2V3@547|Enterobacter	1236|Gammaproteobacteria	S	Acetyltransferase (GNAT) domain	-	-	-	-	-	-	-	-	-	-	-	-	Acetyltransf_1,Acetyltransf_10,Acetyltransf_7
	MEZ7295209.1	1045856.EcWSU1_00562	7.45e-82	245.0	2C1TT@1|root,32R93@2|Bacteria,1MYG4@1224|Proteobacteria,1S69F@1236|Gammaproteobacteria	1236|Gammaproteobacteria	S	FidL-like putative membrane protein	-	-	-	-	-	-	-	-	-	-	-	-	FidL_like
	MEZ7295211.1	1028307.EAE_24720	6.19e-148	425.0	COG5430@1|root,COG5430@2|Bacteria,1R7W1@1224|Proteobacteria,1RZ29@1236|Gammaproteobacteria,3X3QA@547|Enterobacter	1236|Gammaproteobacteria	S	Spore Coat Protein U domain	-	-	-	-	-	-	-	-	-	-	-	-	SCPU
	MEZ7295218.1	716541.ECL_00763	9.63e-100	290.0	2B7M6@1|root,320SA@2|Bacteria,1N1I7@1224|Proteobacteria,1S9J1@1236|Gammaproteobacteria,3X2N7@547|Enterobacter	1236|Gammaproteobacteria	S	Protein of unknown function (DUF2501)	yjjA	GO:0005575,GO:0005622,GO:0005623,GO:0005737,GO:0005829,GO:0044424,GO:0044444,GO:0044464	-	-	-	-	-	-	-	-	-	-	DUF2501
	MEZ7295224.1	716541.ECL_00769	5.02e-105	303.0	COG3610@1|root,COG3610@2|Bacteria,1RAWK@1224|Proteobacteria,1S2KX@1236|Gammaproteobacteria,3X28C@547|Enterobacter	1236|Gammaproteobacteria	S	UPF0442 protein	yjjB	GO:0005575,GO:0005622,GO:0005623,GO:0005737,GO:0005886,GO:0005887,GO:0006810,GO:0006811,GO:0006820,GO:0006835,GO:0006950,GO:0006970,GO:0008150,GO:0009628,GO:0010033,GO:0010243,GO:0015711,GO:0015740,GO:0015744,GO:0015849,GO:0015893,GO:0016020,GO:0016021,GO:0031224,GO:0031226,GO:0042221,GO:0042493,GO:0044424,GO:0044425,GO:0044459,GO:0044464,GO:0046942,GO:0050896,GO:0051179,GO:0051234,GO:0071702,GO:…	-	-	-	-	-	-	-	-	-	-	ThrE_2
	MEZ7295225.1	1045856.EcWSU1_00574	1.55e-176	493.0	COG2966@1|root,COG2966@2|Bacteria,1NH2X@1224|Proteobacteria,1RN1Q@1236|Gammaproteobacteria,3X195@547|Enterobacter	1236|Gammaproteobacteria	S	Putative threonine/serine exporter	yjjP	GO:0005575,GO:0005623,GO:0005886,GO:0005887,GO:0006810,GO:0006811,GO:0006820,GO:0006835,GO:0008150,GO:0015711,GO:0015740,GO:0015744,GO:0015849,GO:0015893,GO:0016020,GO:0016021,GO:0031224,GO:0031226,GO:0042221,GO:0042493,GO:0044425,GO:0044459,GO:0044464,GO:0046942,GO:0050896,GO:0051179,GO:0051234,GO:0071702,GO:0071944	-	-	-	-	-	-	-	-	-	-	ThrE
	MEZ7295228.1	716541.ECL_00777	1.84e-100	291.0	COG2606@1|root,COG2606@2|Bacteria,1RD82@1224|Proteobacteria,1S235@1236|Gammaproteobacteria,3X098@547|Enterobacter	1236|Gammaproteobacteria	S	Aminoacyl-tRNA editing domain	-	-	-	-	-	-	-	-	-	-	-	-	tRNA_edit
	MEZ7295230.1	716541.ECL_00779	3.84e-188	522.0	COG4114@1|root,COG4114@2|Bacteria,1MWSR@1224|Proteobacteria,1RSNM@1236|Gammaproteobacteria,3X1UF@547|Enterobacter	1236|Gammaproteobacteria	S	ferric iron reductase	fhuF	GO:0003674,GO:0005488,GO:0005575,GO:0005622,GO:0005623,GO:0005737,GO:0005829,GO:0005886,GO:0006873,GO:0006875,GO:0006879,GO:0008150,GO:0009987,GO:0016020,GO:0019725,GO:0030003,GO:0033212,GO:0042592,GO:0044424,GO:0044444,GO:0044464,GO:0046916,GO:0048037,GO:0048878,GO:0050801,GO:0051536,GO:0051537,GO:0051540,GO:0055065,GO:0055072,GO:0055076,GO:0055080,GO:0055082,GO:0065007,GO:0065008,GO:0071944,GO:…	-	ko:K13255	-	-	-	-	ko00000	-	-	iE2348C_1286.E2348C_4666,iECH74115_1262.ECH74115_5880,iECNA114_1301.ECNA114_4609,iECSP_1301.ECSP_5450,iECs_1301.ECs5327,iG2583_1286.G2583_5169,iSBO_1134.SBO_4427,iZ_1308.Z5968	FhuF,FhuF_C
	MEZ7295232.1	716541.ECL_00781	2.91e-47	152.0	2CF73@1|root,32RSY@2|Bacteria,1N033@1224|Proteobacteria,1SC0F@1236|Gammaproteobacteria,3X2UG@547|Enterobacter	1236|Gammaproteobacteria	S	Protein of unknown function (DUF1435)	yjjZ	-	-	-	-	-	-	-	-	-	-	-	DUF1435
	MEZ7295236.1	716541.ECL_00785	1.83e-163	457.0	COG1011@1|root,COG1011@2|Bacteria,1MVF8@1224|Proteobacteria,1RMK3@1236|Gammaproteobacteria,3X064@547|Enterobacter	1236|Gammaproteobacteria	S	HAD-superfamily hydrolase, subfamily IA, variant 3	yjjG	GO:0003674,GO:0003824,GO:0005488,GO:0006139,GO:0006206,GO:0006725,GO:0006793,GO:0006796,GO:0006807,GO:0008150,GO:0008152,GO:0008252,GO:0008253,GO:0008655,GO:0009058,GO:0009112,GO:0009410,GO:0009987,GO:0016311,GO:0016787,GO:0016788,GO:0016791,GO:0018130,GO:0019438,GO:0019856,GO:0019859,GO:0030145,GO:0034641,GO:0034654,GO:0042221,GO:0042578,GO:0043094,GO:0043100,GO:0043167,GO:0043169,GO:0044237,GO:…	3.1.3.5,3.8.1.2	ko:K01560,ko:K07025,ko:K08723	ko00230,ko00240,ko00361,ko00625,ko00760,ko01100,ko01110,ko01120,map00230,map00240,map00361,map00625,map00760,map01100,map01110,map01120	-	R00183,R00511,R00963,R01126,R01227,R01569,R01664,R01968,R02088,R02102,R02323,R02719,R03346,R05287	RC00017,RC00697	ko00000,ko00001,ko01000	-	-	iECNA114_1301.ECNA114_4614	HAD_2
	MEZ7295238.1	716541.ECL_00787	1.22e-124	357.0	COG2823@1|root,COG2823@2|Bacteria,1PCIJ@1224|Proteobacteria,1RRGP@1236|Gammaproteobacteria,3X22A@547|Enterobacter	1236|Gammaproteobacteria	S	bacterial OsmY and nodulation domain	osmY	GO:0005575,GO:0005623,GO:0006457,GO:0006950,GO:0006970,GO:0006972,GO:0008150,GO:0009628,GO:0009987,GO:0030288,GO:0030313,GO:0031975,GO:0042597,GO:0044464,GO:0050896,GO:0061077	-	ko:K04065	-	-	-	-	ko00000	-	-	-	BON
	MEZ7295239.1	1045856.EcWSU1_00588	9.15e-27	98.2	COG5487@1|root,COG5487@2|Bacteria,1NGAH@1224|Proteobacteria,1SGD7@1236|Gammaproteobacteria,3X2VK@547|Enterobacter	1236|Gammaproteobacteria	S	UPF0391 membrane protein	ytjA	-	-	-	-	-	-	-	-	-	-	-	DUF1328
	MEZ7295240.1	716541.ECL_00789	3.41e-258	707.0	COG4667@1|root,COG4667@2|Bacteria,1PV7M@1224|Proteobacteria,1RRPR@1236|Gammaproteobacteria,3X0MT@547|Enterobacter	1236|Gammaproteobacteria	S	Patatin-like phospholipase	yjjU	GO:0003674,GO:0003824,GO:0006950,GO:0006974,GO:0008150,GO:0009987,GO:0016787,GO:0033554,GO:0050896,GO:0051716	-	-	-	-	-	-	-	-	-	-	Patatin
	MEZ7295249.1	716541.ECL_00798	7.43e-144	406.0	COG3726@1|root,COG3726@2|Bacteria,1MUT6@1224|Proteobacteria,1RNHZ@1236|Gammaproteobacteria,3X1W7@547|Enterobacter	1236|Gammaproteobacteria	S	Bacterial virulence factor haemolysin	smp	-	-	ko:K07186	-	-	-	-	ko00000	-	-	-	SMP_2
	MEZ7295255.1	716541.ECL_00804	0.0	1094.0	COG0488@1|root,COG0488@2|Bacteria,1MU37@1224|Proteobacteria,1RPWS@1236|Gammaproteobacteria,3X0S7@547|Enterobacter	1236|Gammaproteobacteria	S	ABC transporter	yjjK	GO:0003674,GO:0003824,GO:0005488,GO:0006417,GO:0006448,GO:0008150,GO:0009889,GO:0009890,GO:0009892,GO:0010468,GO:0010556,GO:0010558,GO:0010605,GO:0010608,GO:0010629,GO:0016462,GO:0016787,GO:0016817,GO:0016818,GO:0016887,GO:0017111,GO:0017148,GO:0019222,GO:0031323,GO:0031324,GO:0031326,GO:0031327,GO:0032268,GO:0032269,GO:0034248,GO:0034249,GO:0043021,GO:0043022,GO:0044877,GO:0045900,GO:0048519,GO:…	3.6.3.25	ko:K06020	-	-	-	-	ko00000,ko01000	-	-	-	ABC_tran,ABC_tran_Xtn
	MEZ7295261.1	716541.ECL_00810	2.49e-105	304.0	COG3045@1|root,COG3045@2|Bacteria,1RDMP@1224|Proteobacteria,1S29X@1236|Gammaproteobacteria,3X2BK@547|Enterobacter	1236|Gammaproteobacteria	S	CreA protein	creA	GO:0005575,GO:0005622,GO:0005623,GO:0005737,GO:0005829,GO:0044424,GO:0044444,GO:0044464	-	ko:K05805	-	-	-	-	ko00000	-	-	-	CreA
	MEZ7295269.1	716541.ECL_00817	1.54e-57	179.0	2B58A@1|root,32RQ3@2|Bacteria,1N42N@1224|Proteobacteria,1S9N3@1236|Gammaproteobacteria,3X40K@547|Enterobacter	1236|Gammaproteobacteria	S	Protein of unknown function (DUF2502)	yaaX	-	-	-	-	-	-	-	-	-	-	-	DUF2502
	MEZ7295270.1	716541.ECL_00818	2.4e-184	512.0	COG3022@1|root,COG3022@2|Bacteria,1MUAF@1224|Proteobacteria,1RMTD@1236|Gammaproteobacteria,3X017@547|Enterobacter	1236|Gammaproteobacteria	S	Belongs to the UPF0246 family	yaaA	GO:0005575,GO:0005622,GO:0005623,GO:0005737,GO:0005829,GO:0006950,GO:0006979,GO:0008150,GO:0033194,GO:0042221,GO:0044424,GO:0044444,GO:0044464,GO:0050896,GO:1901700	-	ko:K09861	-	-	-	-	ko00000	-	-	-	H2O2_YaaD
	MEZ7295275.1	1399774.JDWH01000001_gene2444	1.04e-128	366.0	COG1584@1|root,COG1584@2|Bacteria,1N3HP@1224|Proteobacteria,1RMRK@1236|Gammaproteobacteria,3X0DG@547|Enterobacter	1236|Gammaproteobacteria	S	GPR1 FUN34 yaaH family protein	yaaH	GO:0003674,GO:0005215,GO:0005342,GO:0005575,GO:0005623,GO:0005886,GO:0006810,GO:0006811,GO:0006812,GO:0006820,GO:0006835,GO:0006846,GO:0006855,GO:0008028,GO:0008150,GO:0008324,GO:0008509,GO:0008514,GO:0015075,GO:0015077,GO:0015078,GO:0015123,GO:0015238,GO:0015291,GO:0015293,GO:0015294,GO:0015295,GO:0015318,GO:0015355,GO:0015360,GO:0015672,GO:0015711,GO:0015718,GO:0015740,GO:0015744,GO:0015849,GO:…	-	ko:K07034	-	-	-	-	ko00000	-	-	-	Grp1_Fun34_YaaH
	MEZ7295289.1	716541.ECL_00841	6.92e-45	145.0	2E9MC@1|root,32U4J@2|Bacteria,1MZYU@1224|Proteobacteria,1S9HJ@1236|Gammaproteobacteria,3X2S0@547|Enterobacter	1236|Gammaproteobacteria	S	Bacterial protein of unknown function (DUF903)	ygdi3	-	-	-	-	-	-	-	-	-	-	-	DUF903
	MEZ7295308.1	716541.ECL_00861	1.56e-179	500.0	COG0586@1|root,COG0586@2|Bacteria,1R0F3@1224|Proteobacteria,1RPDS@1236|Gammaproteobacteria,3X179@547|Enterobacter	1236|Gammaproteobacteria	S	SNARE associated Golgi protein	yabI	GO:0000003,GO:0000910,GO:0005575,GO:0005623,GO:0005886,GO:0007049,GO:0008150,GO:0009314,GO:0009628,GO:0009987,GO:0010212,GO:0016020,GO:0019954,GO:0022402,GO:0022414,GO:0032505,GO:0043093,GO:0044464,GO:0050896,GO:0051301,GO:0071944	-	-	-	-	-	-	-	-	-	-	SNARE_assoc
	MEZ7295313.1	716541.ECL_00866	6.68e-29	103.0	2DSNP@1|root,33GUC@2|Bacteria,1NNDW@1224|Proteobacteria,1SGF7@1236|Gammaproteobacteria	1236|Gammaproteobacteria	S	Inhibitor of glucose uptake transporter SgrT	-	-	-	-	-	-	-	-	-	-	-	-	SgrT
	MEZ7295315.1	640513.Entas_0672	1.3e-26	97.4	2EFY7@1|root,339QC@2|Bacteria,1NHNZ@1224|Proteobacteria,1SGKV@1236|Gammaproteobacteria	1236|Gammaproteobacteria	S	PFAM Hok gef cell toxic protein	-	-	-	ko:K18919,ko:K18920,ko:K18921	-	-	-	-	ko00000,ko02048	-	-	-	HOK_GEF
	MEZ7295344.1	716541.ECL_00898	1.88e-43	140.0	COG3024@1|root,COG3024@2|Bacteria,1NGJ8@1224|Proteobacteria,1SC7M@1236|Gammaproteobacteria,3X2VY@547|Enterobacter	1236|Gammaproteobacteria	S	Inhibits all the catalytic activities of DNA gyrase by preventing its interaction with DNA. Acts by binding directly to the C-terminal domain of GyrB, which probably disrupts DNA binding by the gyrase	yacG	GO:0003674,GO:0004857,GO:0005488,GO:0008150,GO:0008270,GO:0008657,GO:0010911,GO:0030234,GO:0032780,GO:0042030,GO:0043086,GO:0043167,GO:0043169,GO:0043462,GO:0044092,GO:0046872,GO:0046914,GO:0050790,GO:0051336,GO:0051346,GO:0060589,GO:0060590,GO:0065007,GO:0065009,GO:0072586,GO:0098772,GO:2000371,GO:2000372	-	ko:K09862	-	-	-	-	ko00000	-	-	-	YacG
	MEZ7295364.1	716541.ECL_00919	1.95e-82	243.0	COG3112@1|root,COG3112@2|Bacteria,1RH38@1224|Proteobacteria,1S6EG@1236|Gammaproteobacteria,3X2EW@547|Enterobacter	1236|Gammaproteobacteria	S	Belongs to the UPF0231 family	yacL	-	-	ko:K09910	-	-	-	-	ko00000	-	-	-	UPF0231
	MEZ7295367.1	716541.ECL_00927	2.72e-78	233.0	2B1X9@1|root,31UDJ@2|Bacteria,1RH3T@1224|Proteobacteria,1S639@1236|Gammaproteobacteria,3X2EK@547|Enterobacter	1236|Gammaproteobacteria	S	Type II secretion system pilotin lipoprotein (PulS_OutS)	yacC	-	-	-	-	-	-	-	-	-	-	-	T2SS_PulS_OutS
	MEZ7295390.1	716541.ECL_00950	2.58e-163	457.0	COG1489@1|root,COG1489@2|Bacteria,1MUC3@1224|Proteobacteria,1RQ95@1236|Gammaproteobacteria,3X129@547|Enterobacter	1236|Gammaproteobacteria	S	Belongs to the SfsA family	sfsA	GO:0003674,GO:0003676,GO:0003677,GO:0005488,GO:0005975,GO:0006355,GO:0008150,GO:0008152,GO:0009889,GO:0009891,GO:0009893,GO:0010468,GO:0010556,GO:0010557,GO:0010604,GO:0010628,GO:0019219,GO:0019222,GO:0031323,GO:0031325,GO:0031326,GO:0031328,GO:0044238,GO:0045893,GO:0045935,GO:0048518,GO:0048522,GO:0050789,GO:0050794,GO:0051171,GO:0051173,GO:0051252,GO:0051254,GO:0060255,GO:0065007,GO:0071704,GO:…	-	ko:K06206	-	-	-	-	ko00000	-	-	-	SfsA
	MEZ7295401.1	716541.ECL_00961	1.02e-142	403.0	COG2860@1|root,COG2860@2|Bacteria,1RHQN@1224|Proteobacteria,1S5YY@1236|Gammaproteobacteria,3X1C9@547|Enterobacter	1236|Gammaproteobacteria	S	UPF0126 domain	yadS	GO:0005575,GO:0005623,GO:0005886,GO:0016020,GO:0044464,GO:0071944	-	-	-	-	-	-	-	-	-	-	UPF0126
	MEZ7295407.1	1045856.EcWSU1_00774	1.9e-86	254.0	28NXJ@1|root,2ZBV4@2|Bacteria,1RD2V@1224|Proteobacteria,1S3XU@1236|Gammaproteobacteria,3X28V@547|Enterobacter	1236|Gammaproteobacteria	S	Belongs to the UPF0325 family	yaeH	-	-	-	-	-	-	-	-	-	-	-	DUF3461
	MEZ7295432.1	716541.ECL_00994	7.03e-40	132.0	2E480@1|root,32Z3X@2|Bacteria,1N70N@1224|Proteobacteria,1SD0N@1236|Gammaproteobacteria,3X2SZ@547|Enterobacter	1236|Gammaproteobacteria	S	Belongs to the UPF0253 family	yaeP	-	-	-	-	-	-	-	-	-	-	-	UPF0253
	MEZ7295433.1	640513.Entas_0788	4.83e-126	358.0	COG4681@1|root,COG4681@2|Bacteria,1RDR9@1224|Proteobacteria,1S43N@1236|Gammaproteobacteria,3X051@547|Enterobacter	1236|Gammaproteobacteria	S	YaeQ	yaeQ	-	-	-	-	-	-	-	-	-	-	-	YaeQ
	MEZ7295437.1	716541.ECL_00999	1.29e-168	471.0	COG1720@1|root,COG1720@2|Bacteria,1MUF0@1224|Proteobacteria,1RPCX@1236|Gammaproteobacteria,3X1PI@547|Enterobacter	1236|Gammaproteobacteria	S	Uncharacterised protein family UPF0066	yaeB	GO:0000049,GO:0001510,GO:0003674,GO:0003676,GO:0003723,GO:0003824,GO:0005488,GO:0006139,GO:0006396,GO:0006399,GO:0006400,GO:0006725,GO:0006807,GO:0008033,GO:0008150,GO:0008152,GO:0008168,GO:0008173,GO:0008175,GO:0008757,GO:0009451,GO:0009987,GO:0010467,GO:0016070,GO:0016426,GO:0016740,GO:0016741,GO:0030488,GO:0032259,GO:0034470,GO:0034641,GO:0034660,GO:0043170,GO:0043412,GO:0043414,GO:0044237,GO:…	-	-	-	-	-	-	-	-	-	-	UPF0066
	MEZ7295447.1	716541.ECL_03919	6.35e-163	456.0	COG3148@1|root,COG3148@2|Bacteria,1N8XY@1224|Proteobacteria,1RS6H@1236|Gammaproteobacteria,3X0WG@547|Enterobacter	1236|Gammaproteobacteria	S	DTW	yfiP	-	-	ko:K05812	-	-	-	-	ko00000	-	-	-	DTW
	MEZ7295451.1	1045856.EcWSU1_03391	1.45e-85	252.0	COG3445@1|root,COG3445@2|Bacteria,1RDRB@1224|Proteobacteria,1S45G@1236|Gammaproteobacteria,3X2H1@547|Enterobacter	1236|Gammaproteobacteria	S	Acts as a radical domain for damaged PFL and possibly other radical proteins	grcA	GO:0003674,GO:0003824,GO:0005575,GO:0005622,GO:0005623,GO:0005737,GO:0005829,GO:0006082,GO:0006520,GO:0006566,GO:0006567,GO:0006807,GO:0008150,GO:0008152,GO:0008861,GO:0009056,GO:0009063,GO:0009066,GO:0009068,GO:0009987,GO:0016054,GO:0016407,GO:0016408,GO:0016453,GO:0016740,GO:0016746,GO:0016747,GO:0019752,GO:0043436,GO:0044237,GO:0044238,GO:0044248,GO:0044281,GO:0044282,GO:0044424,GO:0044444,GO:…	-	ko:K06866	-	-	-	-	ko00000	-	-	iSF_1195.SF2641,iSFxv_1172.SFxv_2898,iS_1188.S2814	Gly_radical
	MEZ7295463.1	1399774.JDWH01000004_gene3656	7.33e-217	598.0	COG1159@1|root,COG1159@2|Bacteria,1MUKT@1224|Proteobacteria,1RN3A@1236|Gammaproteobacteria,3X1X3@547|Enterobacter	1236|Gammaproteobacteria	S	An essential GTPase that binds both GDP and GTP, with rapid nucleotide exchange. Plays a role in 16S rRNA processing and 30S ribosomal subunit biogenesis and possibly also in cell cycle regulation and energy metabolism	era	GO:0000166,GO:0001882,GO:0001883,GO:0003674,GO:0003676,GO:0003723,GO:0003824,GO:0003924,GO:0005488,GO:0005525,GO:0005575,GO:0005622,GO:0005623,GO:0005737,GO:0005829,GO:0005886,GO:0006464,GO:0006468,GO:0006793,GO:0006796,GO:0006807,GO:0008150,GO:0008152,GO:0009898,GO:0009987,GO:0016020,GO:0016310,GO:0016462,GO:0016787,GO:0016817,GO:0016818,GO:0017076,GO:0017111,GO:0019001,GO:0019538,GO:0019843,GO:…	-	ko:K03595	-	-	-	-	ko00000,ko03009,ko03029	-	-	-	KH_2,MMR_HSR1
	MEZ7295481.1	1399774.JDWH01000004_gene3678	7.16e-90	264.0	COG2259@1|root,COG2259@2|Bacteria,1RBM0@1224|Proteobacteria,1T00T@1236|Gammaproteobacteria,3X27C@547|Enterobacter	1236|Gammaproteobacteria	S	SURF4 family	yphA	GO:0005575,GO:0005623,GO:0005886,GO:0016020,GO:0044464,GO:0071944	-	ko:K15977	-	-	-	-	ko00000	-	-	-	DoxX
	MEZ7295484.1	716541.ECL_03884	1.02e-149	421.0	COG3683@1|root,COG3683@2|Bacteria,1R4QA@1224|Proteobacteria,1RQ73@1236|Gammaproteobacteria,3X1UW@547|Enterobacter	1236|Gammaproteobacteria	S	Protein of unknown function (DUF1007)	Z012_08265	-	-	ko:K06925	-	-	-	-	ko00000,ko03016	-	-	-	DUF1007
	MEZ7295495.1	1005994.GTGU_02385	1.3e-44	144.0	COG2975@1|root,COG2975@2|Bacteria,1N7C1@1224|Proteobacteria,1SC9F@1236|Gammaproteobacteria	1236|Gammaproteobacteria	S	Fe-S assembly protein IscX	iscX	GO:0003674,GO:0004857,GO:0005488,GO:0005506,GO:0005575,GO:0005622,GO:0005623,GO:0005737,GO:0005829,GO:0006790,GO:0008150,GO:0008152,GO:0008198,GO:0009987,GO:0016043,GO:0016226,GO:0022607,GO:0030234,GO:0031163,GO:0043086,GO:0043167,GO:0043169,GO:0044085,GO:0044092,GO:0044237,GO:0044424,GO:0044444,GO:0044464,GO:0046872,GO:0046914,GO:0050790,GO:0051186,GO:0065007,GO:0065009,GO:0071840,GO:0098772	-	-	-	-	-	-	-	-	-	-	Fe-S_assembly
	MEZ7295497.1	716541.ECL_03871	1.23e-182	508.0	28I6Y@1|root,2Z89T@2|Bacteria,1R4DR@1224|Proteobacteria,1RRDT@1236|Gammaproteobacteria,3X12I@547|Enterobacter	1236|Gammaproteobacteria	S	SseB protein N-terminal domain	sseB	-	-	-	-	-	-	-	-	-	-	-	SseB,SseB_C
	MEZ7295502.1	716541.ECL_03866	0.0	3232.0	COG2373@1|root,COG2373@2|Bacteria,1MV7J@1224|Proteobacteria,1RNRY@1236|Gammaproteobacteria,3X1Y8@547|Enterobacter	1236|Gammaproteobacteria	S	alpha-2-macroglobulin domain protein	yfhM	GO:0003674,GO:0004857,GO:0004866,GO:0005575,GO:0005623,GO:0005886,GO:0008150,GO:0009892,GO:0009897,GO:0009986,GO:0010466,GO:0010605,GO:0010951,GO:0016020,GO:0019222,GO:0030162,GO:0030234,GO:0030414,GO:0031224,GO:0031225,GO:0031226,GO:0031233,GO:0031323,GO:0031324,GO:0031362,GO:0032268,GO:0032269,GO:0043086,GO:0044092,GO:0044425,GO:0044459,GO:0044464,GO:0045861,GO:0046658,GO:0048519,GO:0048523,GO:…	-	ko:K06894	-	-	-	-	ko00000	-	-	-	A2M,A2M_N,A2M_N_2,A2M_comp,MG1,Thiol-ester_cl
	MEZ7295506.1	716541.ECL_03858	4.71e-206	574.0	COG1426@1|root,COG1426@2|Bacteria,1N240@1224|Proteobacteria,1RQMV@1236|Gammaproteobacteria,3X05X@547|Enterobacter	1236|Gammaproteobacteria	S	Cytoskeletal protein that is involved in cell-shape control through regulation of the length of the long axis	rodZ	GO:0005575,GO:0005623,GO:0005886,GO:0005887,GO:0008150,GO:0008360,GO:0016020,GO:0016021,GO:0022603,GO:0022604,GO:0031224,GO:0031226,GO:0044425,GO:0044459,GO:0044464,GO:0050789,GO:0050793,GO:0050794,GO:0051128,GO:0065007,GO:0065008,GO:0071944	-	ko:K15539	-	-	-	-	ko00000	-	-	-	DUF4115,HTH_25
	MEZ7295509.1	716541.ECL_03855	1.69e-136	387.0	COG2976@1|root,COG2976@2|Bacteria,1N117@1224|Proteobacteria,1S95P@1236|Gammaproteobacteria,3X0JX@547|Enterobacter	1236|Gammaproteobacteria	S	Tetratricopeptide repeat-like domain	yfgM	GO:0005575,GO:0005623,GO:0005886,GO:0005887,GO:0009897,GO:0009986,GO:0016020,GO:0016021,GO:0031224,GO:0031226,GO:0031233,GO:0044425,GO:0044459,GO:0044464,GO:0071575,GO:0071944,GO:0098552	-	-	-	-	-	-	-	-	-	-	TPR_21
	MEZ7295511.1	1399774.JDWH01000004_gene3705	0.0	944.0	COG1160@1|root,COG1160@2|Bacteria,1MU9S@1224|Proteobacteria,1RMSF@1236|Gammaproteobacteria,3X001@547|Enterobacter	1236|Gammaproteobacteria	S	GTPase that plays an essential role in the late steps of ribosome biogenesis	der	GO:0000027,GO:0000166,GO:0001882,GO:0001883,GO:0003674,GO:0003824,GO:0003924,GO:0005488,GO:0005515,GO:0005525,GO:0005575,GO:0005622,GO:0005623,GO:0005737,GO:0005829,GO:0006996,GO:0008150,GO:0009987,GO:0016043,GO:0016462,GO:0016787,GO:0016817,GO:0016818,GO:0017076,GO:0017111,GO:0019001,GO:0022607,GO:0022613,GO:0022618,GO:0032549,GO:0032550,GO:0032553,GO:0032555,GO:0032561,GO:0032794,GO:0034622,GO:…	-	ko:K03977	-	-	-	-	ko00000,ko03009	-	-	-	KH_dom-like,MMR_HSR1
	MEZ7295513.1	716541.ECL_02217	0.0	1016.0	COG4104@1|root,COG4104@2|Bacteria,1NU4M@1224|Proteobacteria,1RYQK@1236|Gammaproteobacteria,3X3ZN@547|Enterobacter	1236|Gammaproteobacteria	S	S-type Pyocin	-	-	-	-	-	-	-	-	-	-	-	-	Cytotoxic,PAAR_motif,Pyocin_S
	MEZ7295514.1	716541.ECL_04192	1.72e-63	198.0	2BEYT@1|root,328QF@2|Bacteria,1RI4C@1224|Proteobacteria,1S61V@1236|Gammaproteobacteria	1236|Gammaproteobacteria	S	pyocin s3 immunity protein	-	-	-	-	-	-	-	-	-	-	-	-	-
	MEZ7295516.1	716541.ECL_03850	1.98e-40	134.0	COG1645@1|root,COG1645@2|Bacteria,1N9D9@1224|Proteobacteria,1SCH3@1236|Gammaproteobacteria,3X2VE@547|Enterobacter	1236|Gammaproteobacteria	S	zinc-ribbons	yfgJ	GO:0001539,GO:0006928,GO:0008150,GO:0009987,GO:0040011,GO:0048870,GO:0051179,GO:0051674,GO:0071973,GO:0071978,GO:0097588	-	-	-	-	-	-	-	-	-	-	zinc-ribbons_6
	MEZ7295529.1	1399774.JDWH01000004_gene3725	1.28e-278	761.0	COG0673@1|root,COG0673@2|Bacteria,1N0VK@1224|Proteobacteria,1RNF2@1236|Gammaproteobacteria	1236|Gammaproteobacteria	S	oxidoreductase	gfo	-	1.1.1.361	ko:K18652	-	-	-	-	ko00000,ko01000	-	-	-	GFO_IDH_MocA,GFO_IDH_MocA_C
	MEZ7295533.1	716541.ECL_03799	8.91e-166	464.0	COG0596@1|root,COG0596@2|Bacteria,1MX5U@1224|Proteobacteria,1S1PT@1236|Gammaproteobacteria,3X2H5@547|Enterobacter	1236|Gammaproteobacteria	S	Serine hydrolase	-	-	-	-	-	-	-	-	-	-	-	-	Abhydrolase_6
	MEZ7295537.1	1045856.EcWSU1_03301	1.39e-29	106.0	2E49W@1|root,32Z5K@2|Bacteria,1N7D5@1224|Proteobacteria,1SDVM@1236|Gammaproteobacteria,3X2U6@547|Enterobacter	1236|Gammaproteobacteria	S	Protein of unknown function (DUF2633)	yfgG	-	-	-	-	-	-	-	-	-	-	-	DUF2633
	MEZ7295554.1	716541.ECL_03779	1.58e-240	662.0	COG0628@1|root,COG0628@2|Bacteria,1MW0B@1224|Proteobacteria,1RPVP@1236|Gammaproteobacteria,3X1JC@547|Enterobacter	1236|Gammaproteobacteria	S	AI-2E family transporter	perM	GO:0003674,GO:0005215,GO:0005575,GO:0005623,GO:0005886,GO:0005887,GO:0006810,GO:0008150,GO:0016020,GO:0016021,GO:0031224,GO:0031226,GO:0044425,GO:0044459,GO:0044464,GO:0051179,GO:0051234,GO:0055085,GO:0071944	-	ko:K03548	-	-	-	-	ko00000,ko02000	2.A.86.1	-	-	AI-2E_transport
	MEZ7295560.1	716541.ECL_03773	5.13e-211	582.0	COG2321@1|root,COG2321@2|Bacteria,1MU4U@1224|Proteobacteria,1RMF8@1236|Gammaproteobacteria,3X0AV@547|Enterobacter	1236|Gammaproteobacteria	S	Putative neutral zinc metallopeptidase	ypfJ	-	-	ko:K07054	-	-	-	-	ko00000	-	-	-	Zn_peptidase
	MEZ7295562.1	716541.ECL_03771	2.71e-168	469.0	COG0400@1|root,COG0400@2|Bacteria,1RA02@1224|Proteobacteria,1RN9I@1236|Gammaproteobacteria,3X0I6@547|Enterobacter	1236|Gammaproteobacteria	S	Phospholipase/Carboxylesterase	ypfH	GO:0003674,GO:0003824,GO:0016787,GO:0016788,GO:0052689	-	ko:K06999	-	-	-	-	ko00000	-	-	-	Abhydrolase_2
	MEZ7295563.1	716541.ECL_03770	1.95e-41	135.0	2C6G7@1|root,32YJI@2|Bacteria,1N76H@1224|Proteobacteria,1SCQS@1236|Gammaproteobacteria,3X2UC@547|Enterobacter	1236|Gammaproteobacteria	S	UPF0370 protein	ypfN	-	-	-	-	-	-	-	-	-	-	-	UPF0370
	MEZ7295571.1	716541.ECL_03763	7.97e-251	688.0	COG5342@1|root,COG5342@2|Bacteria,1MXZW@1224|Proteobacteria,1RQEU@1236|Gammaproteobacteria,3X0HK@547|Enterobacter	1236|Gammaproteobacteria	S	Protein of unknown function (DUF1176)	ypfG	-	-	-	-	-	-	-	-	-	-	-	DUF1176
	MEZ7295578.1	716541.ECL_03756	5.12e-110	315.0	2C10D@1|root,32RZ4@2|Bacteria,1RD7G@1224|Proteobacteria,1S4HS@1236|Gammaproteobacteria,3X2HI@547|Enterobacter	1236|Gammaproteobacteria	S	Protein of unknown function (DUF2919)	yfeZ	GO:0005575,GO:0005623,GO:0005886,GO:0016020,GO:0044464,GO:0071944	-	-	-	-	-	-	-	-	-	-	DUF2919
	MEZ7295579.1	716541.ECL_03755	1.08e-136	386.0	28PEC@1|root,2ZC5Z@2|Bacteria,1RB4E@1224|Proteobacteria,1RRU9@1236|Gammaproteobacteria,3WZX9@547|Enterobacter	1236|Gammaproteobacteria	S	Protein of unknown function (DUF1131)	yfeY	-	-	-	-	-	-	-	-	-	-	-	DUF1131
	MEZ7295594.1	716541.ECL_03740	4.53e-45	145.0	COG3530@1|root,COG3530@2|Bacteria,1N7GT@1224|Proteobacteria,1SCBX@1236|Gammaproteobacteria,3X2Q5@547|Enterobacter	1236|Gammaproteobacteria	S	Putative quorum-sensing-regulated virulence factor	ypeB	-	-	ko:K09954	-	-	-	-	ko00000	-	-	-	QSregVF_b
	MEZ7295595.1	716541.ECL_03739	1.54e-224	620.0	COG0385@1|root,COG0385@2|Bacteria,1MUMM@1224|Proteobacteria,1RN2S@1236|Gammaproteobacteria,3X0UN@547|Enterobacter	1236|Gammaproteobacteria	S	Sodium Bile acid symporter family	yfeH	GO:0005575,GO:0005623,GO:0005886,GO:0016020,GO:0044464,GO:0071944	-	ko:K14347	-	-	-	-	ko00000,ko02000,ko04147	2.A.93.1	-	-	SBF_like
	MEZ7295600.1	342113.DM82_137	1.75e-125	367.0	COG0679@1|root,COG0679@2|Bacteria,1N1X9@1224|Proteobacteria,2VIM5@28216|Betaproteobacteria,1K58C@119060|Burkholderiaceae	28216|Betaproteobacteria	S	Membrane transport protein	-	-	-	ko:K07088	-	-	-	-	ko00000	-	-	-	Mem_trans
	MEZ7295608.1	716541.ECL_03730	3.64e-59	184.0	2B58A@1|root,31Y28@2|Bacteria,1RHG1@1224|Proteobacteria,1S60N@1236|Gammaproteobacteria,3X2J3@547|Enterobacter	1236|Gammaproteobacteria	S	Protein of unknown function (DUF2502)	ypeC	-	-	-	-	-	-	-	-	-	-	-	DUF2502
	MEZ7295622.1	716541.ECL_03684	1.62e-62	191.0	COG3691@1|root,COG3691@2|Bacteria,1N0DI@1224|Proteobacteria,1S91T@1236|Gammaproteobacteria,3X2KU@547|Enterobacter	1236|Gammaproteobacteria	S	Protein of unknown function (DUF406)	yfcZ	GO:0005575,GO:0005622,GO:0005623,GO:0005737,GO:0005829,GO:0044424,GO:0044444,GO:0044464	-	-	-	-	-	-	-	-	-	-	DUF406
	MEZ7295626.1	716541.ECL_03680	7.41e-131	371.0	COG2840@1|root,COG2840@2|Bacteria,1MVS6@1224|Proteobacteria,1RPXD@1236|Gammaproteobacteria,3X26S@547|Enterobacter	1236|Gammaproteobacteria	S	Belongs to the UPF0115 family	yfcN	-	-	-	-	-	-	-	-	-	-	-	Smr
	MEZ7295630.1	716541.ECL_03676	6.29e-182	507.0	COG0730@1|root,COG0730@2|Bacteria,1MXNM@1224|Proteobacteria,1RRH4@1236|Gammaproteobacteria,3X0M5@547|Enterobacter	1236|Gammaproteobacteria	S	membrane transporter protein	yfcA	GO:0005575,GO:0005623,GO:0005886,GO:0006950,GO:0008150,GO:0009266,GO:0009408,GO:0009628,GO:0016020,GO:0044464,GO:0050896,GO:0071944	-	ko:K07090,ko:K11312	-	-	-	-	ko00000	-	-	-	TauE
	MEZ7295631.1	716541.ECL_03675	2.6e-139	392.0	COG3101@1|root,COG3101@2|Bacteria,1MWTG@1224|Proteobacteria,1RNHD@1236|Gammaproteobacteria,3X07B@547|Enterobacter	1236|Gammaproteobacteria	S	Elongation factor P hydroxylase	yfcM	GO:0003674,GO:0003824,GO:0004497,GO:0005488,GO:0006464,GO:0006807,GO:0008150,GO:0008152,GO:0009987,GO:0016491,GO:0016705,GO:0016709,GO:0017185,GO:0018126,GO:0018193,GO:0018205,GO:0019538,GO:0036211,GO:0043167,GO:0043169,GO:0043170,GO:0043412,GO:0043687,GO:0044237,GO:0044238,GO:0044260,GO:0044267,GO:0046872,GO:0055114,GO:0071704,GO:0072580,GO:1901260,GO:1901564	-	ko:K09906	-	-	-	-	ko00000,ko01000,ko03012	-	-	-	EpmC
	MEZ7295632.1	1399774.JDWH01000004_gene3830	5.31e-58	179.0	2CJ8F@1|root,32SAV@2|Bacteria,1N0DT@1224|Proteobacteria,1S9BA@1236|Gammaproteobacteria,3X2SJ@547|Enterobacter	1236|Gammaproteobacteria	S	YfcL protein	yfcL	GO:0005575,GO:0005622,GO:0005623,GO:0005737,GO:0005829,GO:0044424,GO:0044444,GO:0044464	-	-	-	-	-	-	-	-	-	-	YfcL
	MEZ7295640.1	1045856.EcWSU1_03196	3.96e-146	412.0	COG0586@1|root,COG0586@2|Bacteria,1MX4M@1224|Proteobacteria,1RPB1@1236|Gammaproteobacteria,3X18B@547|Enterobacter	1236|Gammaproteobacteria	S	SNARE associated Golgi protein	dedA	GO:0005575,GO:0005623,GO:0005886,GO:0016020,GO:0044464,GO:0071944	-	ko:K03975	-	-	-	-	ko00000	-	-	-	SNARE_assoc
	MEZ7295644.1	1045856.EcWSU1_03192	6.66e-108	313.0	COG1286@1|root,COG1286@2|Bacteria,1NF4G@1224|Proteobacteria,1RQ58@1236|Gammaproteobacteria,3X1VZ@547|Enterobacter	1236|Gammaproteobacteria	S	colicin V production	cvpA	GO:0005575,GO:0005623,GO:0005886,GO:0008150,GO:0008152,GO:0009058,GO:0009403,GO:0009404,GO:0009987,GO:0016020,GO:0019748,GO:0044237,GO:0044249,GO:0044464,GO:0044550,GO:0071944	-	ko:K03558	-	-	-	-	ko00000	-	-	-	Colicin_V
	MEZ7295653.1	716541.ECL_03653	7.62e-217	598.0	COG1090@1|root,COG1090@2|Bacteria,1MUB4@1224|Proteobacteria,1RN6A@1236|Gammaproteobacteria,3X0MI@547|Enterobacter	1236|Gammaproteobacteria	S	epimerase	yfcH	-	-	ko:K07071	-	-	-	-	ko00000	-	-	-	DUF1731,Epimerase
	MEZ7295657.1	716541.ECL_03649	7.71e-133	376.0	COG0622@1|root,COG0622@2|Bacteria,1R3Y7@1224|Proteobacteria,1RY3X@1236|Gammaproteobacteria,3X1D8@547|Enterobacter	1236|Gammaproteobacteria	S	Phosphoesterase	yfcE	GO:0003674,GO:0003824,GO:0005488,GO:0005515,GO:0005575,GO:0005622,GO:0005623,GO:0005737,GO:0005829,GO:0008081,GO:0008150,GO:0009987,GO:0016043,GO:0016787,GO:0016788,GO:0022607,GO:0030145,GO:0042578,GO:0042802,GO:0043167,GO:0043169,GO:0043933,GO:0044085,GO:0044424,GO:0044444,GO:0044464,GO:0046872,GO:0046914,GO:0051259,GO:0051260,GO:0051262,GO:0051289,GO:0065003,GO:0071840	-	ko:K07095	-	-	-	-	ko00000	-	-	-	Metallophos_2
	MEZ7295662.1	716541.ECL_03644	8.98e-317	865.0	COG3037@1|root,COG3037@2|Bacteria,1MXCA@1224|Proteobacteria,1RQTD@1236|Gammaproteobacteria,3X1CX@547|Enterobacter	1236|Gammaproteobacteria	S	PTS system sugar-specific permease component	ulaA	-	2.7.1.194	ko:K02822,ko:K03475	ko00053,ko01100,ko01120,ko02060,map00053,map01100,map01120,map02060	M00283,M00550	R07671	RC00017,RC03206	ko00000,ko00001,ko00002,ko01000,ko02000	4.A.7.1	-	-	EIIC-GAT
	MEZ7295667.1	716541.ECL_03639	1.16e-107	310.0	COG3092@1|root,COG3092@2|Bacteria,1N172@1224|Proteobacteria,1S2QC@1236|Gammaproteobacteria,3X2H9@547|Enterobacter	1236|Gammaproteobacteria	S	UPF0208 membrane protein	yfbV	GO:0005575,GO:0005623,GO:0005886,GO:0008150,GO:0010639,GO:0016020,GO:0033043,GO:0033044,GO:0044464,GO:0048519,GO:0048523,GO:0050789,GO:0050794,GO:0051128,GO:0051129,GO:0065007,GO:0071944,GO:2001251	-	ko:K09899	-	-	-	-	ko00000	-	-	-	DUF412
	MEZ7295668.1	716541.ECL_03638	3.78e-117	335.0	COG3013@1|root,COG3013@2|Bacteria,1QWV8@1224|Proteobacteria,1RME1@1236|Gammaproteobacteria,3WZZK@547|Enterobacter	1236|Gammaproteobacteria	S	Belongs to the UPF0304 family	yfbU	GO:0005575,GO:0005622,GO:0005623,GO:0005737,GO:0005829,GO:0006950,GO:0006974,GO:0008150,GO:0009987,GO:0033554,GO:0044424,GO:0044444,GO:0044464,GO:0050896,GO:0051716	-	ko:K09161	-	-	-	-	ko00000	-	-	-	YfbU
	MEZ7295669.1	716541.ECL_03637	2.7e-153	431.0	COG0637@1|root,COG0637@2|Bacteria,1MX3R@1224|Proteobacteria,1RPX2@1236|Gammaproteobacteria,3X1QQ@547|Enterobacter	1236|Gammaproteobacteria	S	TIGRFAM HAD-superfamily hydrolase, subfamily IA, variant 3	yfbT	GO:0000287,GO:0003674,GO:0003824,GO:0005488,GO:0006793,GO:0006796,GO:0008150,GO:0008152,GO:0009987,GO:0016311,GO:0016787,GO:0016788,GO:0016791,GO:0019203,GO:0030145,GO:0042578,GO:0043136,GO:0043167,GO:0043169,GO:0044237,GO:0046872,GO:0046914,GO:0050084,GO:0050286,GO:0050308,GO:0050897	3.1.3.23	ko:K19270	-	-	-	-	ko00000,ko01000	-	-	-	HAD_2
	MEZ7295689.1	1399774.JDWH01000004_gene3888	6.67e-108	310.0	COG2153@1|root,COG2153@2|Bacteria,1MZHA@1224|Proteobacteria,1S9IF@1236|Gammaproteobacteria,3X2AS@547|Enterobacter	1236|Gammaproteobacteria	S	Acetyltransferase (GNAT) family	elaA	GO:0003674,GO:0003824,GO:0006464,GO:0006473,GO:0006807,GO:0008150,GO:0008152,GO:0009987,GO:0016740,GO:0016746,GO:0016747,GO:0019538,GO:0036211,GO:0043170,GO:0043412,GO:0043543,GO:0044237,GO:0044238,GO:0044260,GO:0044267,GO:0071704,GO:1901564	-	ko:K02348	-	-	-	-	ko00000	-	-	-	Acetyltransf_10
	MEZ7295690.1	716541.ECL_03616	2.73e-65	199.0	COG4575@1|root,COG4575@2|Bacteria,1RIDP@1224|Proteobacteria,1S68F@1236|Gammaproteobacteria,3X2JK@547|Enterobacter	1236|Gammaproteobacteria	S	Bacterial protein of unknown function (DUF883)	elaB	GO:0005575,GO:0005622,GO:0005623,GO:0005737,GO:0005829,GO:0005886,GO:0005887,GO:0006950,GO:0006974,GO:0008150,GO:0009987,GO:0016020,GO:0016021,GO:0031224,GO:0031226,GO:0033554,GO:0044424,GO:0044425,GO:0044444,GO:0044459,GO:0044464,GO:0050896,GO:0051716,GO:0071944	-	ko:K05594	-	-	-	-	ko00000	-	-	-	DUF883
	MEZ7295697.1	1045856.EcWSU1_03137	0.0	892.0	COG3333@1|root,COG3333@2|Bacteria,1MUKR@1224|Proteobacteria,1RMQB@1236|Gammaproteobacteria	1236|Gammaproteobacteria	S	Tripartite tricarboxylate transporter TctA	tctA	-	-	ko:K07793	ko02020,map02020	-	-	-	ko00000,ko00001,ko02000	2.A.80.1	-	-	TctA
	MEZ7295698.1	716541.ECL_03608	1.33e-100	291.0	2CQ1K@1|root,32SKA@2|Bacteria,1RDBC@1224|Proteobacteria,1S443@1236|Gammaproteobacteria,3X3TF@547|Enterobacter	1236|Gammaproteobacteria	S	Tripartite tricarboxylate transporter TctB family	tctB	-	-	ko:K07794	ko02020,map02020	-	-	-	ko00000,ko00001,ko02000	2.A.80.1	-	-	TctB
	MEZ7295699.1	716541.ECL_03607	2.8e-229	632.0	COG3181@1|root,COG3181@2|Bacteria,1MXEX@1224|Proteobacteria,1RPKH@1236|Gammaproteobacteria,3X3AU@547|Enterobacter	1236|Gammaproteobacteria	S	Tripartite tricarboxylate transporter family receptor	tctC	-	-	ko:K07795	ko02020,map02020	-	-	-	ko00000,ko00001,ko02000	2.A.80.1	-	-	TctC
	MEZ7295702.1	716541.ECL_03537	6.38e-130	368.0	29PXB@1|root,30AVP@2|Bacteria,1RDW5@1224|Proteobacteria,1S3Q0@1236|Gammaproteobacteria,3X2BB@547|Enterobacter	1236|Gammaproteobacteria	S	YfaZ precursor	yfaZ	GO:0005575,GO:0005623,GO:0009279,GO:0016020,GO:0019867,GO:0030312,GO:0030313,GO:0031975,GO:0044462,GO:0044464,GO:0071944	-	-	-	-	-	-	-	-	-	-	YfaZ
	MEZ7295703.1	716541.ECL_03536	4.92e-285	779.0	COG1058@1|root,COG1058@2|Bacteria,1QUB2@1224|Proteobacteria,1RNXG@1236|Gammaproteobacteria,3X08Z@547|Enterobacter	1236|Gammaproteobacteria	S	CinA-like protein	yfaY	-	-	-	-	-	-	-	-	-	-	-	MoCF_biosynth
	MEZ7295726.1	716541.ECL_03510	2.09e-50	160.0	COG3182@1|root,COG3182@2|Bacteria,1N0ZR@1224|Proteobacteria,1S9Y9@1236|Gammaproteobacteria,3X2US@547|Enterobacter	1236|Gammaproteobacteria	S	Protein of unknown function (DUF2534)	ynaJ	-	-	-	-	-	-	-	-	-	-	-	DUF2534
	MEZ7295728.1	716541.ECL_03509	0.0	1155.0	COG3083@1|root,COG3083@2|Bacteria,1MX6X@1224|Proteobacteria,1RPAU@1236|Gammaproteobacteria,3X107@547|Enterobacter	1236|Gammaproteobacteria	S	Domain of unknown function (DUF3413)	yejM	GO:0005575,GO:0005623,GO:0005886,GO:0016020,GO:0044464,GO:0071944	-	ko:K07014	-	-	-	-	ko00000	-	-	-	DUF3413,Sulfatase
	MEZ7295729.1	1045856.EcWSU1_03100	7.03e-44	142.0	COG3082@1|root,COG3082@2|Bacteria,1MZ9I@1224|Proteobacteria,1S8XQ@1236|Gammaproteobacteria,3X2Q3@547|Enterobacter	1236|Gammaproteobacteria	S	Belongs to the UPF0352 family	yejL	GO:0005575,GO:0005622,GO:0005623,GO:0005737,GO:0005829,GO:0044424,GO:0044444,GO:0044464	-	ko:K09904	-	-	-	-	ko00000	-	-	-	DUF1414
	MEZ7295730.1	716541.ECL_03507	4.31e-233	642.0	COG3081@1|root,COG3081@2|Bacteria,1NXJU@1224|Proteobacteria,1RP8N@1236|Gammaproteobacteria,3X0ZD@547|Enterobacter	1236|Gammaproteobacteria	S	nucleoid-associated protein	ndpA	GO:0003674,GO:0003676,GO:0003677,GO:0003690,GO:0003723,GO:0003727,GO:0005488,GO:0005515,GO:0005575,GO:0005622,GO:0005623,GO:0009295,GO:0042802,GO:0043226,GO:0043228,GO:0043229,GO:0043232,GO:0043590,GO:0044424,GO:0044464,GO:0097159,GO:1901363	-	ko:K06899	-	-	-	-	ko00000,ko03036	-	-	-	NA37
	MEZ7295732.1	716541.ECL_03505	3.75e-209	578.0	COG0596@1|root,COG0596@2|Bacteria,1MUVB@1224|Proteobacteria,1RQE0@1236|Gammaproteobacteria,3X2X5@547|Enterobacter	1236|Gammaproteobacteria	S	Alpha/beta hydrolase family	-	-	-	-	-	-	-	-	-	-	-	-	Abhydrolase_1,Abhydrolase_6
	MEZ7295737.1	640513.Entas_2948	2.84e-79	235.0	2ATGA@1|root,31IZZ@2|Bacteria,1RHRA@1224|Proteobacteria,1S625@1236|Gammaproteobacteria,3X2JJ@547|Enterobacter	1236|Gammaproteobacteria	S	YejG-like protein	yejG	-	-	-	-	-	-	-	-	-	-	-	YejG
	MEZ7295745.1	716541.ECL_03492	7.27e-242	664.0	COG0523@1|root,COG0523@2|Bacteria,1MVZV@1224|Proteobacteria,1RPKP@1236|Gammaproteobacteria,3X1H6@547|Enterobacter	1236|Gammaproteobacteria	S	cobalamin synthesis protein, P47K	yeiR	GO:0003674,GO:0003824,GO:0003924,GO:0005488,GO:0008270,GO:0016462,GO:0016787,GO:0016817,GO:0016818,GO:0017111,GO:0043167,GO:0043169,GO:0046872,GO:0046914	-	-	-	-	-	-	-	-	-	-	CobW_C,cobW
	MEZ7295749.1	1045856.EcWSU1_03080	1.9e-53	168.0	COG0727@1|root,32S46@2|Bacteria,1MZCU@1224|Proteobacteria,1SCG7@1236|Gammaproteobacteria,3X2T9@547|Enterobacter	1236|Gammaproteobacteria	S	Putative zinc- or iron-chelating domain	yeiW	-	-	ko:K06940	-	-	-	-	ko00000	-	-	-	CxxCxxCC
	MEZ7295755.1	716541.ECL_03468	2.05e-233	644.0	COG2855@1|root,COG2855@2|Bacteria,1MVIP@1224|Proteobacteria,1RPSG@1236|Gammaproteobacteria,3X1RF@547|Enterobacter	1236|Gammaproteobacteria	S	Belongs to the UPF0324 family	yeiH	GO:0005575,GO:0005623,GO:0005886,GO:0016020,GO:0044464,GO:0071944	-	-	-	-	-	-	-	-	-	-	Cons_hypoth698
	MEZ7295759.1	716541.ECL_03464	1.16e-206	570.0	COG0627@1|root,COG0627@2|Bacteria,1MUID@1224|Proteobacteria,1RMR3@1236|Gammaproteobacteria,3X1BM@547|Enterobacter	1236|Gammaproteobacteria	S	Serine hydrolase involved in the detoxification of formaldehyde	yeiG	GO:0003674,GO:0003824,GO:0004416,GO:0005488,GO:0005515,GO:0006081,GO:0008150,GO:0008152,GO:0009056,GO:0009636,GO:0009987,GO:0010033,GO:0016043,GO:0016787,GO:0016788,GO:0016790,GO:0016999,GO:0017001,GO:0017144,GO:0018738,GO:0022607,GO:0042221,GO:0042802,GO:0043933,GO:0044085,GO:0044237,GO:0044248,GO:0044281,GO:0044282,GO:0046185,GO:0046292,GO:0046294,GO:0050896,GO:0051259,GO:0051260,GO:0051262,GO:…	3.1.2.12	ko:K01070	ko00680,ko01120,ko01200,map00680,map01120,map01200	-	R00527	RC00167,RC00320	ko00000,ko00001,ko01000	-	CE1	iE2348C_1286.E2348C_2300	Esterase
	MEZ7295762.1	716541.ECL_03461	1.49e-272	746.0	COG2311@1|root,COG2311@2|Bacteria,1MWHW@1224|Proteobacteria,1RQ08@1236|Gammaproteobacteria,3X1R5@547|Enterobacter	1236|Gammaproteobacteria	S	Protein of unknown function (DUF418)	yeiB	GO:0005575,GO:0005623,GO:0005886,GO:0016020,GO:0044464,GO:0071944	-	ko:K07148	-	-	-	-	ko00000	-	-	-	DUF418
	MEZ7295768.1	1399774.JDWH01000004_gene3959	1.68e-166	466.0	COG2949@1|root,COG2949@2|Bacteria,1MURW@1224|Proteobacteria,1RMG7@1236|Gammaproteobacteria,3X12E@547|Enterobacter	1236|Gammaproteobacteria	S	DUF218 domain	sanA	GO:0005575,GO:0005623,GO:0005886,GO:0008150,GO:0016020,GO:0016021,GO:0031224,GO:0042221,GO:0042493,GO:0044425,GO:0044464,GO:0050896,GO:0071944	-	ko:K03748	-	-	-	-	ko00000	-	-	-	DUF218
	MEZ7295771.1	716541.ECL_03452	1.66e-82	244.0	COG1380@1|root,COG1380@2|Bacteria,1NAY3@1224|Proteobacteria,1SD5V@1236|Gammaproteobacteria,3X2DW@547|Enterobacter	1236|Gammaproteobacteria	S	UPF0299 membrane protein	yohJ	GO:0005575,GO:0005623,GO:0005886,GO:0016020,GO:0044464,GO:0071944	-	ko:K06518	-	-	-	-	ko00000,ko02000	1.E.14.2	-	-	LrgA
	MEZ7295781.1	716541.ECL_03448	1.13e-133	379.0	COG0586@1|root,COG0586@2|Bacteria,1R5SJ@1224|Proteobacteria,1S274@1236|Gammaproteobacteria,3X0I1@547|Enterobacter	1236|Gammaproteobacteria	S	SNARE associated Golgi protein	yohD	GO:0000003,GO:0000910,GO:0005575,GO:0005623,GO:0005886,GO:0007049,GO:0008150,GO:0009987,GO:0016020,GO:0019954,GO:0022402,GO:0022414,GO:0032505,GO:0043093,GO:0044464,GO:0051301,GO:0071944	-	-	-	-	-	-	-	-	-	-	SNARE_assoc
	MEZ7295782.1	716541.ECL_03447	1.53e-138	391.0	28H8Z@1|root,2Z7KS@2|Bacteria,1MW9T@1224|Proteobacteria,1RQV1@1236|Gammaproteobacteria,3X005@547|Enterobacter	1236|Gammaproteobacteria	S	Yip1 domain	yohC	GO:0005575,GO:0005623,GO:0005886,GO:0006950,GO:0006974,GO:0008150,GO:0009987,GO:0016020,GO:0033554,GO:0044464,GO:0050896,GO:0051716,GO:0071944	-	-	-	-	-	-	-	-	-	-	DUF1282
	MEZ7295791.1	1045856.EcWSU1_03039	2.73e-14	65.5	2DR9J@1|root,33ASW@2|Bacteria,1NIYW@1224|Proteobacteria,1SHET@1236|Gammaproteobacteria,3X2X8@547|Enterobacter	1236|Gammaproteobacteria	S	UPF0387 membrane protein YohO	yohO	-	-	-	-	-	-	-	-	-	-	-	-
	MEZ7295795.1	716541.ECL_03434	1.39e-106	307.0	COG4807@1|root,COG4807@2|Bacteria,1RD33@1224|Proteobacteria,1S3ZU@1236|Gammaproteobacteria,3X2B0@547|Enterobacter	1236|Gammaproteobacteria	S	Protein of unknown function (DUF1456)	yehS	-	-	-	-	-	-	-	-	-	-	-	DUF1456
	MEZ7295799.1	716541.ECL_03430	1.89e-73	220.0	COG5455@1|root,COG5455@2|Bacteria,1RI8X@1224|Proteobacteria,1S6JE@1236|Gammaproteobacteria,3X2JP@547|Enterobacter	1236|Gammaproteobacteria	S	Nickel/cobalt transporter regulator	yohN	GO:0003674,GO:0005488,GO:0005507,GO:0005575,GO:0005622,GO:0005623,GO:0005737,GO:0005829,GO:0006950,GO:0006974,GO:0008150,GO:0009987,GO:0010033,GO:0010035,GO:0010038,GO:0010045,GO:0010243,GO:0030288,GO:0030313,GO:0031975,GO:0032025,GO:0033554,GO:0042221,GO:0042597,GO:0043167,GO:0043169,GO:0044424,GO:0044444,GO:0044464,GO:0046872,GO:0046914,GO:0050896,GO:0051716,GO:1901652,GO:1901698,GO:1901700	-	-	-	-	-	-	-	-	-	-	RcnB
	MEZ7295803.1	716541.ECL_03426	4.56e-303	828.0	COG2252@1|root,COG2252@2|Bacteria,1R47D@1224|Proteobacteria,1RN3I@1236|Gammaproteobacteria,3X34N@547|Enterobacter	1236|Gammaproteobacteria	S	Permease family	yicO	-	-	ko:K06901	-	-	-	-	ko00000,ko02000	2.A.1.40	-	-	Xan_ur_permease
	MEZ7295813.1	1249634.D781_3631	6.93e-146	416.0	28JKD@1|root,2Z9P8@2|Bacteria,1R7VR@1224|Proteobacteria,1RTEN@1236|Gammaproteobacteria	1236|Gammaproteobacteria	S	Protein of unknown function (DUF4225)	-	-	-	-	-	-	-	-	-	-	-	-	DUF4225
	MEZ7295841.1	1045856.EcWSU1_03010	1.14e-65	200.0	COG3422@1|root,COG3422@2|Bacteria,1N0S6@1224|Proteobacteria,1S8R7@1236|Gammaproteobacteria	1236|Gammaproteobacteria	S	double-strand break repair	yegP	GO:0006139,GO:0006259,GO:0006281,GO:0006302,GO:0006725,GO:0006807,GO:0006950,GO:0006974,GO:0008150,GO:0008152,GO:0009987,GO:0033554,GO:0034641,GO:0043170,GO:0044237,GO:0044238,GO:0044260,GO:0046483,GO:0050896,GO:0051716,GO:0071704,GO:0090304,GO:1901360	-	ko:K09946	-	-	-	-	ko00000	-	-	-	DUF1508
	MEZ7295861.1	716541.ECL_03379	6.13e-278	761.0	28KKV@1|root,2ZA5M@2|Bacteria,1R6FP@1224|Proteobacteria,1RQGA@1236|Gammaproteobacteria,3X3BJ@547|Enterobacter	1236|Gammaproteobacteria	S	colanic acid is an exopolysaccharide produced under stress conditions that confers acid and heat tolerance	wcaD	GO:0005575,GO:0005623,GO:0005886,GO:0016020,GO:0044464,GO:0071944	-	ko:K13620	-	-	-	-	ko00000	-	-	-	-
	MEZ7295862.1	716541.ECL_03378	8.09e-183	508.0	COG1216@1|root,COG1216@2|Bacteria,1RB30@1224|Proteobacteria,1RPV7@1236|Gammaproteobacteria,3X3FY@547|Enterobacter	1236|Gammaproteobacteria	S	Glycosyl transferase family 2	wcaE	GO:0003674,GO:0003824,GO:0016740,GO:0016757	-	ko:K13683	-	-	-	-	ko00000,ko01000,ko01003	-	GT2	-	Glycos_transf_2
	MEZ7295871.1	716541.ECL_03369	0.0	899.0	COG2244@1|root,COG2244@2|Bacteria,1R9I0@1224|Proteobacteria,1RP3V@1236|Gammaproteobacteria,3X10M@547|Enterobacter	1236|Gammaproteobacteria	S	PFAM Polysaccharide biosynthesis protein	wzxC	GO:0005575,GO:0005623,GO:0005886,GO:0016020,GO:0044464,GO:0071944	-	ko:K03328,ko:K16695	-	-	-	-	ko00000,ko02000	2.A.66.2,2.A.66.2.7	-	-	Polysacc_synt_3,Polysacc_synt_C
	MEZ7295872.1	716541.ECL_03368	7.08e-310	844.0	COG2327@1|root,COG2327@2|Bacteria,1MXWP@1224|Proteobacteria,1RRDB@1236|Gammaproteobacteria,3X19F@547|Enterobacter	1236|Gammaproteobacteria	S	Polysaccharide pyruvyl transferase	wcaK	-	-	ko:K16710	-	-	-	-	ko00000	-	-	iECSF_1327.ECSF_1934,iSBO_1134.SBO_0872	PS_pyruv_trans
	MEZ7295874.1	716541.ECL_03366	0.0	902.0	2C3PH@1|root,2Z7QB@2|Bacteria,1R6F2@1224|Proteobacteria,1RZKI@1236|Gammaproteobacteria,3X1V4@547|Enterobacter	1236|Gammaproteobacteria	S	colanic acid biosynthesis protein	wcaM	-	-	ko:K16711	-	-	-	-	ko00000	-	-	-	-
	MEZ7295884.1	392500.Swoo_1581	6.49e-25	103.0	COG0110@1|root,COG0110@2|Bacteria,1MZ7U@1224|Proteobacteria,1S730@1236|Gammaproteobacteria,2QC2I@267890|Shewanellaceae	1236|Gammaproteobacteria	S	Bacterial transferase hexapeptide (six repeats)	-	-	-	ko:K19429	-	-	-	-	ko00000,ko01000	-	-	-	Hexapep,Hexapep_2
	MEZ7295887.1	502347.ESCAB7627_2258	4.9e-122	367.0	COG2244@1|root,COG2244@2|Bacteria,1QZC3@1224|Proteobacteria,1RR83@1236|Gammaproteobacteria	1236|Gammaproteobacteria	S	Membrane protein involved in the export of O-antigen and teichoic acid	-	-	-	-	-	-	-	-	-	-	-	-	Polysacc_synt,Polysacc_synt_C
	MEZ7295912.1	716541.ECL_03332	3.23e-248	682.0	COG1289@1|root,COG1289@2|Bacteria,1MUWE@1224|Proteobacteria,1RNFT@1236|Gammaproteobacteria,3X0WB@547|Enterobacter	1236|Gammaproteobacteria	S	Fusaric acid resistance protein-like	yeeA	GO:0005575,GO:0005623,GO:0005886,GO:0016020,GO:0044464,GO:0071944	-	-	-	-	-	-	-	-	-	-	FUSC,FUSC_2
	MEZ7295913.1	716541.ECL_03331	3.65e-67	204.0	COG2926@1|root,COG2926@2|Bacteria,1RH0U@1224|Proteobacteria,1S6XT@1236|Gammaproteobacteria,3X2FC@547|Enterobacter	1236|Gammaproteobacteria	S	Belongs to the UPF0265 family	yeeX	GO:0005575,GO:0005622,GO:0005623,GO:0005737,GO:0005829,GO:0044424,GO:0044444,GO:0044464	-	ko:K09802	-	-	-	-	ko00000	-	-	-	DUF496
	MEZ7295914.1	716541.ECL_03330	3.46e-73	219.0	COG2105@1|root,COG2105@2|Bacteria,1RIPN@1224|Proteobacteria,1S6R6@1236|Gammaproteobacteria	1236|Gammaproteobacteria	S	Gamma-glutamyl cyclotransferase, AIG2-like	-	-	-	-	-	-	-	-	-	-	-	-	GGACT
	MEZ7295920.1	1399774.JDWH01000026_gene4093	1.18e-223	617.0	COG3274@1|root,COG3274@2|Bacteria,1MXRQ@1224|Proteobacteria,1RXZR@1236|Gammaproteobacteria,3X38M@547|Enterobacter	1236|Gammaproteobacteria	S	enterobacterial common antigen metabolic process	-	-	-	-	-	-	-	-	-	-	-	-	Acyl_transf_3
	MEZ7295925.1	1399774.JDWH01000026_gene4099	1.55e-196	546.0	COG1376@1|root,COG1376@2|Bacteria,1P95A@1224|Proteobacteria,1RME2@1236|Gammaproteobacteria,3X1P0@547|Enterobacter	1236|Gammaproteobacteria	S	L,D-transpeptidase catalytic domain	erfK	GO:0000270,GO:0003674,GO:0003824,GO:0004180,GO:0004185,GO:0006022,GO:0006023,GO:0006024,GO:0006508,GO:0006807,GO:0008150,GO:0008152,GO:0008233,GO:0008234,GO:0008236,GO:0008238,GO:0009058,GO:0009059,GO:0009252,GO:0009273,GO:0009987,GO:0016740,GO:0016746,GO:0016755,GO:0016787,GO:0016807,GO:0017171,GO:0018104,GO:0019538,GO:0030203,GO:0034645,GO:0042546,GO:0043164,GO:0043170,GO:0044036,GO:0044038,GO:…	-	ko:K16291	-	-	-	-	ko00000,ko01002,ko01011	-	-	-	YkuD
	MEZ7295939.1	716541.ECL_04286	1.19e-75	225.0	COG3171@1|root,COG3171@2|Bacteria,1RH3U@1224|Proteobacteria,1S6UT@1236|Gammaproteobacteria,3X2FI@547|Enterobacter	1236|Gammaproteobacteria	S	Protein with unknown function (DUF469)	yggL	GO:0005575,GO:0005622,GO:0005623,GO:0005737,GO:0005829,GO:0044424,GO:0044444,GO:0044464	-	ko:K09923	-	-	-	-	ko00000	-	-	-	DUF469
	MEZ7295940.1	716541.ECL_04285	1.28e-165	463.0	28H6P@1|root,2Z7J1@2|Bacteria,1MXU1@1224|Proteobacteria,1RPHU@1236|Gammaproteobacteria,3X16R@547|Enterobacter	1236|Gammaproteobacteria	S	Protein of unknown function (DUF2884)	yggN	-	-	-	-	-	-	-	-	-	-	-	DUF2884
	MEZ7295943.1	716541.ECL_04282	6.86e-60	184.0	COG1872@1|root,COG1872@2|Bacteria,1MZ4E@1224|Proteobacteria,1S9AB@1236|Gammaproteobacteria,3X2JM@547|Enterobacter	1236|Gammaproteobacteria	S	Belongs to the UPF0235 family	yggU	-	-	ko:K09131	-	-	-	-	ko00000	-	-	-	DUF167
	MEZ7295944.1	716541.ECL_04281	1.03e-119	343.0	COG0762@1|root,COG0762@2|Bacteria,1RCZV@1224|Proteobacteria,1S6DW@1236|Gammaproteobacteria,3X0T5@547|Enterobacter	1236|Gammaproteobacteria	S	YGGT family	yggT	GO:0005575,GO:0005623,GO:0005886,GO:0016020,GO:0044464,GO:0071944	-	ko:K02221	-	-	-	-	ko00000,ko02044	-	-	-	YGGT
	MEZ7295945.1	716541.ECL_04280	4.26e-157	441.0	COG0325@1|root,COG0325@2|Bacteria,1MWN7@1224|Proteobacteria,1RNPM@1236|Gammaproteobacteria,3X1M6@547|Enterobacter	1236|Gammaproteobacteria	S	Pyridoxal 5'-phosphate (PLP)-binding protein, which is involved in PLP homeostasis	yggS	GO:0003674,GO:0005488,GO:0005575,GO:0005622,GO:0005623,GO:0005737,GO:0005829,GO:0008144,GO:0019842,GO:0030170,GO:0036094,GO:0043167,GO:0043168,GO:0044424,GO:0044444,GO:0044464,GO:0048037,GO:0050662,GO:0070279,GO:0097159,GO:1901363	-	ko:K06997	-	-	-	-	ko00000	-	-	-	Ala_racemase_N
	MEZ7295952.1	1399774.JDWH01000023_gene2252	7.04e-118	337.0	COG3091@1|root,COG3091@2|Bacteria,1RJW4@1224|Proteobacteria,1S70F@1236|Gammaproteobacteria,3X20B@547|Enterobacter	1236|Gammaproteobacteria	S	Belongs to the SprT family	sprT	-	-	ko:K02742	-	-	-	-	ko00000	-	-	-	SprT-like,Zn_ribbon_SprT
	MEZ7295955.1	640513.Entas_3610	2.6e-21	83.6	2ESCK@1|root,33JXD@2|Bacteria,1NHU0@1224|Proteobacteria,1SGJ0@1236|Gammaproteobacteria	1236|Gammaproteobacteria	S	Virulence promoting factor	yqgB	GO:0008150,GO:0009268,GO:0009628,GO:0010447,GO:0050896	-	-	-	-	-	-	-	-	-	-	YqgB
	MEZ7295973.1	716541.ECL_04250	1.17e-306	835.0	2DQNZ@1|root,337UY@2|Bacteria,1NCM5@1224|Proteobacteria,1SE46@1236|Gammaproteobacteria,3X31X@547|Enterobacter	1236|Gammaproteobacteria	S	outer membrane porin, OprD family	oprD	-	-	ko:K18093	ko01501,ko02020,map01501,map02020	M00745	-	-	ko00000,ko00001,ko00002,ko01000,ko01504,ko02000	1.B.25.1.1	-	-	OprD
	MEZ7295980.1	716541.ECL_04243	1.24e-145	410.0	COG1279@1|root,COG1279@2|Bacteria,1RD6B@1224|Proteobacteria,1RR03@1236|Gammaproteobacteria,3X0RM@547|Enterobacter	1236|Gammaproteobacteria	S	Involved in the export of arginine. Important to control the intracellular level of arginine and the correct balance between arginine and lysine	argO	GO:0003333,GO:0003674,GO:0005215,GO:0005342,GO:0005575,GO:0005623,GO:0005886,GO:0005887,GO:0006810,GO:0006811,GO:0006812,GO:0006820,GO:0006865,GO:0008150,GO:0008324,GO:0008509,GO:0008514,GO:0015075,GO:0015171,GO:0015174,GO:0015181,GO:0015318,GO:0015711,GO:0015802,GO:0015807,GO:0015809,GO:0015849,GO:0015893,GO:0016020,GO:0016021,GO:0022857,GO:0031224,GO:0031226,GO:0034220,GO:0042221,GO:0042493,GO:…	-	ko:K06895	-	-	-	-	ko00000,ko02000	2.A.75.1	-	iPC815.YPO0918	LysE
	MEZ7295981.1	716541.ECL_04242	4.57e-163	457.0	COG2968@1|root,COG2968@2|Bacteria,1RH7T@1224|Proteobacteria,1RP7T@1236|Gammaproteobacteria,3WZVJ@547|Enterobacter	1236|Gammaproteobacteria	S	Protein of unknown function (DUF541)	yggE	GO:0000302,GO:0005575,GO:0005623,GO:0005886,GO:0005887,GO:0006950,GO:0006974,GO:0006979,GO:0008150,GO:0009266,GO:0009408,GO:0009628,GO:0009897,GO:0009986,GO:0009987,GO:0016020,GO:0016021,GO:0031224,GO:0031226,GO:0031233,GO:0033554,GO:0034599,GO:0034605,GO:0034614,GO:0042221,GO:0044425,GO:0044459,GO:0044464,GO:0050896,GO:0051716,GO:0070887,GO:0071575,GO:0071944,GO:0098552,GO:1901700,GO:1901701	-	ko:K09807	-	-	-	-	ko00000	-	-	-	SIMPL
	MEZ7295987.1	716541.ECL_04236	3.36e-136	385.0	COG3079@1|root,COG3079@2|Bacteria,1N7W0@1224|Proteobacteria,1SCPW@1236|Gammaproteobacteria,3X04M@547|Enterobacter	1236|Gammaproteobacteria	S	Belongs to the UPF0149 family	ygfB	GO:0005575,GO:0005622,GO:0005623,GO:0005737,GO:0005829,GO:0044424,GO:0044444,GO:0044464	-	ko:K09895	-	-	-	-	ko00000	-	-	-	UPF0149
	MEZ7295997.1	716541.ECL_04225	4.13e-148	417.0	COG1272@1|root,COG1272@2|Bacteria,1PGRH@1224|Proteobacteria,1RR4R@1236|Gammaproteobacteria,3X0ED@547|Enterobacter	1236|Gammaproteobacteria	S	protein, hemolysin III	yqfA	GO:0005575,GO:0005623,GO:0005886,GO:0016020,GO:0044464,GO:0071944	-	ko:K11068	-	-	-	-	ko00000,ko02042	-	-	-	HlyIII
	MEZ7295999.1	716541.ECL_04223	4.12e-60	184.0	COG2938@1|root,COG2938@2|Bacteria,1N7P4@1224|Proteobacteria,1SCKB@1236|Gammaproteobacteria,3X2N5@547|Enterobacter	1236|Gammaproteobacteria	S	Flavinator of succinate dehydrogenase	ygfY	GO:0006082,GO:0006091,GO:0006099,GO:0006101,GO:0006105,GO:0006464,GO:0006807,GO:0008150,GO:0008152,GO:0009060,GO:0009987,GO:0015980,GO:0016043,GO:0016999,GO:0017013,GO:0017144,GO:0018065,GO:0018293,GO:0019538,GO:0019752,GO:0022607,GO:0034552,GO:0034622,GO:0036211,GO:0043170,GO:0043412,GO:0043436,GO:0043648,GO:0043933,GO:0044085,GO:0044237,GO:0044238,GO:0044260,GO:0044267,GO:0044281,GO:0045333,GO:…	-	ko:K09159	-	-	-	-	ko00000,ko02048	-	-	-	Sdh5
	MEZ7296000.1	640513.Entas_3574	1.25e-86	255.0	295KK@1|root,2ZSY3@2|Bacteria,1RDS7@1224|Proteobacteria,1S3W7@1236|Gammaproteobacteria,3X2E7@547|Enterobacter	1236|Gammaproteobacteria	S	Membrane-bound toxin component of toxin-antitoxin system	ygfX	GO:0005575,GO:0005623,GO:0005886,GO:0005887,GO:0008150,GO:0008152,GO:0009058,GO:0009987,GO:0016020,GO:0016021,GO:0016999,GO:0017000,GO:0017144,GO:0031224,GO:0031226,GO:0032091,GO:0043393,GO:0044092,GO:0044237,GO:0044249,GO:0044425,GO:0044459,GO:0044464,GO:0051098,GO:0051100,GO:0065007,GO:0065009,GO:0071944	-	ko:K19168	-	-	-	-	ko00000,ko02048	-	-	-	Cpta_toxin
	MEZ7296022.1	716541.ECL_04191	9.45e-187	520.0	2E5QR@1|root,330FC@2|Bacteria,1NFM6@1224|Proteobacteria,1SDJ8@1236|Gammaproteobacteria	1236|Gammaproteobacteria	S	PA-IL-like protein	-	-	-	ko:K20258	ko02024,ko02025,map02024,map02025	-	-	-	ko00000,ko00001	-	-	-	PA-IL
	MEZ7296031.1	1399774.JDWH01000005_gene298	1.24e-51	162.0	COG3592@1|root,COG3592@2|Bacteria,1N10V@1224|Proteobacteria,1S95I@1236|Gammaproteobacteria,3X2RP@547|Enterobacter	1236|Gammaproteobacteria	S	Divergent 4Fe-4S mono-cluster	yjdI	-	-	-	-	-	-	-	-	-	-	-	Fer4_19
	MEZ7296032.1	716541.ECL_04185	2.02e-61	188.0	COG2388@1|root,COG2388@2|Bacteria,1N6YS@1224|Proteobacteria,1S6I3@1236|Gammaproteobacteria,3X2JZ@547|Enterobacter	1236|Gammaproteobacteria	S	GCN5-related N-acetyl-transferase	yjdJ	-	-	ko:K06975	-	-	-	-	ko00000	-	-	-	Acetyltransf_CG
	MEZ7296036.1	1399774.JDWH01000005_gene293	1.89e-103	299.0	COG4125@1|root,COG4125@2|Bacteria,1RHF1@1224|Proteobacteria,1S4NV@1236|Gammaproteobacteria,3X2HQ@547|Enterobacter	1236|Gammaproteobacteria	S	Chlorhexidine efflux transporter	-	-	-	-	-	-	-	-	-	-	-	-	BTP
	MEZ7296049.1	399742.Ent638_3287	4.34e-73	219.0	COG1917@1|root,COG1917@2|Bacteria,1RHSW@1224|Proteobacteria,1S6GC@1236|Gammaproteobacteria,3X2CK@547|Enterobacter	1236|Gammaproteobacteria	S	PFAM Cupin 2, conserved barrel	kdgF	-	-	-	-	-	-	-	-	-	-	-	Cupin_2
	MEZ7296051.1	500640.CIT292_09711	1.27e-161	464.0	2A77P@1|root,30W3V@2|Bacteria,1RE92@1224|Proteobacteria,1S5DK@1236|Gammaproteobacteria	1236|Gammaproteobacteria	S	CblD family pilus biogenesis initiator protein	tcfD	-	-	-	-	-	-	-	-	-	-	-	CblD
	MEZ7296053.1	500640.CIT292_09713	1.03e-73	225.0	2AZ6I@1|root,31RDB@2|Bacteria,1RKK0@1224|Proteobacteria,1S8E0@1236|Gammaproteobacteria,3WZPM@544|Citrobacter	1236|Gammaproteobacteria	S	CS1 type fimbrial major subunit	-	-	-	-	-	-	-	-	-	-	-	-	Fimbrial_CS1
	MEZ7296061.1	716541.ECL_04160	1.75e-110	317.0	COG3153@1|root,COG3153@2|Bacteria,1REP5@1224|Proteobacteria,1S4C0@1236|Gammaproteobacteria,3X2FT@547|Enterobacter	1236|Gammaproteobacteria	S	Acetyltransferase (GNAT) domain	-	-	-	-	-	-	-	-	-	-	-	-	Acetyltransf_1,Acetyltransf_10,Acetyltransf_9
	MEZ7296066.1	716541.ECL_04154	6.91e-45	145.0	2E9MC@1|root,333U0@2|Bacteria,1N7UN@1224|Proteobacteria,1SDGH@1236|Gammaproteobacteria,3X2QS@547|Enterobacter	1236|Gammaproteobacteria	S	Bacterial protein of unknown function (DUF903)	ygdR	-	-	-	-	-	-	-	-	-	-	-	DUF903
	MEZ7296075.1	716541.ECL_04147	9.18e-76	228.0	2CWT2@1|root,32T09@2|Bacteria,1N1WW@1224|Proteobacteria,1SA4V@1236|Gammaproteobacteria,3X2R2@547|Enterobacter	1236|Gammaproteobacteria	S	Protein of unknown function (DUF2509)	ygdB	-	-	-	-	-	-	-	-	-	-	-	DUF2509
	MEZ7296085.1	1399774.JDWH01000005_gene258	3.19e-90	265.0	COG2166@1|root,COG2166@2|Bacteria,1RI8F@1224|Proteobacteria,1S65C@1236|Gammaproteobacteria,3X4AH@547|Enterobacter	1236|Gammaproteobacteria	S	Fe-S metabolism associated domain	csdE	-	-	ko:K02426	-	-	-	-	ko00000	-	-	-	SufE
	MEZ7296087.1	716541.ECL_04135	4.38e-47	150.0	2E9MC@1|root,32RSI@2|Bacteria,1N053@1224|Proteobacteria,1S9DM@1236|Gammaproteobacteria,3X2T2@547|Enterobacter	1236|Gammaproteobacteria	S	Bacterial protein of unknown function (DUF903)	ygdI	-	-	-	-	-	-	-	-	-	-	-	DUF903
	MEZ7296089.1	1045856.EcWSU1_03609	1.67e-86	254.0	COG2363@1|root,COG2363@2|Bacteria,1MZX3@1224|Proteobacteria,1SCNB@1236|Gammaproteobacteria,3X2DC@547|Enterobacter	1236|Gammaproteobacteria	S	Protein of unknown function (DUF423)	ygdD	GO:0005575,GO:0005623,GO:0005886,GO:0016020,GO:0044464,GO:0071944	-	-	-	-	-	-	-	-	-	-	DUF423
	MEZ7296094.1	716541.ECL_04128	0.0	902.0	COG1611@1|root,COG1611@2|Bacteria,1MVQJ@1224|Proteobacteria,1RQHX@1236|Gammaproteobacteria,3X044@547|Enterobacter	1236|Gammaproteobacteria	S	Possible lysine decarboxylase	ygdH	GO:0003674,GO:0003824,GO:0005575,GO:0005622,GO:0005623,GO:0005737,GO:0005829,GO:0016787,GO:0016798,GO:0016799,GO:0044424,GO:0044444,GO:0044464,GO:0047405	3.2.2.10	ko:K06966	ko00230,ko00240,map00230,map00240	-	R00182,R00510	RC00063,RC00318	ko00000,ko00001,ko01000	-	-	-	DUF3412,DUF4478,Lysine_decarbox
	MEZ7296096.1	716541.ECL_04126	9.36e-124	353.0	28Q4G@1|root,2ZCMR@2|Bacteria,1RAB3@1224|Proteobacteria,1S2N3@1236|Gammaproteobacteria,3X1KZ@547|Enterobacter	1236|Gammaproteobacteria	S	Interacts with the SecY protein in vivo. May bind preferentially to an uncomplexed state of SecY, thus functioning either as a chelating agent for excess SecY in the cell or as a regulatory factor that negatively controls the translocase function	syd	GO:0005575,GO:0005622,GO:0005623,GO:0005737,GO:0005886,GO:0008150,GO:0009898,GO:0016020,GO:0019897,GO:0019898,GO:0031234,GO:0043254,GO:0044087,GO:0044424,GO:0044425,GO:0044459,GO:0044464,GO:0050789,GO:0050794,GO:0051128,GO:0065007,GO:0071944,GO:0098552,GO:0098562	-	ko:K15723	-	-	-	-	ko00000	-	-	-	Syd
	MEZ7296097.1	716541.ECL_04125	9.02e-76	226.0	COG3098@1|root,COG3098@2|Bacteria,1N7AG@1224|Proteobacteria,1SCXJ@1236|Gammaproteobacteria,3X2RB@547|Enterobacter	1236|Gammaproteobacteria	S	tRNA pseudouridine synthase C	yqcC	GO:0008150,GO:0009987,GO:0042710,GO:0044010,GO:0044764,GO:0051704	5.1.3.13	ko:K01790	ko00521,ko00523,ko01130,map00521,map00523,map01130	M00793	R06514	RC01531	ko00000,ko00001,ko00002,ko01000	-	-	-	DUF446
	MEZ7296107.1	716541.ECL_04115	5.43e-184	512.0	COG1694@1|root,COG3956@2|Bacteria,1MVKM@1224|Proteobacteria,1RNVU@1236|Gammaproteobacteria,3X1C8@547|Enterobacter	1236|Gammaproteobacteria	S	pyrophosphohydrolase	mazG	GO:0003674,GO:0003824,GO:0006139,GO:0006163,GO:0006195,GO:0006203,GO:0006213,GO:0006220,GO:0006244,GO:0006725,GO:0006753,GO:0006793,GO:0006796,GO:0006807,GO:0006950,GO:0007154,GO:0008150,GO:0008152,GO:0009056,GO:0009058,GO:0009116,GO:0009117,GO:0009119,GO:0009141,GO:0009143,GO:0009144,GO:0009146,GO:0009147,GO:0009149,GO:0009151,GO:0009155,GO:0009164,GO:0009166,GO:0009199,GO:0009200,GO:0009203,GO:…	3.6.1.9	ko:K04765	ko00230,ko00240,ko00760,ko00770,ko01100,map00230,map00240,map00760,map00770,map01100	-	R00086,R00087,R00103,R00287,R00426,R00515,R00662,R00720,R03004,R03036,R11323	RC00002	ko00000,ko00001,ko01000	-	-	iAF1260.b2781,iBWG_1329.BWG_2516,iE2348C_1286.E2348C_3048,iEC55989_1330.EC55989_3056,iECDH10B_1368.ECDH10B_2948,iECDH1ME8569_1439.ECDH1ME8569_2691,iECH74115_1262.ECH74115_4041,iECIAI1_1343.ECIAI1_2889,iECO103_1326.ECO103_3324,iECO111_1330.ECO111_3505,iECO26_1355.ECO26_3851,iECOK1_1307.ECOK1_3155,iECP_1309.ECP_2762,iECSE_1348.ECSE_3039,iECSP_1301.ECSP_3733,iECW_1372.ECW_m2990,iECs_1301.ECs3641,iEK…	MazG
	MEZ7296119.1	716541.ECL_04103	4.61e-250	686.0	COG2234@1|root,COG2234@2|Bacteria,1P2WI@1224|Proteobacteria,1RRBM@1236|Gammaproteobacteria,3X0C6@547|Enterobacter	1236|Gammaproteobacteria	S	Peptidase family M28	iap	GO:0003674,GO:0003824,GO:0004177,GO:0005575,GO:0005623,GO:0006464,GO:0006508,GO:0006807,GO:0008150,GO:0008152,GO:0008233,GO:0008238,GO:0009987,GO:0016787,GO:0019538,GO:0030288,GO:0030313,GO:0031975,GO:0036211,GO:0042597,GO:0043170,GO:0043412,GO:0043687,GO:0044237,GO:0044238,GO:0044260,GO:0044267,GO:0044464,GO:0070011,GO:0071704,GO:0140096,GO:1901564	-	ko:K09612	-	-	-	-	ko00000,ko01000,ko01002	-	-	-	Peptidase_M28
	MEZ7296124.1	716541.ECL_04098	3.05e-69	209.0	2C1QX@1|root,32TB7@2|Bacteria,1MZA3@1224|Proteobacteria,1S97Z@1236|Gammaproteobacteria,3X2NE@547|Enterobacter	1236|Gammaproteobacteria	S	Protein of unknown function (DUF3561)	ygbE	GO:0005575,GO:0005623,GO:0005886,GO:0016020,GO:0044464,GO:0071944	-	-	-	-	-	-	-	-	-	-	DUF3561
	MEZ7296133.1	716541.ECL_04087	1.46e-84	249.0	COG4460@1|root,COG4460@2|Bacteria,1N01C@1224|Proteobacteria,1S6PR@1236|Gammaproteobacteria,3X2QF@547|Enterobacter	1236|Gammaproteobacteria	S	protein conserved in bacteria	-	-	-	-	-	-	-	-	-	-	-	-	DUF4440
	MEZ7296139.1	35703.DQ02_24270	9.54e-51	160.0	2CK9M@1|root,32SBW@2|Bacteria,1MZBK@1224|Proteobacteria,1S9GY@1236|Gammaproteobacteria,3WYTM@544|Citrobacter	1236|Gammaproteobacteria	S	4-hydroxybenzoate decarboxylase	bsdD	-	4.1.1.61	ko:K21759	ko00627,ko01120,ko01220,map00627,map01120,map01220	-	R01238	RC00391	ko00000,ko00001,ko01000	-	-	-	-
	MEZ7296143.1	716541.ECL_04077	2.84e-48	154.0	2E9RG@1|root,333XQ@2|Bacteria,1NFHD@1224|Proteobacteria,1SF16@1236|Gammaproteobacteria,3X43X@547|Enterobacter	1236|Gammaproteobacteria	S	Toxin SymE, type I toxin-antitoxin system	-	-	-	ko:K19048	-	-	-	-	ko00000,ko02048	-	-	-	SymE_toxin
	MEZ7296144.1	716541.ECL_04076	2e-79	235.0	2E4R1@1|root,32ZJK@2|Bacteria,1N8FZ@1224|Proteobacteria,1S42H@1236|Gammaproteobacteria,3X2IS@547|Enterobacter	1236|Gammaproteobacteria	S	Nitrous oxide-stimulated promoter	ygbA	-	-	-	-	-	-	-	-	-	-	-	YgbA_NO
	MEZ7296170.1	1399774.JDWH01000005_gene175	0.0	981.0	COG4533@1|root,COG4533@2|Bacteria,1PIAC@1224|Proteobacteria,1RPRW@1236|Gammaproteobacteria,3X0Q9@547|Enterobacter	1236|Gammaproteobacteria	S	extracellular solute-binding protein, family 5	-	-	-	-	-	-	-	-	-	-	-	-	SBP_bac_5,SgrR_N
	MEZ7296187.1	716541.ECL_04034	6.25e-112	322.0	COG1546@1|root,COG1546@2|Bacteria,1RH2Y@1224|Proteobacteria,1S5WH@1236|Gammaproteobacteria,3X1AT@547|Enterobacter	1236|Gammaproteobacteria	S	Belongs to the CinA family	ygaD	GO:0003674,GO:0003824,GO:0016787,GO:0016810,GO:0016811,GO:0019159	3.5.1.42	ko:K03743	ko00760,map00760	-	R02322	RC00100	ko00000,ko00001,ko01000	-	-	-	CinA
	MEZ7296189.1	716541.ECL_04032	1.53e-117	336.0	COG2137@1|root,COG2137@2|Bacteria,1N6P6@1224|Proteobacteria,1SCMF@1236|Gammaproteobacteria,3X2C7@547|Enterobacter	1236|Gammaproteobacteria	S	Modulates RecA activity	recX	GO:0003674,GO:0005488,GO:0005515,GO:0006282,GO:0006950,GO:0006974,GO:0007154,GO:0008150,GO:0009432,GO:0009605,GO:0009987,GO:0009991,GO:0019219,GO:0019222,GO:0019899,GO:0030234,GO:0031323,GO:0031668,GO:0033554,GO:0043086,GO:0044092,GO:0048583,GO:0050789,GO:0050790,GO:0050794,GO:0050896,GO:0051052,GO:0051171,GO:0051716,GO:0060255,GO:0065007,GO:0065009,GO:0071496,GO:0080090,GO:0080134,GO:0080135,GO:…	-	ko:K03565	-	-	-	-	ko00000,ko03400	-	-	-	RecX
	MEZ7296192.1	716541.ECL_04029	4.42e-130	369.0	COG0637@1|root,COG0637@2|Bacteria,1PUMZ@1224|Proteobacteria,1RNJC@1236|Gammaproteobacteria,3X0PR@547|Enterobacter	1236|Gammaproteobacteria	S	HAD-superfamily hydrolase, subfamily IA, variant 3	yqaB	GO:0000287,GO:0003674,GO:0003824,GO:0005488,GO:0006793,GO:0006796,GO:0008150,GO:0008152,GO:0008801,GO:0009987,GO:0016311,GO:0016787,GO:0016788,GO:0016791,GO:0016853,GO:0016866,GO:0016868,GO:0042578,GO:0043167,GO:0043169,GO:0044237,GO:0046872	-	-	-	-	-	-	-	-	-	iSF_1195.SF2717,iSFxv_1172.SFxv_2981,iS_1188.S2904	HAD_2
	MEZ7296193.1	1399774.JDWH01000005_gene154	9e-94	274.0	COG1238@1|root,COG1238@2|Bacteria,1RHUV@1224|Proteobacteria,1S69A@1236|Gammaproteobacteria,3X2AW@547|Enterobacter	1236|Gammaproteobacteria	S	SNARE associated Golgi protein	yqaA	GO:0005575,GO:0005623,GO:0005886,GO:0016020,GO:0044464,GO:0071944	-	-	-	-	-	-	-	-	-	-	SNARE_assoc
	MEZ7296209.1	716541.ECL_04012	1.36e-66	202.0	COG4575@1|root,COG4575@2|Bacteria,1RI01@1224|Proteobacteria,1S88Q@1236|Gammaproteobacteria,3X2IY@547|Enterobacter	1236|Gammaproteobacteria	S	Bacterial protein of unknown function (DUF883)	ygaM	GO:0005575,GO:0005622,GO:0005623,GO:0005737,GO:0005829,GO:0044424,GO:0044444,GO:0044464	-	-	-	-	-	-	-	-	-	-	DUF883
	MEZ7296210.1	716541.ECL_04011	1.71e-80	238.0	2DF7E@1|root,2ZQRR@2|Bacteria,1REJU@1224|Proteobacteria,1S4HA@1236|Gammaproteobacteria,3X2ET@547|Enterobacter	1236|Gammaproteobacteria	S	Protein of unknown function (DUF2002)	ygaC	-	-	-	-	-	-	-	-	-	-	-	DUF2002
	MEZ7296213.1	716541.ECL_04006	4.73e-35	119.0	COG5475@1|root,COG5475@2|Bacteria,1R3EU@1224|Proteobacteria,1T673@1236|Gammaproteobacteria,3X2U4@547|Enterobacter	1236|Gammaproteobacteria	S	Uncharacterized small protein (DUF2158)	-	-	-	-	-	-	-	-	-	-	-	-	-
	MEZ7296215.1	716541.ECL_04004	1.59e-30	107.0	COG0401@1|root,COG0401@2|Bacteria,1N7K3@1224|Proteobacteria,1SCD8@1236|Gammaproteobacteria	1236|Gammaproteobacteria	S	homolog of Blt101	yqaE	GO:0008150,GO:0042221,GO:0046677,GO:0050896	-	-	-	-	-	-	-	-	-	-	Pmp3
	MEZ7296217.1	716541.ECL_04002	8.82e-141	397.0	COG0666@1|root,COG0666@2|Bacteria,1N952@1224|Proteobacteria,1RPZA@1236|Gammaproteobacteria,3X37P@547|Enterobacter	1236|Gammaproteobacteria	S	Ankyrin repeats (many copies)	yahD	GO:0008150,GO:0009314,GO:0009628,GO:0050896	-	ko:K06867	-	-	-	-	ko00000	-	-	-	Ank_2,Ank_4
	MEZ7296232.1	716541.ECL_03987	1.98e-91	268.0	COG3631@1|root,COG3631@2|Bacteria,1PZFR@1224|Proteobacteria,1RTUB@1236|Gammaproteobacteria,3X2WD@547|Enterobacter	1236|Gammaproteobacteria	S	Ketosteroid isomerase-related protein	-	-	-	-	-	-	-	-	-	-	-	-	-
	MEZ7296235.1	549.BW31_03637	1.38e-44	146.0	COG3549@1|root,COG3549@2|Bacteria,1QHK0@1224|Proteobacteria,1TF9G@1236|Gammaproteobacteria,3W19A@53335|Pantoea	1236|Gammaproteobacteria	S	RelE-like toxin of type II toxin-antitoxin system HigB	-	-	-	ko:K07334	-	-	-	-	ko00000,ko02048	-	-	-	HigB-like_toxin
	MEZ7296240.1	716541.ECL_03980	0.0	6230.0	COG2373@1|root,COG2373@2|Bacteria,1QV7E@1224|Proteobacteria,1SM3U@1236|Gammaproteobacteria,3X3FS@547|Enterobacter	1236|Gammaproteobacteria	S	Bacterial Ig-like domain (group 3)	-	-	-	ko:K20276	ko02024,map02024	-	-	-	ko00000,ko00001	-	-	-	Big_3_2
	MEZ7296241.1	1399774.JDWH01000005_gene113	7.46e-118	337.0	COG0457@1|root,COG0457@2|Bacteria,1R5C2@1224|Proteobacteria,1RZ36@1236|Gammaproteobacteria,3X1A7@547|Enterobacter	1236|Gammaproteobacteria	S	Tetratricopeptide repeat	-	-	-	-	-	-	-	-	-	-	-	-	TPR_16,TPR_2
	MEZ7296244.1	1399774.JDWH01000005_gene110	1.44e-104	305.0	COG2353@1|root,COG2353@2|Bacteria,1R9XD@1224|Proteobacteria,1T042@1236|Gammaproteobacteria,3X4BH@547|Enterobacter	1236|Gammaproteobacteria	S	YceI-like domain	-	-	-	-	-	-	-	-	-	-	-	-	YceI
	MEZ7296249.1	716541.ECL_03965	3.98e-185	514.0	COG1708@1|root,COG1708@2|Bacteria,1R03C@1224|Proteobacteria,1RVA0@1236|Gammaproteobacteria,3X316@547|Enterobacter	1236|Gammaproteobacteria	S	nucleotidyltransferase activity	-	-	-	-	-	-	-	-	-	-	-	-	Adenyl_transf,NTP_transf_2
	MEZ7296266.1	1197719.A464_2033	1.41e-177	501.0	COG4643@1|root,COG4643@2|Bacteria,1MW9E@1224|Proteobacteria,1RXXG@1236|Gammaproteobacteria	1236|Gammaproteobacteria	S	Zinc-binding domain of primase-helicase	-	-	-	ko:K06919	-	-	-	-	ko00000	-	-	-	Prim_Zn_Ribbon,Toprim_3
	MEZ7296277.1	1524467.IV04_11725	0.0	938.0	COG1783@1|root,COG4373@1|root,COG1783@2|Bacteria,COG4373@2|Bacteria,1R6J1@1224|Proteobacteria,1RS5V@1236|Gammaproteobacteria,40262@613|Serratia	1236|Gammaproteobacteria	S	Mu-like prophage FluMu protein gp28	-	-	-	ko:K06909	-	-	-	-	ko00000	-	-	-	-
	MEZ7296278.1	1005994.GTGU_01782	0.0	905.0	COG3567@1|root,COG3567@2|Bacteria,1QNPU@1224|Proteobacteria,1RNYY@1236|Gammaproteobacteria	1236|Gammaproteobacteria	S	Protein of unknown function (DUF1073)	VY92_02905	-	-	ko:K09961	-	-	-	-	ko00000	-	-	-	DUF1073
	MEZ7296279.1	399742.Ent638_0801	3.9e-117	338.0	COG2369@1|root,COG2369@2|Bacteria,1RC2N@1224|Proteobacteria,1S2BQ@1236|Gammaproteobacteria	1236|Gammaproteobacteria	S	Phage Mu protein F like protein	-	-	-	-	-	-	-	-	-	-	-	-	Phage_Mu_F
	MEZ7296280.1	399742.Ent638_0802	3.56e-281	771.0	COG3566@1|root,COG3566@2|Bacteria,1R7ZW@1224|Proteobacteria,1RU9Z@1236|Gammaproteobacteria	1236|Gammaproteobacteria	S	protein conserved in bacteria	-	-	-	ko:K09960	-	-	-	-	ko00000	-	-	-	DUF2213
	MEZ7296282.1	1005994.GTGU_01777	2.66e-201	560.0	COG4834@1|root,COG4834@2|Bacteria,1R3U5@1224|Proteobacteria,1RYFW@1236|Gammaproteobacteria	1236|Gammaproteobacteria	S	Uncharacterized protein conserved in bacteria (DUF2184)	-	-	-	-	-	-	-	-	-	-	-	-	DUF2184
	MEZ7296284.1	1005994.GTGU_01775	9.1e-75	225.0	2DV44@1|root,32UYJ@2|Bacteria,1N44V@1224|Proteobacteria,1S8CH@1236|Gammaproteobacteria	1236|Gammaproteobacteria	S	Protein of unknown function (DUF4054)	-	-	-	-	-	-	-	-	-	-	-	-	DUF4054
	MEZ7296288.1	399742.Ent638_0806	3.99e-259	712.0	2DBB8@1|root,2Z867@2|Bacteria,1NDFK@1224|Proteobacteria,1S055@1236|Gammaproteobacteria	1236|Gammaproteobacteria	S	Protein of unknown function (DUF3383)	-	-	-	-	-	-	-	-	-	-	-	-	DUF3383
	MEZ7296289.1	220341.16503068	2.76e-99	288.0	29FIV@1|root,302GH@2|Bacteria,1RE02@1224|Proteobacteria,1S47N@1236|Gammaproteobacteria	1236|Gammaproteobacteria	S	Protein of unknown function (DUF3277)	-	-	-	-	-	-	-	-	-	-	-	-	DUF3277
	MEZ7296298.1	1115515.EV102420_43_00040	5.88e-115	333.0	COG4540@1|root,COG4540@2|Bacteria,1R8K2@1224|Proteobacteria,1S06E@1236|Gammaproteobacteria	1236|Gammaproteobacteria	S	Baseplate assembly protein	-	-	-	-	-	-	-	-	-	-	-	-	-
	MEZ7296300.1	399742.Ent638_0817	1.65e-267	734.0	COG3299@1|root,COG3299@2|Bacteria,1PPQC@1224|Proteobacteria,1RU0P@1236|Gammaproteobacteria,3X46D@547|Enterobacter	1236|Gammaproteobacteria	S	Baseplate J-like protein	-	-	-	-	-	-	-	-	-	-	-	-	Baseplate_J
	MEZ7296301.1	399742.Ent638_0818	7.14e-157	440.0	28P50@1|root,2ZC04@2|Bacteria,1RC00@1224|Proteobacteria,1S7NX@1236|Gammaproteobacteria	1236|Gammaproteobacteria	S	Protein of unknown function (DUF2612)	-	-	-	-	-	-	-	-	-	-	-	-	DUF2612
	MEZ7296302.1	1115515.EV102420_14_01260	1.83e-75	237.0	COG5301@1|root,COG5301@2|Bacteria,1PG5Z@1224|Proteobacteria,1TAKS@1236|Gammaproteobacteria,3XR2Y@561|Escherichia	1236|Gammaproteobacteria	S	Phage Tail Collar Domain	-	-	-	-	-	-	-	-	-	-	-	-	Collar
	MEZ7296303.1	745277.GRAQ_02343	8.21e-104	304.0	COG2110@1|root,COG2110@2|Bacteria,1RDMN@1224|Proteobacteria,1S6U8@1236|Gammaproteobacteria	1236|Gammaproteobacteria	S	Tail fiber assembly protein	tfaE	-	-	-	-	-	-	-	-	-	-	-	Caudo_TAP
	MEZ7296304.1	316407.1799752	9.22e-61	191.0	2DMUG@1|root,32TR7@2|Bacteria,1N14T@1224|Proteobacteria,1SB31@1236|Gammaproteobacteria,3XREF@561|Escherichia	1236|Gammaproteobacteria	S	response to oxidative stress	yfdK	GO:0006950,GO:0006979,GO:0008150,GO:0050896	-	-	-	-	-	-	-	-	-	-	Caudo_TAP
	MEZ7296311.1	1399774.JDWH01000044_gene1728	7.6e-47	150.0	2CCWH@1|root,32RKW@2|Bacteria,1MZFZ@1224|Proteobacteria,1S9BX@1236|Gammaproteobacteria,3X2R5@547|Enterobacter	1236|Gammaproteobacteria	S	DinI-like family	msgA	-	-	-	-	-	-	-	-	-	-	-	DinI
	MEZ7296314.1	640513.Entas_3329	1.28e-55	174.0	COG2914@1|root,COG2914@2|Bacteria,1MZCH@1224|Proteobacteria,1SCHG@1236|Gammaproteobacteria,3X2QN@547|Enterobacter	1236|Gammaproteobacteria	S	Belongs to the UPF0125 (RnfH) family	rnfH	-	-	ko:K09801	-	-	-	-	ko00000	-	-	-	Ub-RnfH
	MEZ7296320.1	716541.ECL_03944	2.06e-178	499.0	COG4137@1|root,COG4137@2|Bacteria,1R3YD@1224|Proteobacteria,1RPUQ@1236|Gammaproteobacteria,3X13C@547|Enterobacter	1236|Gammaproteobacteria	S	Cytochrome c assembly protein	ypjD	GO:0005575,GO:0005623,GO:0005886,GO:0016020,GO:0044464,GO:0071944	-	-	-	-	-	-	-	-	-	-	Cytochrom_C_asm
	MEZ7296327.1	716541.ECL_03937	0.0	890.0	COG3182@1|root,COG3182@2|Bacteria,1MX8C@1224|Proteobacteria,1RSDV@1236|Gammaproteobacteria,3X1F9@547|Enterobacter	1236|Gammaproteobacteria	S	PepSY-associated TM region	-	-	-	-	-	-	-	-	-	-	-	-	DUF2534,PepSY_TM
	MEZ7296330.1	716541.ECL_03934	3.93e-109	314.0	2BSVP@1|root,32MZ8@2|Bacteria,1N04T@1224|Proteobacteria,1S4KR@1236|Gammaproteobacteria,3X2G2@547|Enterobacter	1236|Gammaproteobacteria	S	Domain of unknown function (DUF4154)	yfiR	GO:0001539,GO:0006928,GO:0008150,GO:0009987,GO:0040011,GO:0048870,GO:0051179,GO:0051674,GO:0071973,GO:0071978,GO:0097588	-	-	-	-	-	-	-	-	-	-	DUF4154
	MEZ7296331.1	1399774.JDWH01000005_gene83	3.04e-86	253.0	2ED5M@1|root,3372C@2|Bacteria,1N2Z7@1224|Proteobacteria,1SEVD@1236|Gammaproteobacteria,3X3UG@547|Enterobacter	1236|Gammaproteobacteria	S	Protein of unknown function (DUF2799)	yfiL	-	-	-	-	-	-	-	-	-	-	-	DUF2799
	MEZ7296338.1	716541.ECL_04651	1.28e-45	147.0	2CDN7@1|root,32RY2@2|Bacteria,1N0QR@1224|Proteobacteria,1S8YI@1236|Gammaproteobacteria,3X2SP@547|Enterobacter	1236|Gammaproteobacteria	S	Protein involved in biological_process	yhdV	-	-	-	-	-	-	-	-	-	-	-	-
	MEZ7296343.1	1399774.JDWH01000009_gene1739	2.59e-30	107.0	2E736@1|root,331MQ@2|Bacteria,1N88G@1224|Proteobacteria,1SD0T@1236|Gammaproteobacteria	1236|Gammaproteobacteria	S	Protein of unknown function (DUF2556)	yhdU	-	-	-	-	-	-	-	-	-	-	-	DUF2556
	MEZ7296348.1	716541.ECL_04642	5.75e-52	163.0	COG3924@1|root,COG3924@2|Bacteria,1MZ8K@1224|Proteobacteria,1S8QV@1236|Gammaproteobacteria,3X2QM@547|Enterobacter	1236|Gammaproteobacteria	S	Protein of unknown function (DUF997)	yhdT	-	-	-	-	-	-	-	-	-	-	-	DUF997
	MEZ7296361.1	716541.ECL_04628	0.0	2530.0	COG3164@1|root,COG3164@2|Bacteria,1MXWF@1224|Proteobacteria,1RNUK@1236|Gammaproteobacteria,3X0G8@547|Enterobacter	1236|Gammaproteobacteria	S	Protein of unknown function	yhdP	GO:0005575,GO:0005623,GO:0005886,GO:0005887,GO:0016020,GO:0016021,GO:0030288,GO:0030313,GO:0031224,GO:0031226,GO:0031975,GO:0042597,GO:0044425,GO:0044459,GO:0044464,GO:0071944	-	-	-	-	-	-	-	-	-	-	AsmA_2,DUF3971
	MEZ7296362.1	1399774.JDWH01000009_gene1758	0.0	919.0	COG0312@1|root,COG0312@2|Bacteria,1MUSK@1224|Proteobacteria,1RMA5@1236|Gammaproteobacteria,3X0SG@547|Enterobacter	1236|Gammaproteobacteria	S	PFAM peptidase U62 modulator of DNA gyrase	tldD	GO:0005575,GO:0005622,GO:0005623,GO:0005737,GO:0005829,GO:0006508,GO:0006807,GO:0008150,GO:0008152,GO:0019538,GO:0043170,GO:0044238,GO:0044424,GO:0044444,GO:0044464,GO:0071704,GO:1901564	-	ko:K03568	-	-	-	-	ko00000,ko01002	-	-	-	PmbA_TldD
	MEZ7296363.1	1006000.GKAS_00112	3.9e-150	421.0	COG3477@1|root,COG3477@2|Bacteria,1MV9E@1224|Proteobacteria,1RYHM@1236|Gammaproteobacteria	1236|Gammaproteobacteria	S	Inner membrane protein yagU	yagU	GO:0005575,GO:0005623,GO:0005886,GO:0008150,GO:0009268,GO:0009628,GO:0010447,GO:0016020,GO:0044464,GO:0050896,GO:0071944	-	ko:K08996	-	-	-	-	ko00000	-	-	-	DUF1440
	MEZ7296365.1	1045856.EcWSU1_04048	1.85e-40	133.0	2DNQE@1|root,32YJX@2|Bacteria,1N7N9@1224|Proteobacteria,1SCX3@1236|Gammaproteobacteria,3X2RD@547|Enterobacter	1236|Gammaproteobacteria	S	Protein of unknown function (DUF1656)	aaeX	-	-	ko:K21695	-	-	-	-	ko00000	8.A.48	-	-	DUF1656
	MEZ7296370.1	716541.ECL_04620	1.7e-50	160.0	2CAQ2@1|root,32S09@2|Bacteria,1N0XS@1224|Proteobacteria,1S9G5@1236|Gammaproteobacteria,3X2TQ@547|Enterobacter	1236|Gammaproteobacteria	S	Protein of unknown function (DUF1471)	yhcN	-	-	-	-	-	-	-	-	-	-	-	DUF1471
	MEZ7296371.1	716541.ECL_04619	4.53e-50	159.0	2CAQ2@1|root,31NM5@2|Bacteria,1N52F@1224|Proteobacteria,1SB1B@1236|Gammaproteobacteria,3X2PS@547|Enterobacter	1236|Gammaproteobacteria	S	Protein of unknown function (DUF1471)	yhcN	-	-	-	-	-	-	-	-	-	-	-	DUF1471
	MEZ7296376.1	1399774.JDWH01000009_gene1772	4.42e-87	256.0	COG3105@1|root,COG3105@2|Bacteria,1RE90@1224|Proteobacteria,1S3S2@1236|Gammaproteobacteria,3X298@547|Enterobacter	1236|Gammaproteobacteria	S	Protein of unknown function (DUF1043)	yhcB	GO:0005575,GO:0005622,GO:0005623,GO:0005737,GO:0005829,GO:0005886,GO:0005887,GO:0016020,GO:0016021,GO:0031224,GO:0031226,GO:0044424,GO:0044425,GO:0044444,GO:0044459,GO:0044464,GO:0071944	-	ko:K09908	-	-	-	-	ko00000	-	-	-	DUF1043
	MEZ7296381.1	716541.ECL_04608	5.95e-101	294.0	COG2969@1|root,COG2969@2|Bacteria,1MZ2Q@1224|Proteobacteria,1S8WT@1236|Gammaproteobacteria,3X0RV@547|Enterobacter	1236|Gammaproteobacteria	S	Stringent starvation protein B	sspB	GO:0000502,GO:0003674,GO:0003676,GO:0003723,GO:0005488,GO:0005515,GO:0005575,GO:0005622,GO:0005623,GO:0005737,GO:0005829,GO:0005840,GO:0008150,GO:0009376,GO:0009893,GO:0009894,GO:0009896,GO:0010604,GO:0019222,GO:0019899,GO:0031597,GO:0032781,GO:0032991,GO:0042176,GO:0042802,GO:0042803,GO:0043085,GO:0043226,GO:0043228,GO:0043229,GO:0043232,GO:0043462,GO:0044093,GO:0044424,GO:0044444,GO:0044445,GO:…	-	ko:K03600	-	-	-	-	ko00000,ko03021	-	-	-	SspB
	MEZ7296388.1	716541.ECL_04601	3.32e-227	626.0	COG1242@1|root,COG1242@2|Bacteria,1MUYF@1224|Proteobacteria,1RP94@1236|Gammaproteobacteria,3X1RA@547|Enterobacter	1236|Gammaproteobacteria	S	SMART Elongator protein 3 MiaB NifB	yhcC	GO:0003674,GO:0005488,GO:0005575,GO:0005622,GO:0005623,GO:0005737,GO:0044424,GO:0044464,GO:0048037,GO:0051536,GO:0051539,GO:0051540	-	ko:K07139	-	-	-	-	ko00000	-	-	-	Radical_SAM,Radical_SAM_C
	MEZ7296389.1	716541.ECL_04600	0.0	963.0	COG0433@1|root,COG0433@2|Bacteria,1MU59@1224|Proteobacteria,1RPYD@1236|Gammaproteobacteria,3X0X1@547|Enterobacter	1236|Gammaproteobacteria	S	Domain of unknown function DUF87	yjgR	-	-	ko:K06915	-	-	-	-	ko00000	-	-	-	DUF853
	MEZ7296395.1	640513.Entas_3898	7.55e-245	674.0	COG0795@1|root,COG0795@2|Bacteria,1MUF2@1224|Proteobacteria,1RMN5@1236|Gammaproteobacteria,3X03T@547|Enterobacter	1236|Gammaproteobacteria	S	PFAM Permease YjgP YjgQ	lptF	GO:0003674,GO:0003824,GO:0005215,GO:0005319,GO:0005575,GO:0005623,GO:0005886,GO:0006810,GO:0006869,GO:0008150,GO:0010876,GO:0015221,GO:0015399,GO:0015405,GO:0015437,GO:0015920,GO:0016020,GO:0016021,GO:0016462,GO:0016787,GO:0016817,GO:0016818,GO:0016887,GO:0017111,GO:0022804,GO:0022857,GO:0022884,GO:0031224,GO:0032991,GO:0033036,GO:0034040,GO:0042623,GO:0042626,GO:0043190,GO:0043492,GO:0044425,GO:…	-	ko:K07091	ko02010,map02010	M00320	-	-	ko00000,ko00001,ko00002,ko02000	1.B.42.1	-	iECED1_1282.ECED1_5114,iUMNK88_1353.UMNK88_5207	YjgP_YjgQ
	MEZ7296396.1	716541.ECL_04592	3.48e-247	680.0	COG0795@1|root,COG0795@2|Bacteria,1MVW3@1224|Proteobacteria,1RM8H@1236|Gammaproteobacteria,3X214@547|Enterobacter	1236|Gammaproteobacteria	S	PFAM Permease YjgP YjgQ	lptG	GO:0005575,GO:0005623,GO:0005886,GO:0006810,GO:0006869,GO:0008150,GO:0010876,GO:0015920,GO:0016020,GO:0016021,GO:0031224,GO:0032991,GO:0033036,GO:0043190,GO:0044425,GO:0044459,GO:0044464,GO:0051179,GO:0051234,GO:0071702,GO:0071944,GO:0098533,GO:0098796,GO:0098797,GO:1901264,GO:1902494,GO:1902495,GO:1904949,GO:1990351	-	ko:K11720	ko02010,map02010	M00320	-	-	ko00000,ko00001,ko00002,ko02000	1.B.42.1	-	iSSON_1240.SSON_4447	YjgP_YjgQ
	MEZ7296401.1	716541.ECL_04587	5.1e-204	564.0	COG1660@1|root,COG1660@2|Bacteria,1MVX6@1224|Proteobacteria,1RNJX@1236|Gammaproteobacteria,3X156@547|Enterobacter	1236|Gammaproteobacteria	S	Modulates the synthesis of GlmS, by affecting the processing and stability of the regulatory small RNA GlmZ. When glucosamine-6-phosphate (GlcN6P) concentrations are high in the cell, RapZ binds GlmZ and targets it to cleavage by RNase E. Consequently, GlmZ is inactivated and unable to activate GlmS synthesis. Under low GlcN6P concentrations, RapZ is sequestered and inactivated by an other regula…	rapZ	GO:0003674,GO:0003676,GO:0003723,GO:0005488,GO:0005515,GO:0006139,GO:0006396,GO:0006725,GO:0006807,GO:0008150,GO:0008152,GO:0009987,GO:0010467,GO:0016070,GO:0034641,GO:0042802,GO:0043170,GO:0044237,GO:0044238,GO:0046483,GO:0071704,GO:0090304,GO:0097159,GO:1901360,GO:1901363	-	ko:K06958	-	-	-	-	ko00000,ko03019	-	-	-	ATP_bind_2
	MEZ7296405.1	716541.ECL_04583	1.44e-168	471.0	COG1137@1|root,COG1137@2|Bacteria,1MU8M@1224|Proteobacteria,1RPW1@1236|Gammaproteobacteria,3X269@547|Enterobacter	1236|Gammaproteobacteria	S	ABC transporter	lptB	GO:0003674,GO:0003824,GO:0005215,GO:0005319,GO:0005575,GO:0005623,GO:0005886,GO:0006810,GO:0006869,GO:0008150,GO:0010876,GO:0015221,GO:0015399,GO:0015405,GO:0015437,GO:0015920,GO:0016020,GO:0016021,GO:0016462,GO:0016787,GO:0016817,GO:0016818,GO:0016887,GO:0017111,GO:0022804,GO:0022857,GO:0022884,GO:0031224,GO:0032991,GO:0033036,GO:0034040,GO:0042623,GO:0042626,GO:0043190,GO:0043492,GO:0044425,GO:…	-	ko:K06861	ko02010,map02010	M00320	-	-	ko00000,ko00001,ko00002,ko01000,ko02000	1.B.42.1	-	-	ABC_tran,BCA_ABC_TP_C
	MEZ7296406.1	716541.ECL_04582	8.27e-124	353.0	COG1934@1|root,COG1934@2|Bacteria,1N776@1224|Proteobacteria,1RPM7@1236|Gammaproteobacteria,3X1H9@547|Enterobacter	1236|Gammaproteobacteria	S	Involved in the assembly of lipopolysaccharide (LPS). Required for the translocation of LPS from the inner membrane to the outer membrane. May form a bridge between the inner membrane and the outer membrane, via interactions with LptC and LptD, thereby facilitating LPS transfer across the periplasm	lptA	GO:0003674,GO:0005215,GO:0005488,GO:0005515,GO:0005575,GO:0005623,GO:0006810,GO:0006869,GO:0008150,GO:0009279,GO:0010876,GO:0015920,GO:0016020,GO:0017089,GO:0019867,GO:0030288,GO:0030312,GO:0030313,GO:0031975,GO:0033036,GO:0042597,GO:0042802,GO:0044462,GO:0044464,GO:0046836,GO:0051179,GO:0051234,GO:0071702,GO:0071944,GO:1901264	-	ko:K09774	-	-	-	-	ko00000,ko02000	1.B.42.1	-	iB21_1397.B21_03016,iECBD_1354.ECBD_0542,iECB_1328.ECB_03065,iECD_1391.ECD_03065	OstA
	MEZ7296407.1	716541.ECL_04581	2.36e-131	373.0	COG3117@1|root,COG3117@2|Bacteria,1RA1Y@1224|Proteobacteria,1SDZE@1236|Gammaproteobacteria,3X1QD@547|Enterobacter	1236|Gammaproteobacteria	S	Involved in the assembly of lipopolysaccharide (LPS). Required for the translocation of LPS from the inner membrane to the outer membrane. Facilitates the transfer of LPS from the inner membrane to the periplasmic protein LptA. Could be a docking site for LptA	lptC	GO:0003674,GO:0005215,GO:0005488,GO:0005515,GO:0005575,GO:0005623,GO:0005886,GO:0005887,GO:0006810,GO:0006869,GO:0008150,GO:0010876,GO:0015920,GO:0016020,GO:0016021,GO:0017089,GO:0030288,GO:0030313,GO:0031224,GO:0031226,GO:0031975,GO:0033036,GO:0042597,GO:0042802,GO:0044425,GO:0044459,GO:0044464,GO:0046836,GO:0051179,GO:0051234,GO:0071702,GO:0071944,GO:1901264	-	ko:K11719	-	-	-	-	ko00000,ko02000	1.B.42.1	-	iB21_1397.B21_03015,iECBD_1354.ECBD_0543,iECB_1328.ECB_03064,iECD_1391.ECD_03064	LptC
	MEZ7296408.1	716541.ECL_04580	1.48e-128	365.0	COG1778@1|root,COG1778@2|Bacteria,1RH85@1224|Proteobacteria,1S6D0@1236|Gammaproteobacteria,3X07Q@547|Enterobacter	1236|Gammaproteobacteria	S	Involved in the biosynthesis of lipopolysaccharides (LPSs). Catalyzes the hydrolysis of 3-deoxy-D-manno-octulosonate 8-phosphate (KDO 8-P) to 3-deoxy-D-manno-octulosonate (KDO) and inorganic phosphate	kdsC	GO:0000271,GO:0003674,GO:0003824,GO:0005575,GO:0005622,GO:0005623,GO:0005737,GO:0005829,GO:0005975,GO:0005976,GO:0006629,GO:0006793,GO:0006796,GO:0008150,GO:0008152,GO:0008610,GO:0008653,GO:0008781,GO:0009058,GO:0009059,GO:0009103,GO:0009987,GO:0016051,GO:0016311,GO:0016740,GO:0016772,GO:0016779,GO:0016787,GO:0016788,GO:0016791,GO:0019143,GO:0033692,GO:0034637,GO:0034645,GO:0042578,GO:0043170,GO:…	3.1.3.45	ko:K03270	ko00540,ko01100,map00540,map01100	M00063	R03350	RC00017	ko00000,ko00001,ko00002,ko01000,ko01005	-	-	iECO26_1355.ECO26_4302	Hydrolase_3
	MEZ7296415.1	716541.ECL_04573	5.58e-60	185.0	COG3113@1|root,COG3113@2|Bacteria,1NGIE@1224|Proteobacteria,1SD2Q@1236|Gammaproteobacteria,3X2S1@547|Enterobacter	1236|Gammaproteobacteria	S	STAS domain	mlaB	GO:0003674,GO:0003824,GO:0005575,GO:0005622,GO:0005623,GO:0005737,GO:0005829,GO:0006950,GO:0006974,GO:0008150,GO:0009987,GO:0016462,GO:0016787,GO:0016817,GO:0016818,GO:0016887,GO:0017111,GO:0033554,GO:0042221,GO:0044424,GO:0044444,GO:0044464,GO:0046677,GO:0050896,GO:0051716	-	ko:K07122	ko02010,map02010	M00210	-	-	ko00000,ko00001,ko00002,ko02000	3.A.1.27.3	-	-	STAS_2
	MEZ7296423.1	716541.ECL_04564	6.86e-276	755.0	COG0536@1|root,COG0536@2|Bacteria,1MUGZ@1224|Proteobacteria,1RMFQ@1236|Gammaproteobacteria,3X0XH@547|Enterobacter	1236|Gammaproteobacteria	S	An essential GTPase which binds GTP, GDP and possibly (p)ppGpp with moderate affinity, with high nucleotide exchange rates and a fairly low GTP hydrolysis rate. Plays a role in control of the cell cycle, stress response, ribosome biogenesis and in those bacteria that undergo differentiation, in morphogenesis control	obg	GO:0000166,GO:0001882,GO:0001883,GO:0003674,GO:0003824,GO:0003924,GO:0005488,GO:0005525,GO:0005575,GO:0005622,GO:0005623,GO:0005737,GO:0005829,GO:0006996,GO:0007059,GO:0008150,GO:0009987,GO:0016043,GO:0016462,GO:0016787,GO:0016817,GO:0016818,GO:0017076,GO:0017111,GO:0019001,GO:0019003,GO:0022607,GO:0022611,GO:0022613,GO:0022618,GO:0032502,GO:0032549,GO:0032550,GO:0032553,GO:0032555,GO:0032561,GO:…	-	ko:K03979	-	-	-	-	ko00000,ko01000,ko03009	-	-	-	GTP1_OBG,MMR_HSR1
	MEZ7296450.1	716541.ECL_04538	9.97e-119	339.0	COG3153@1|root,COG3153@2|Bacteria,1RA42@1224|Proteobacteria,1S2G0@1236|Gammaproteobacteria,3X1FQ@547|Enterobacter	1236|Gammaproteobacteria	S	N-acetyltransferase	yhbS	GO:0003674,GO:0003824,GO:0005575,GO:0005622,GO:0005623,GO:0005737,GO:0005829,GO:0006464,GO:0006473,GO:0006807,GO:0008150,GO:0008152,GO:0009987,GO:0016740,GO:0016746,GO:0016747,GO:0019538,GO:0036211,GO:0043170,GO:0043412,GO:0043543,GO:0044237,GO:0044238,GO:0044260,GO:0044267,GO:0044424,GO:0044444,GO:0044464,GO:0071704,GO:1901564	-	ko:K03824	-	-	-	-	ko00000,ko01000	-	-	-	Acetyltransf_1,Acetyltransf_7,Acetyltransf_9
	MEZ7296452.1	716541.ECL_04536	1.09e-104	301.0	COG3787@1|root,COG3787@2|Bacteria,1RH76@1224|Proteobacteria,1S6F1@1236|Gammaproteobacteria,3X2AX@547|Enterobacter	1236|Gammaproteobacteria	S	Belongs to the UPF0306 family	yhbP	GO:0005575,GO:0005622,GO:0005623,GO:0005737,GO:0005829,GO:0044424,GO:0044444,GO:0044464	-	ko:K09979	-	-	-	-	ko00000	-	-	-	Putative_PNPOx
	MEZ7296453.1	716541.ECL_04535	2.52e-119	341.0	COG0693@1|root,COG0693@2|Bacteria,1MY0C@1224|Proteobacteria,1S3SC@1236|Gammaproteobacteria,3X23N@547|Enterobacter	1236|Gammaproteobacteria	S	DJ-1/PfpI family	yhbO	GO:0003674,GO:0003824,GO:0005488,GO:0005515,GO:0005575,GO:0005622,GO:0005623,GO:0005737,GO:0005829,GO:0006081,GO:0006082,GO:0006089,GO:0006139,GO:0006259,GO:0006281,GO:0006464,GO:0006517,GO:0006725,GO:0006807,GO:0006950,GO:0006974,GO:0006979,GO:0008150,GO:0008152,GO:0009056,GO:0009058,GO:0009100,GO:0009266,GO:0009268,GO:0009314,GO:0009408,GO:0009411,GO:0009416,GO:0009438,GO:0009628,GO:0009987,GO:…	3.5.1.124	ko:K05520	-	-	-	-	ko00000,ko01000,ko01002	-	-	-	DJ-1_PfpI
	MEZ7296455.1	1399774.JDWH01000009_gene1847	1.69e-235	649.0	COG0701@1|root,COG0701@2|Bacteria,1MUN8@1224|Proteobacteria,1RR9N@1236|Gammaproteobacteria,3X1AV@547|Enterobacter	1236|Gammaproteobacteria	S	Predicted permease	yraQ	GO:0005575,GO:0005623,GO:0005886,GO:0016020,GO:0044464,GO:0071944	-	ko:K07089	-	-	-	-	ko00000	-	-	-	ArsP_1
	MEZ7296456.1	716541.ECL_04532	1.35e-121	348.0	COG2823@1|root,COG2823@2|Bacteria,1MUZ2@1224|Proteobacteria,1RY2B@1236|Gammaproteobacteria,3X0BD@547|Enterobacter	1236|Gammaproteobacteria	S	SMART Transport-associated and nodulation region	yraP	GO:0005575,GO:0005623,GO:0009279,GO:0016020,GO:0019867,GO:0030312,GO:0030313,GO:0031975,GO:0032153,GO:0044462,GO:0044464,GO:0071944	-	-	-	-	-	-	-	-	-	-	BON
	MEZ7296481.1	716541.ECL_04505	2.22e-168	470.0	COG1741@1|root,COG1741@2|Bacteria,1MWSY@1224|Proteobacteria,1RMSK@1236|Gammaproteobacteria,3X0D8@547|Enterobacter	1236|Gammaproteobacteria	S	Belongs to the pirin family	yhaK	-	-	ko:K06911	-	-	-	-	ko00000	-	-	-	Pirin
	MEZ7296483.1	716541.ECL_04503	9.63e-88	257.0	COG3152@1|root,COG3152@2|Bacteria,1MZJ4@1224|Proteobacteria,1SA1N@1236|Gammaproteobacteria,3X2PN@547|Enterobacter	1236|Gammaproteobacteria	S	Protein of unknown function (DUF805)	yhaH	GO:0005575,GO:0005623,GO:0005886,GO:0016020,GO:0044464,GO:0071944	-	-	-	-	-	-	-	-	-	-	DUF805
	MEZ7296485.1	1399774.JDWH01000009_gene1881	6.32e-86	253.0	COG2259@1|root,COG2259@2|Bacteria,1MZVP@1224|Proteobacteria,1S8UI@1236|Gammaproteobacteria,3X2A6@547|Enterobacter	1236|Gammaproteobacteria	S	DoxX family	yqjF	GO:0005575,GO:0005623,GO:0005886,GO:0016020,GO:0044464,GO:0071944	-	ko:K15977	-	-	-	-	ko00000	-	-	-	DoxX
	MEZ7296486.1	716541.ECL_04500	4.55e-64	195.0	2E52J@1|root,32ZVT@2|Bacteria,1N7E9@1224|Proteobacteria,1SCW7@1236|Gammaproteobacteria,3X2RY@547|Enterobacter	1236|Gammaproteobacteria	S	YqjK-like protein	yqjK	GO:0005575,GO:0005622,GO:0005623,GO:0005737,GO:0005829,GO:0044424,GO:0044444,GO:0044464	-	-	-	-	-	-	-	-	-	-	YqjK
	MEZ7296487.1	1045856.EcWSU1_03915	4.77e-82	243.0	COG5393@1|root,COG5393@2|Bacteria,1RHS9@1224|Proteobacteria,1S5UU@1236|Gammaproteobacteria,3X2ES@547|Enterobacter	1236|Gammaproteobacteria	S	Putative Actinobacterial Holin-X, holin superfamily III	yqjE	GO:0005575,GO:0005623,GO:0005886,GO:0016020,GO:0044464,GO:0071944	-	-	-	-	-	-	-	-	-	-	Phage_holin_3_6
	MEZ7296488.1	1399774.JDWH01000009_gene1884	3.7e-60	186.0	COG4575@1|root,COG4575@2|Bacteria,1N6X7@1224|Proteobacteria,1S9QF@1236|Gammaproteobacteria,3X2ST@547|Enterobacter	1236|Gammaproteobacteria	S	Bacterial protein of unknown function (DUF883)	yqjD	GO:0003674,GO:0005488,GO:0005575,GO:0005623,GO:0005886,GO:0016020,GO:0043021,GO:0043024,GO:0044464,GO:0044877,GO:0060187,GO:0071944	-	-	-	-	-	-	-	-	-	-	DUF883
	MEZ7296489.1	716541.ECL_04497	3.42e-59	185.0	COG1422@1|root,COG1422@2|Bacteria,1NAAB@1224|Proteobacteria,1SE1J@1236|Gammaproteobacteria,3X2I9@547|Enterobacter	1236|Gammaproteobacteria	S	Protein of unknown function (DUF1090)	yqjC	-	-	-	-	-	-	-	-	-	-	-	DUF1090
	MEZ7296490.1	716541.ECL_04496	2.14e-78	234.0	2E956@1|root,32NIM@2|Bacteria,1RI63@1224|Proteobacteria,1S6E0@1236|Gammaproteobacteria,3X2IT@547|Enterobacter	1236|Gammaproteobacteria	S	Modulates the activity of the EnvZ OmpR two-component regulatory system, probably by directly modulating EnvZ enzymatic activity and increasing stability of phosphorylated OmpR	mzrA	-	-	-	-	-	-	-	-	-	-	-	SecD-TM1
	MEZ7296491.1	1399774.JDWH01000009_gene1887	1.14e-150	424.0	COG0586@1|root,COG0586@2|Bacteria,1MU30@1224|Proteobacteria,1RNS5@1236|Gammaproteobacteria,3X20J@547|Enterobacter	1236|Gammaproteobacteria	S	SNARE associated Golgi protein	yqjA	GO:0000003,GO:0000910,GO:0003674,GO:0005215,GO:0005575,GO:0005623,GO:0005886,GO:0006810,GO:0007049,GO:0008150,GO:0009987,GO:0016020,GO:0019954,GO:0022402,GO:0022414,GO:0022857,GO:0032505,GO:0043093,GO:0044464,GO:0051179,GO:0051234,GO:0051301,GO:0055085,GO:0071944	-	-	-	-	-	-	-	-	-	-	SNARE_assoc
	MEZ7296498.1	716541.ECL_04488	1.02e-234	646.0	COG0673@1|root,COG0673@2|Bacteria,1MZIG@1224|Proteobacteria,1RS5T@1236|Gammaproteobacteria,3X0ME@547|Enterobacter	1236|Gammaproteobacteria	S	Oxidoreductase	ygjR	-	-	ko:K22230	ko00562,ko01120,map00562,map01120	-	R09954	RC00182	ko00000,ko00001,ko01000	-	-	-	GFO_IDH_MocA,GFO_IDH_MocA_C
	MEZ7296499.1	716541.ECL_04487	8.53e-120	342.0	COG1451@1|root,COG1451@2|Bacteria,1RDJ9@1224|Proteobacteria,1S45M@1236|Gammaproteobacteria,3X0PE@547|Enterobacter	1236|Gammaproteobacteria	S	WLM domain	ygjP	-	-	ko:K07043	-	-	-	-	ko00000	-	-	-	DUF45
	MEZ7296509.1	716541.ECL_04477	1.79e-65	199.0	COG1359@1|root,COG1359@2|Bacteria,1RI7W@1224|Proteobacteria,1S61K@1236|Gammaproteobacteria,3X2MT@547|Enterobacter	1236|Gammaproteobacteria	S	Involved in the degradation of phospho-AI-2, thereby terminating induction of the lsr operon and closing the AI-2 signaling cycle. Catalyzes the conversion of (4S)-4-hydroxy-5- phosphonooxypentane-2,3-dione (P-DPD) to 3-hydroxy-5- phosphonooxypentane-2,4-dione (P-HPD)	lsrG	GO:0002952,GO:0003674,GO:0003824,GO:0005575,GO:0005622,GO:0005623,GO:0005737,GO:0005829,GO:0008150,GO:0008152,GO:0016491,GO:0016853,GO:0044424,GO:0044444,GO:0044464,GO:0055114	5.3.1.32	ko:K11530	ko02024,map02024	-	-	-	ko00000,ko00001,ko01000	-	-	-	ABM
	MEZ7296511.1	716541.ECL_04460	2.13e-159	447.0	COG3382@1|root,COG3382@2|Bacteria,1NXK4@1224|Proteobacteria,1RP31@1236|Gammaproteobacteria,3X19Q@547|Enterobacter	1236|Gammaproteobacteria	S	B3/4 domain	-	-	-	-	-	-	-	-	-	-	-	-	B3_4
	MEZ7296528.1	716541.ECL_04446	1.3e-61	192.0	COG1422@1|root,COG1422@2|Bacteria,1N7CZ@1224|Proteobacteria,1SG7Z@1236|Gammaproteobacteria	1236|Gammaproteobacteria	S	Protein of unknown function (DUF1090)	-	-	-	-	-	-	-	-	-	-	-	-	DUF1090
	MEZ7296534.1	1045856.EcWSU1_03881	2.36e-59	184.0	2ECF0@1|root,31TBW@2|Bacteria,1QR1W@1224|Proteobacteria,1RTTS@1236|Gammaproteobacteria,3X2IA@547|Enterobacter	1236|Gammaproteobacteria	S	Family of unknown function (DUF5347)	-	-	-	-	-	-	-	-	-	-	-	-	DUF5347
	MEZ7296535.1	1045856.EcWSU1_03880	2.35e-31	111.0	2EG3V@1|root,339VV@2|Bacteria,1NMQK@1224|Proteobacteria,1T6N6@1236|Gammaproteobacteria,3X2TJ@547|Enterobacter	1236|Gammaproteobacteria	S	Protein of unknown function (DUF2732)	-	-	-	-	-	-	-	-	-	-	-	-	DUF2732
	MEZ7296538.1	1045856.EcWSU1_03878	2.53e-84	251.0	2C6FZ@1|root,30SY7@2|Bacteria,1QR2I@1224|Proteobacteria,1RTUF@1236|Gammaproteobacteria,3X2WX@547|Enterobacter	1236|Gammaproteobacteria	S	DinI-like family	-	-	-	-	-	-	-	-	-	-	-	-	DinI
	MEZ7296539.1	1114922.CIFAM_20_00090	2.36e-34	118.0	COG5004@1|root,COG5004@2|Bacteria,1PURG@1224|Proteobacteria,1TB4A@1236|Gammaproteobacteria,3WZN0@544|Citrobacter	1236|Gammaproteobacteria	S	Phage Tail Protein X	-	-	-	-	-	-	-	-	-	-	-	-	Phage_tail_X
	MEZ7296540.1	1045856.EcWSU1_03877	9e-46	147.0	2EQAF@1|root,33HWK@2|Bacteria,1NJ6N@1224|Proteobacteria,1SIUI@1236|Gammaproteobacteria,3X446@547|Enterobacter	1236|Gammaproteobacteria	S	Bacteriophage holin family HP1	-	-	-	-	-	-	-	-	-	-	-	-	Phage_holin_2_3
	MEZ7296544.1	1045856.EcWSU1_03873	2.65e-73	222.0	2CBI4@1|root,32RTF@2|Bacteria,1MZ82@1224|Proteobacteria,1S5DY@1236|Gammaproteobacteria,3X2KW@547|Enterobacter	1236|Gammaproteobacteria	S	P2 phage tail completion protein R (GpR)	-	-	-	-	-	-	-	-	-	-	-	-	P2_Phage_GpR
	MEZ7296545.1	1045856.EcWSU1_03872	1.33e-141	400.0	COG4540@1|root,COG4540@2|Bacteria,1N2WK@1224|Proteobacteria,1RRER@1236|Gammaproteobacteria,3X39J@547|Enterobacter	1236|Gammaproteobacteria	S	Baseplate assembly protein	-	-	-	-	-	-	-	-	-	-	-	-	Phage_base_V
	MEZ7296546.1	1045856.EcWSU1_03871	1.29e-67	206.0	COG3628@1|root,COG3628@2|Bacteria,1N7WS@1224|Proteobacteria,1SCD1@1236|Gammaproteobacteria,3X3WY@547|Enterobacter	1236|Gammaproteobacteria	S	Gene 25-like lysozyme	-	-	-	ko:K06903	-	-	-	-	ko00000	-	-	-	GPW_gp25
	MEZ7296547.1	1045856.EcWSU1_03870	2.29e-200	556.0	COG3948@1|root,COG3948@2|Bacteria,1MUFF@1224|Proteobacteria,1RNBJ@1236|Gammaproteobacteria,3X3MY@547|Enterobacter	1236|Gammaproteobacteria	S	Baseplate assembly protein	-	-	-	-	-	-	-	-	-	-	-	-	Baseplate_J
	MEZ7296548.1	1045856.EcWSU1_03869	1.81e-124	354.0	COG4385@1|root,COG4385@2|Bacteria,1NZST@1224|Proteobacteria,1RQRK@1236|Gammaproteobacteria,3X1DN@547|Enterobacter	1236|Gammaproteobacteria	S	Tail protein	-	-	-	-	-	-	-	-	-	-	-	-	Tail_P2_I
	MEZ7296550.1	2342.SOPEG_1190	7.24e-30	112.0	COG2110@1|root,COG2110@2|Bacteria,1QUQV@1224|Proteobacteria	1224|Proteobacteria	S	Caudovirales tail fibre assembly protein, lambda gpK	-	-	-	-	-	-	-	-	-	-	-	-	Caudo_TAP
	MEZ7296551.1	1045856.EcWSU1_03866	1.87e-270	743.0	COG3497@1|root,COG3497@2|Bacteria,1MW1V@1224|Proteobacteria,1RNUT@1236|Gammaproteobacteria,3X36F@547|Enterobacter	1236|Gammaproteobacteria	S	Phage tail sheath C-terminal domain	FI	-	-	ko:K06907	-	-	-	-	ko00000	-	-	-	Phage_sheath_1,Phage_sheath_1C
	MEZ7296552.1	1045856.EcWSU1_03865	2.62e-121	346.0	COG3498@1|root,COG3498@2|Bacteria,1Q8HB@1224|Proteobacteria,1RPNF@1236|Gammaproteobacteria	1236|Gammaproteobacteria	S	major tail tube protein	FII	-	-	ko:K06908	-	-	-	-	ko00000	-	-	-	Phage_tube
	MEZ7296553.1	1045856.EcWSU1_03864	4.83e-61	188.0	2E3XV@1|root,32YUV@2|Bacteria,1N720@1224|Proteobacteria,1SCI4@1236|Gammaproteobacteria,3X3ZJ@547|Enterobacter	1236|Gammaproteobacteria	S	Phage tail assembly chaperone proteins, E, or 41 or 14	-	-	-	-	-	-	-	-	-	-	-	-	Phage_TAC_7
	MEZ7296554.1	1224136.AMFN01000003_gene2926	1.95e-19	78.6	2EG0C@1|root,339SE@2|Bacteria,1NGFK@1224|Proteobacteria,1SH8C@1236|Gammaproteobacteria	1236|Gammaproteobacteria	S	P2 GpE family protein	-	-	-	-	-	-	-	-	-	-	-	-	Phage_P2_GpE
	MEZ7296555.1	1045856.EcWSU1_03862	0.0	952.0	COG5283@1|root,COG5283@2|Bacteria,1NFKU@1224|Proteobacteria,1RP2D@1236|Gammaproteobacteria,3X1HM@547|Enterobacter	1236|Gammaproteobacteria	S	phage tail tape measure protein	-	-	-	-	-	-	-	-	-	-	-	-	PhageMin_Tail
	MEZ7296556.1	1045856.EcWSU1_03861	3.27e-95	278.0	COG3499@1|root,COG3499@2|Bacteria,1MZJ7@1224|Proteobacteria,1S3NI@1236|Gammaproteobacteria,3X34G@547|Enterobacter	1236|Gammaproteobacteria	S	Phage P2 GpU	gpU	-	-	ko:K06906	-	-	-	-	ko00000	-	-	-	Phage_P2_GpU
	MEZ7296557.1	1045856.EcWSU1_03860	4.97e-203	570.0	COG3500@1|root,COG3500@2|Bacteria,1MXT8@1224|Proteobacteria,1RMKC@1236|Gammaproteobacteria,3X1RN@547|Enterobacter	1236|Gammaproteobacteria	S	Phage late control gene D protein (GPD)	-	-	-	ko:K06905	-	-	-	-	ko00000	-	-	-	Phage_GPD
	MEZ7296581.1	716541.ECL_04380	3.82e-313	853.0	COG3025@1|root,COG3025@2|Bacteria,1MY43@1224|Proteobacteria,1RMP4@1236|Gammaproteobacteria,3X18V@547|Enterobacter	1236|Gammaproteobacteria	S	Adenylate cyclase	ygiF	GO:0003674,GO:0003824,GO:0005488,GO:0016462,GO:0016787,GO:0016817,GO:0016818,GO:0043167,GO:0043169,GO:0046872,GO:0050355	3.6.1.25	ko:K18446	-	-	-	-	ko00000,ko01000	-	-	-	CHAD,CYTH
	MEZ7296584.1	640513.Entas_3725	2.01e-58	181.0	COG2960@1|root,COG2960@2|Bacteria,1N7AH@1224|Proteobacteria,1SCH1@1236|Gammaproteobacteria,3X2JQ@547|Enterobacter	1236|Gammaproteobacteria	S	Membrane fusogenic activity	yqiC	GO:0005575,GO:0005622,GO:0005623,GO:0005737,GO:0005829,GO:0044424,GO:0044444,GO:0044464	-	ko:K09806	-	-	-	-	ko00000	-	-	-	BMFP
	MEZ7296593.1	716541.ECL_04364	5.23e-152	427.0	COG5463@1|root,COG5463@2|Bacteria,1MXGU@1224|Proteobacteria,1RPEV@1236|Gammaproteobacteria,3X083@547|Enterobacter	1236|Gammaproteobacteria	S	Belongs to the UPF0441 family	ygiB	GO:0005575,GO:0005623,GO:0009279,GO:0016020,GO:0019867,GO:0030312,GO:0030313,GO:0031975,GO:0044462,GO:0044464,GO:0071944	-	-	-	-	-	-	-	-	-	-	DUF1190
	MEZ7296596.1	1045856.EcWSU1_03824	5.08e-100	290.0	COG3151@1|root,COG3151@2|Bacteria,1RA4E@1224|Proteobacteria,1S55I@1236|Gammaproteobacteria,3WZZ2@547|Enterobacter	1236|Gammaproteobacteria	S	Protein of unknown function (DUF1249)	yqiB	-	-	ko:K09920	-	-	-	-	ko00000	-	-	-	DUF1249
	MEZ7296597.1	716541.ECL_04360	8.83e-205	565.0	COG1409@1|root,COG1409@2|Bacteria,1MWKX@1224|Proteobacteria,1RPA7@1236|Gammaproteobacteria,3X02A@547|Enterobacter	1236|Gammaproteobacteria	S	Hydrolyzes cAMP to 5'-AMP. Plays an important regulatory role in modulating the intracellular concentration of cAMP, thereby influencing cAMP-dependent processes	cpdA	GO:0003674,GO:0003824,GO:0004112,GO:0004114,GO:0004115,GO:0005488,GO:0005506,GO:0008081,GO:0008150,GO:0008198,GO:0009987,GO:0016043,GO:0016787,GO:0016788,GO:0042545,GO:0042578,GO:0043167,GO:0043169,GO:0045229,GO:0046872,GO:0046914,GO:0071554,GO:0071555,GO:0071840	3.1.4.53	ko:K03651	ko00230,ko02025,map00230,map02025	-	R00191	RC00296	ko00000,ko00001,ko01000	-	-	-	Metallophos
	MEZ7296598.1	716541.ECL_04359	3.36e-141	398.0	COG3150@1|root,COG3150@2|Bacteria,1MVJF@1224|Proteobacteria,1S5WF@1236|Gammaproteobacteria,3X031@547|Enterobacter	1236|Gammaproteobacteria	S	Uncharacterised protein family (UPF0227)	yqiA	GO:0003674,GO:0003824,GO:0016787,GO:0016788	-	ko:K07000	-	-	-	-	ko00000	-	-	-	UPF0227
	MEZ7296606.1	716541.ECL_04347	1.66e-100	291.0	COG1652@1|root,COG1652@2|Bacteria,1RD8K@1224|Proteobacteria,1S4CB@1236|Gammaproteobacteria	1236|Gammaproteobacteria	S	peptidoglycan-binding protein	ygaU	GO:0003674,GO:0005488,GO:0008150,GO:0010035,GO:0010038,GO:0030955,GO:0031420,GO:0035864,GO:0042221,GO:0043167,GO:0043169,GO:0046872,GO:0050896	-	-	-	-	-	-	-	-	-	-	BON,LysM
	MEZ7296608.1	716541.ECL_04345	1e-142	402.0	COG2249@1|root,COG2249@2|Bacteria,1MWV9@1224|Proteobacteria,1RQ16@1236|Gammaproteobacteria,3X0HR@547|Enterobacter	1236|Gammaproteobacteria	S	NAD(P)H dehydrogenase (quinone)	mdaB	GO:0000166,GO:0003674,GO:0003824,GO:0005488,GO:0005575,GO:0005622,GO:0005623,GO:0005737,GO:0005829,GO:0008150,GO:0008152,GO:0008753,GO:0016491,GO:0016651,GO:0016655,GO:0036094,GO:0043167,GO:0043168,GO:0044424,GO:0044444,GO:0044464,GO:0048037,GO:0050660,GO:0050662,GO:0055114,GO:0097159,GO:1901265,GO:1901363	-	ko:K03923	-	-	-	-	ko00000	-	-	iLF82_1304.LF82_1283	Flavodoxin_2
	MEZ7296611.1	716541.ECL_04342	9.73e-85	251.0	COG3111@1|root,COG3111@2|Bacteria,1N9HJ@1224|Proteobacteria,1SCD7@1236|Gammaproteobacteria,3X2KK@547|Enterobacter	1236|Gammaproteobacteria	S	Bacterial OB fold (BOF) protein	ygiW	GO:0000302,GO:0006950,GO:0006979,GO:0008150,GO:0009636,GO:0009987,GO:0010035,GO:0010038,GO:0033554,GO:0034599,GO:0034614,GO:0035690,GO:0042221,GO:0042493,GO:0042542,GO:0042710,GO:0044010,GO:0044011,GO:0044764,GO:0046677,GO:0046686,GO:0050896,GO:0051703,GO:0051704,GO:0051716,GO:0070301,GO:0070887,GO:0071236,GO:0071241,GO:0071248,GO:0071276,GO:0090605,GO:0090609,GO:0097237,GO:1901700,GO:1901701	-	-	-	-	-	-	-	-	-	-	BOF
	MEZ7296620.1	716541.ECL_04331	5.45e-153	430.0	COG0586@1|root,COG0586@2|Bacteria,1N2EF@1224|Proteobacteria,1RQKN@1236|Gammaproteobacteria,3X0SC@547|Enterobacter	1236|Gammaproteobacteria	S	SNARE associated Golgi protein	yghB	GO:0000003,GO:0000910,GO:0003674,GO:0005215,GO:0005575,GO:0005623,GO:0005886,GO:0005887,GO:0006810,GO:0007049,GO:0008150,GO:0009987,GO:0016020,GO:0016021,GO:0019954,GO:0022402,GO:0022414,GO:0022857,GO:0031224,GO:0031226,GO:0032505,GO:0043093,GO:0044425,GO:0044459,GO:0044464,GO:0051179,GO:0051234,GO:0051301,GO:0055085,GO:0071944	-	-	-	-	-	-	-	-	-	-	SNARE_assoc
	MEZ7296627.1	716541.ECL_04324	1.8e-105	305.0	COG2862@1|root,COG2862@2|Bacteria,1RANN@1224|Proteobacteria,1S2DE@1236|Gammaproteobacteria,3X104@547|Enterobacter	1236|Gammaproteobacteria	S	UPF0114 protein	yqhA	GO:0005575,GO:0005623,GO:0005886,GO:0016020,GO:0044464,GO:0071944	-	-	-	-	-	-	-	-	-	-	UPF0114
	MEZ7296632.1	1399774.JDWH01000018_gene535	8.49e-210	580.0	COG0596@1|root,COG0596@2|Bacteria,1MUVB@1224|Proteobacteria,1RQE0@1236|Gammaproteobacteria	1236|Gammaproteobacteria	S	Alpha beta hydrolase	-	-	-	-	-	-	-	-	-	-	-	-	Abhydrolase_1
	MEZ7296634.1	716541.ECL_04321	1.74e-182	508.0	28JKD@1|root,2Z9P8@2|Bacteria,1R7VR@1224|Proteobacteria,1RTEN@1236|Gammaproteobacteria,3X2PZ@547|Enterobacter	1236|Gammaproteobacteria	S	Protein of unknown function (DUF4225)	-	-	-	-	-	-	-	-	-	-	-	-	DUF4225
	MEZ7296644.1	716541.ECL_04316	5.42e-95	277.0	2EENA@1|root,338G7@2|Bacteria,1MYF8@1224|Proteobacteria,1S8IG@1236|Gammaproteobacteria,3X3XI@547|Enterobacter	1236|Gammaproteobacteria	S	PgaD-like protein	pgaD	-	-	ko:K11937	ko02026,map02026	-	-	-	ko00000,ko00001	-	-	-	PgaD
	MEZ7296647.1	716541.ECL_04313	0.0	1549.0	COG0457@1|root,COG0457@2|Bacteria,1RA3P@1224|Proteobacteria,1RY13@1236|Gammaproteobacteria,3X30W@547|Enterobacter	1236|Gammaproteobacteria	S	Exports the biofilm adhesin polysaccharide poly-beta- 1,6-N-acetyl-D-glucosamine (PGA) across the outer membrane. The PGA transported seems to be partially N-deacetylated since N- deacetylation of PGA by PgaB is needed for PGA export through the PgaA porin	pgaA	-	-	ko:K11935	ko02026,map02026	-	-	-	ko00000,ko00001	-	-	-	TPR_16,TPR_19
	MEZ7296648.1	716541.ECL_01909	0.0	1051.0	COG0488@1|root,COG0488@2|Bacteria,1MX6Y@1224|Proteobacteria,1RNT8@1236|Gammaproteobacteria,3X02H@547|Enterobacter	1236|Gammaproteobacteria	S	ABC transporter	yheS_2	-	-	-	-	-	-	-	-	-	-	-	ABC_tran
	MEZ7296657.1	716541.ECL_01906	3.29e-194	538.0	COG2326@1|root,COG2326@2|Bacteria,1MVE2@1224|Proteobacteria,1RM9U@1236|Gammaproteobacteria,3X31V@547|Enterobacter	1236|Gammaproteobacteria	S	Polyphosphate kinase 2 (PPK2)	ppk2	-	2.7.4.1	ko:K22468	ko00190,ko03018,map00190,map03018	-	-	-	ko00000,ko00001,ko01000,ko03019	-	-	-	PPK2
	MEZ7296658.1	701347.Entcl_2346	1.74e-45	149.0	29PWU@1|root,30AV5@2|Bacteria,1MYCA@1224|Proteobacteria,1S83G@1236|Gammaproteobacteria,3X41I@547|Enterobacter	1236|Gammaproteobacteria	S	CcdB protein	-	-	-	ko:K19163	-	-	-	-	ko00000,ko02048	-	-	-	CcdB
	MEZ7296674.1	1114922.CIFAM_23_00370	3.11e-97	286.0	COG3545@1|root,COG3545@2|Bacteria,1RDB7@1224|Proteobacteria,1S12R@1236|Gammaproteobacteria	1236|Gammaproteobacteria	S	Alpha beta hydrolase	-	-	-	ko:K07002	-	-	-	-	ko00000	-	-	-	Ser_hydrolase
	MEZ7296683.1	1114922.CIFAM_23_00460	4.2e-217	604.0	COG2828@1|root,COG2828@2|Bacteria,1MXVV@1224|Proteobacteria,1RNE6@1236|Gammaproteobacteria,3WZ42@544|Citrobacter	1236|Gammaproteobacteria	S	PrpF protein	ybhH	-	-	-	-	-	-	-	-	-	-	-	PrpF
	MEZ7296688.1	716541.ECL_01887	3.5e-137	387.0	COG1853@1|root,COG1853@2|Bacteria,1NB1B@1224|Proteobacteria,1RQU5@1236|Gammaproteobacteria,3X1QG@547|Enterobacter	1236|Gammaproteobacteria	S	Flavin reductase like domain	yddH	-	-	-	-	-	-	-	-	-	-	-	Flavin_Reduct
	MEZ7296695.1	716541.ECL_01880	5.51e-46	148.0	COG1942@1|root,COG1942@2|Bacteria,1NAGG@1224|Proteobacteria,1SDP6@1236|Gammaproteobacteria,3X2V6@547|Enterobacter	1236|Gammaproteobacteria	S	Belongs to the 4-oxalocrotonate tautomerase family. PptA subfamily	pptA	-	5.3.2.6	ko:K01821	ko00362,ko00621,ko00622,ko01100,ko01120,ko01220,map00362,map00621,map00622,map01100,map01120,map01220	M00569	R03966,R05389	RC01040,RC01355	ko00000,ko00001,ko00002,ko01000	-	-	-	Tautomerase
	MEZ7296701.1	716541.ECL_01872	3.87e-262	719.0	COG1473@1|root,COG1473@2|Bacteria,1MUIV@1224|Proteobacteria,1RMEW@1236|Gammaproteobacteria,3X207@547|Enterobacter	1236|Gammaproteobacteria	S	Peptidase dimerisation domain	yxeP	-	-	ko:K21613	-	-	-	-	ko00000,ko01000,ko01002	-	-	-	M20_dimer,Peptidase_M20
	MEZ7296705.1	716541.ECL_01868	1.46e-240	662.0	COG3391@1|root,COG3391@2|Bacteria,1PDS2@1224|Proteobacteria,1RPZQ@1236|Gammaproteobacteria,3X1WK@547|Enterobacter	1236|Gammaproteobacteria	S	DNA binding	yncE	GO:0003674,GO:0003676,GO:0003677,GO:0005488,GO:0005575,GO:0005623,GO:0030288,GO:0030313,GO:0031975,GO:0042597,GO:0044464,GO:0097159,GO:1901363	-	-	-	-	-	-	-	-	-	-	PQQ_2
	MEZ7296708.1	716541.ECL_01865	4.83e-256	701.0	COG2130@1|root,COG2130@2|Bacteria,1MUC2@1224|Proteobacteria,1RNGM@1236|Gammaproteobacteria,3X1DW@547|Enterobacter	1236|Gammaproteobacteria	S	N-terminal domain of oxidoreductase	yncB	-	-	ko:K07119	-	-	-	-	ko00000	-	-	-	ADH_N_2,ADH_zinc_N
	MEZ7296711.1	716541.ECL_01862	1.2e-90	266.0	COG3238@1|root,COG3238@2|Bacteria,1RACX@1224|Proteobacteria,1S218@1236|Gammaproteobacteria,3X28Y@547|Enterobacter	1236|Gammaproteobacteria	S	Putative inner membrane exporter, YdcZ	ydcZ	GO:0005575,GO:0005623,GO:0005886,GO:0016020,GO:0044464,GO:0071944	-	ko:K09936	ko02024,map02024	-	-	-	ko00000,ko00001,ko02000	2.A.7.21	-	-	DMT_YdcZ
	MEZ7296712.1	716541.ECL_01861	1.35e-42	139.0	2D0NU@1|root,32T8Y@2|Bacteria,1N4XF@1224|Proteobacteria,1S8R1@1236|Gammaproteobacteria,3X2TK@547|Enterobacter	1236|Gammaproteobacteria	S	Protein of unknown function (DUF2526)	ydcY	GO:0005575,GO:0005622,GO:0005623,GO:0005737,GO:0005829,GO:0044424,GO:0044444,GO:0044464	-	-	-	-	-	-	-	-	-	-	DUF2526
	MEZ7296714.1	716541.ECL_01858	3.63e-259	717.0	28HBC@1|root,2Z7ND@2|Bacteria,1NVFW@1224|Proteobacteria,1RPBA@1236|Gammaproteobacteria,3X0ZB@547|Enterobacter	1236|Gammaproteobacteria	S	Virulence effector protein	srfA	-	-	-	-	-	-	-	-	-	-	-	-
	MEZ7296715.1	716541.ECL_01857	0.0	2001.0	COG4457@1|root,COG4457@2|Bacteria,1MVRQ@1224|Proteobacteria,1RPSQ@1236|Gammaproteobacteria,3X1M1@547|Enterobacter	1236|Gammaproteobacteria	S	PFAM virulence protein SrfB	srfB	-	-	-	-	-	-	-	-	-	-	-	SrfB
	MEZ7296716.1	716541.ECL_01856	0.0	1390.0	COG4458@1|root,COG4458@2|Bacteria,1NFU5@1224|Proteobacteria,1RR87@1236|Gammaproteobacteria,3X1N3@547|Enterobacter	1236|Gammaproteobacteria	S	Putative bacterial virulence factor	srfC	-	-	-	-	-	-	-	-	-	-	-	Virul_Fac
	MEZ7296717.1	716541.ECL_01855	8.39e-182	505.0	COG0596@1|root,COG0596@2|Bacteria,1R584@1224|Proteobacteria,1RQHF@1236|Gammaproteobacteria,3X0XM@547|Enterobacter	1236|Gammaproteobacteria	S	Alpha beta hydrolase	-	-	-	-	-	-	-	-	-	-	-	-	Abhydrolase_1,Abhydrolase_6
	MEZ7296718.1	716541.ECL_01854	6.42e-30	106.0	2E4I9@1|root,32ZDC@2|Bacteria,1N8R7@1224|Proteobacteria,1SCPI@1236|Gammaproteobacteria	1236|Gammaproteobacteria	S	Toxin GhoT_OrtT	ydcX	-	-	-	-	-	-	-	-	-	-	-	Toxin_GhoT_OrtT
	MEZ7296728.1	716541.ECL_01843	4.2e-22	85.5	2DR70@1|root,33AGH@2|Bacteria,1NGXN@1224|Proteobacteria,1SGH7@1236|Gammaproteobacteria,3X2WJ@547|Enterobacter	1236|Gammaproteobacteria	S	Protein of unknown function (DUF2474)	-	-	-	-	-	-	-	-	-	-	-	-	DUF2474
	MEZ7296730.1	1045856.EcWSU1_02409	6.37e-55	171.0	COG3042@1|root,COG3042@2|Bacteria,1RIV0@1224|Proteobacteria,1S71D@1236|Gammaproteobacteria,3X3ZX@547|Enterobacter	1236|Gammaproteobacteria	S	Domain of unknown function (DUF333)	ydbJ	-	-	-	-	-	-	-	-	-	-	-	DUF333
	MEZ7296734.1	1045856.EcWSU1_02412	3.57e-80	239.0	COG3791@1|root,COG3791@2|Bacteria,1RHWZ@1224|Proteobacteria,1S4HQ@1236|Gammaproteobacteria,3X2N1@547|Enterobacter	1236|Gammaproteobacteria	S	Glutathione-dependent formaldehyde-activating enzyme	-	-	-	-	-	-	-	-	-	-	-	-	GFA
	MEZ7296738.1	741091.Rahaq_4852	1.08e-30	109.0	2E9MC@1|root,333XK@2|Bacteria,1NAN2@1224|Proteobacteria,1SFT5@1236|Gammaproteobacteria,3FIJS@34037|Rahnella	1236|Gammaproteobacteria	S	Bacterial protein of unknown function (DUF903)	-	-	-	-	-	-	-	-	-	-	-	-	DUF903
	MEZ7296747.1	716541.ECL_01823	1.09e-134	381.0	COG0693@1|root,COG0693@2|Bacteria,1MY0C@1224|Proteobacteria,1RPRR@1236|Gammaproteobacteria	1236|Gammaproteobacteria	S	Intracellular protease	pfpI	-	3.5.1.124	ko:K05520	-	-	-	-	ko00000,ko01000,ko01002	-	-	-	DJ-1_PfpI
	MEZ7296757.1	214092.YPO0962	6.16e-29	111.0	COG4253@1|root,COG4253@2|Bacteria,1P3FT@1224|Proteobacteria,1T1WN@1236|Gammaproteobacteria	1236|Gammaproteobacteria	S	Uncharacterized protein conserved in bacteria (DUF2345)	-	-	-	ko:K11904	ko03070,map03070	M00334	-	-	ko00000,ko00001,ko00002,ko02044	3.A.23.1	-	-	DUF2345,T6SS_Vgr
	MEZ7296758.1	716541.ECL_01802	0.0	1027.0	COG3517@1|root,COG3517@2|Bacteria,1MU5C@1224|Proteobacteria,1RNP7@1236|Gammaproteobacteria,3WZZE@547|Enterobacter	1236|Gammaproteobacteria	S	type VI secretion protein	-	-	-	ko:K11900	ko02025,map02025	M00334	-	-	ko00000,ko00001,ko00002,ko02044	3.A.23.1	-	-	VipB
	MEZ7296759.1	716541.ECL_01801	9.6e-106	306.0	COG3516@1|root,COG3516@2|Bacteria,1RA8Z@1224|Proteobacteria,1S2B1@1236|Gammaproteobacteria,3X2B8@547|Enterobacter	1236|Gammaproteobacteria	S	Type VI secretion system, VipA, VC_A0107 or Hcp2	-	-	-	ko:K11901	ko02025,map02025	M00334	-	-	ko00000,ko00001,ko00002,ko02044	3.A.23.1	-	-	T6SS_VipA
	MEZ7296766.1	716541.ECL_01793	6.24e-245	673.0	COG3768@1|root,COG3768@2|Bacteria,1MU8S@1224|Proteobacteria,1RND9@1236|Gammaproteobacteria,3X0HY@547|Enterobacter	1236|Gammaproteobacteria	S	UPF0283 membrane protein	ycjF	GO:0005575,GO:0005623,GO:0005886,GO:0016020,GO:0044464,GO:0071944	-	ko:K08990	-	-	-	-	ko00000	-	-	-	DUF697
	MEZ7296767.1	716541.ECL_01792	0.0	948.0	COG3106@1|root,COG3106@2|Bacteria,1MX6E@1224|Proteobacteria,1RQ05@1236|Gammaproteobacteria,3X033@547|Enterobacter	1236|Gammaproteobacteria	S	YcjX-like family, DUF463	ycjX	-	-	ko:K06918	-	-	-	-	ko00000	-	-	-	DUF463
	MEZ7296773.1	716541.ECL_01786	4.42e-248	681.0	COG0673@1|root,COG0673@2|Bacteria,1NKUI@1224|Proteobacteria,1RU6K@1236|Gammaproteobacteria,3X2G6@547|Enterobacter	1236|Gammaproteobacteria	S	Oxidoreductase family, C-terminal alpha/beta domain	ycjS	-	-	-	-	-	-	-	-	-	-	-	GFO_IDH_MocA,GFO_IDH_MocA_C
	MEZ7296780.1	716541.ECL_01779	1.19e-41	137.0	2C1SN@1|root,32YQQ@2|Bacteria,1N8V6@1224|Proteobacteria,1SDXE@1236|Gammaproteobacteria,3X2UH@547|Enterobacter	1236|Gammaproteobacteria	S	Phage shock protein PspD (Phageshock_PspD)	pspD	GO:0005575,GO:0005623,GO:0005886,GO:0006950,GO:0008150,GO:0009271,GO:0009605,GO:0009607,GO:0009615,GO:0016020,GO:0043207,GO:0044464,GO:0050896,GO:0051704,GO:0051707,GO:0071944,GO:0098586	-	ko:K03971	-	-	-	-	ko00000	-	-	-	Phageshock_PspD
	MEZ7296782.1	716541.ECL_01777	2.12e-40	134.0	2CJWQ@1|root,32YI2@2|Bacteria,1N769@1224|Proteobacteria,1SCNV@1236|Gammaproteobacteria,3X2S6@547|Enterobacter	1236|Gammaproteobacteria	S	Phage shock protein B	pspB	GO:0005575,GO:0005623,GO:0005886,GO:0016020,GO:0044464,GO:0071944	-	ko:K03970	-	-	-	-	ko00000,ko02048	-	-	-	PspB
	MEZ7296801.1	716541.ECL_01756	5.19e-226	624.0	COG4950@1|root,COG4950@2|Bacteria,1PBP5@1224|Proteobacteria,1RN1H@1236|Gammaproteobacteria,3X1X0@547|Enterobacter	1236|Gammaproteobacteria	S	protein conserved in bacteria	yciW	-	-	-	-	-	-	-	-	-	-	-	CMD
	MEZ7296805.1	1399774.JDWH01000002_gene3170	4.9e-33	114.0	2E3CA@1|root,32YBK@2|Bacteria,1ND39@1224|Proteobacteria,1SCW0@1236|Gammaproteobacteria,3X2WT@547|Enterobacter	1236|Gammaproteobacteria	S	Belongs to the UPF0509 family	yciZ	-	-	-	-	-	-	-	-	-	-	-	-
	MEZ7296811.1	716541.ECL_01746	2.05e-62	191.0	COG3771@1|root,COG3771@2|Bacteria,1MZGX@1224|Proteobacteria,1S9X9@1236|Gammaproteobacteria,3X2KB@547|Enterobacter	1236|Gammaproteobacteria	S	involved in the assembly of lipopolysaccharide (LPS)	lapA	GO:0005575,GO:0005623,GO:0005886,GO:0005887,GO:0005975,GO:0005976,GO:0006629,GO:0008150,GO:0008152,GO:0008653,GO:0009987,GO:0016020,GO:0016021,GO:0031224,GO:0031226,GO:0043170,GO:0044237,GO:0044238,GO:0044255,GO:0044260,GO:0044262,GO:0044264,GO:0044425,GO:0044459,GO:0044464,GO:0071704,GO:0071944,GO:1901135,GO:1903509	-	ko:K08992	-	-	-	-	ko00000	-	-	-	LapA_dom
	MEZ7296820.1	716541.ECL_01737	1.49e-53	167.0	2CK10@1|root,32SBA@2|Bacteria,1N8PV@1224|Proteobacteria,1S938@1236|Gammaproteobacteria,3X2T4@547|Enterobacter	1236|Gammaproteobacteria	S	Protein of unknown function (DUF2498)	yciN	GO:0005575,GO:0005622,GO:0005623,GO:0005737,GO:0005829,GO:0044424,GO:0044444,GO:0044464	-	-	-	-	-	-	-	-	-	-	DUF2498
	MEZ7296826.1	716541.ECL_01731	1.47e-212	587.0	COG0613@1|root,COG0613@2|Bacteria,1MWIH@1224|Proteobacteria,1RNCG@1236|Gammaproteobacteria,3X16G@547|Enterobacter	1236|Gammaproteobacteria	S	DNA polymerase alpha chain like domain	trpH	GO:0003674,GO:0003824,GO:0004518,GO:0004527,GO:0004529,GO:0004532,GO:0004534,GO:0004536,GO:0004540,GO:0005488,GO:0006139,GO:0006259,GO:0006521,GO:0006725,GO:0006793,GO:0006796,GO:0006807,GO:0008150,GO:0008152,GO:0008252,GO:0008409,GO:0009987,GO:0010565,GO:0016070,GO:0016311,GO:0016787,GO:0016788,GO:0016791,GO:0016796,GO:0016895,GO:0016896,GO:0019222,GO:0030145,GO:0031323,GO:0033238,GO:0034641,GO:…	3.1.3.97	ko:K07053	-	-	R00188,R11188	RC00078	ko00000,ko01000	-	-	-	PHP
	MEZ7296835.1	716541.ECL_02831	7.81e-38	132.0	COG2110@1|root,COG2110@2|Bacteria,1R01E@1224|Proteobacteria,1T4DI@1236|Gammaproteobacteria,3X45A@547|Enterobacter	1236|Gammaproteobacteria	S	Caudovirales tail fibre assembly protein, lambda gpK	-	-	-	-	-	-	-	-	-	-	-	-	Caudo_TAP
	MEZ7296837.1	90371.CY43_10545	7.47e-125	357.0	COG3778@1|root,COG3778@2|Bacteria,1N3CF@1224|Proteobacteria,1S3EK@1236|Gammaproteobacteria	1236|Gammaproteobacteria	S	Uncharacterised protein conserved in bacteria (DUF2313)	ymfQ	-	-	-	-	-	-	-	-	-	-	-	DUF2313
	MEZ7296838.1	90371.CY43_10550	3.83e-223	619.0	COG3299@1|root,COG3299@2|Bacteria,1PYEJ@1224|Proteobacteria,1RU76@1236|Gammaproteobacteria,3ZNDY@590|Salmonella	1236|Gammaproteobacteria	S	Baseplate J-like protein	-	-	-	-	-	-	-	-	-	-	-	-	Baseplate_J
	MEZ7296839.1	90371.CY43_10555	2.15e-85	252.0	COG4381@1|root,COG4381@2|Bacteria,1N954@1224|Proteobacteria,1S8SW@1236|Gammaproteobacteria	1236|Gammaproteobacteria	S	phage GP46	-	-	-	-	-	-	-	-	-	-	-	-	GP46
	MEZ7296840.1	175950.Q8HAB9_9CAUD	1.36e-105	306.0	4QCC2@10239|Viruses,4QWJ2@35237|dsDNA viruses no RNA stage,4QRVP@28883|Caudovirales	28883|Caudovirales	S	Bacteriophage Mu Gp45 protein	-	-	-	-	-	-	-	-	-	-	-	-	-
	MEZ7296841.1	90371.CY43_10565	3.05e-223	619.0	COG4379@1|root,COG4379@2|Bacteria,1PQTB@1224|Proteobacteria,1RU6H@1236|Gammaproteobacteria,3ZNFS@590|Salmonella	1236|Gammaproteobacteria	S	tail protein	-	-	-	-	-	-	-	-	-	-	-	-	-
	MEZ7296842.1	90371.CY43_10570	4.42e-250	694.0	COG4228@1|root,COG4228@2|Bacteria,1PW1M@1224|Proteobacteria,1RU2D@1236|Gammaproteobacteria,3ZNF7@590|Salmonella	1236|Gammaproteobacteria	S	DNA circularisation protein N-terminus	-	-	-	-	-	-	-	-	-	-	-	-	DNA_circ_N
	MEZ7296843.1	175950.Q8HAC2_9CAUD	0.0	937.0	4QAK6@10239|Viruses,4QUP9@35237|dsDNA viruses no RNA stage,4QPBY@28883|Caudovirales	28883|Caudovirales	S	N-acetylmuramoyl-L-alanine amidase activity	-	-	-	-	-	-	-	-	-	-	-	-	-
	MEZ7296844.1	175950.Q8HAC3_9CAUD	2.54e-55	174.0	4QDWB@10239|Viruses,4QXAA@35237|dsDNA viruses no RNA stage,4QRZ6@28883|Caudovirales	28883|Caudovirales	S	Pfam:Phage_TAC_7	-	-	-	-	-	-	-	-	-	-	-	-	-
	MEZ7296845.1	90371.CY43_10585	1.02e-74	224.0	2DP11@1|root,33031@2|Bacteria,1NAU1@1224|Proteobacteria,1S3T4@1236|Gammaproteobacteria	1236|Gammaproteobacteria	S	phage tail	-	-	-	-	-	-	-	-	-	-	-	-	Tail_tube
	MEZ7296846.1	273526.SMDB11_2601	1.32e-278	771.0	COG4386@1|root,COG4386@2|Bacteria,1MXZD@1224|Proteobacteria,1RN4Q@1236|Gammaproteobacteria,404SH@613|Serratia	1236|Gammaproteobacteria	S	Phage tail sheath C-terminal domain	-	-	-	-	-	-	-	-	-	-	-	-	Phage_sheath_1,Phage_sheath_1C
	MEZ7296847.1	754331.AEME01000001_gene211	2.4e-18	77.0	2EICU@1|root,33C46@2|Bacteria,1NGMA@1224|Proteobacteria,1SI5C@1236|Gammaproteobacteria	1236|Gammaproteobacteria	S	Protein of unknown function (DUF2635)	-	-	-	-	-	-	-	-	-	-	-	-	DUF2635
	MEZ7296850.1	90371.CY43_10610	7.59e-89	261.0	COG5614@1|root,COG5614@2|Bacteria,1RJ0E@1224|Proteobacteria,1S6RD@1236|Gammaproteobacteria	1236|Gammaproteobacteria	S	Phage head-tail joining protein	-	-	-	-	-	-	-	-	-	-	-	-	Phage_H_T_join
	MEZ7296851.1	90371.CY43_10615	1.09e-46	152.0	2CY2P@1|root,32T3A@2|Bacteria,1N01K@1224|Proteobacteria,1SAJ7@1236|Gammaproteobacteria	1236|Gammaproteobacteria	S	Phage gp6-like head-tail connector protein	-	-	-	-	-	-	-	-	-	-	-	-	Phage_connect_1
	MEZ7296852.1	55884.Q8SBH8_BPSF5	1.46e-266	733.0	4QAK6@10239|Viruses,4QUP9@35237|dsDNA viruses no RNA stage,4QPBY@28883|Caudovirales	28883|Caudovirales	S	N-acetylmuramoyl-L-alanine amidase activity	-	-	-	-	-	-	-	-	-	-	-	-	-
	MEZ7296853.1	55884.Q8SBH9_BPSF5	1.44e-125	359.0	4QAK6@10239|Viruses,4QUP9@35237|dsDNA viruses no RNA stage,4QPBY@28883|Caudovirales	28883|Caudovirales	S	N-acetylmuramoyl-L-alanine amidase activity	-	-	-	-	-	-	-	-	-	-	-	-	-
	MEZ7296854.1	399742.Ent638_2600	8.35e-251	693.0	COG4695@1|root,COG4695@2|Bacteria,1MUP5@1224|Proteobacteria,1RPB0@1236|Gammaproteobacteria,3X3YT@547|Enterobacter	1236|Gammaproteobacteria	S	TIGRFAM Phage portal protein, HK97	-	-	-	-	-	-	-	-	-	-	-	-	Phage_portal
	MEZ7296856.1	1197719.A464_997	0.0	1102.0	COG4626@1|root,COG4626@2|Bacteria,1MW7K@1224|Proteobacteria,1RP8Z@1236|Gammaproteobacteria,3ZN5S@590|Salmonella	1236|Gammaproteobacteria	S	Phage Terminase	-	-	-	-	-	-	-	-	-	-	-	-	Terminase_1
	MEZ7296858.1	1344012.ATMI01000031_gene2803	3.86e-96	285.0	2F14A@1|root,33U5N@2|Bacteria,1RJ2V@1224|Proteobacteria,1SN6Z@1236|Gammaproteobacteria	1236|Gammaproteobacteria	S	Methyltransferase domain	-	-	-	-	-	-	-	-	-	-	-	-	Methyltransf_23
	MEZ7296863.1	35703.DQ02_13795	1.32e-104	303.0	COG3926@1|root,COG3926@2|Bacteria,1QV3R@1224|Proteobacteria,1T276@1236|Gammaproteobacteria	1236|Gammaproteobacteria	S	Glycosyl hydrolase 108	-	-	-	-	-	-	-	-	-	-	-	-	CHAP
	MEZ7296864.1	630626.EBL_c20680	5.55e-56	176.0	2DMU4@1|root,32TQ0@2|Bacteria,1N0F4@1224|Proteobacteria,1S9DK@1236|Gammaproteobacteria	1236|Gammaproteobacteria	S	Holin, phage lambda	-	-	-	-	-	-	-	-	-	-	-	-	Phage_holin_3_1
	MEZ7296865.1	549.BW31_00219	1.05e-25	97.1	COG3042@1|root,COG3042@2|Bacteria,1N8JF@1224|Proteobacteria,1SCRE@1236|Gammaproteobacteria,3W1G4@53335|Pantoea	1236|Gammaproteobacteria	S	Domain of unknown function (DUF333)	yoaF	-	-	ko:K09712	-	-	-	-	ko00000	-	-	-	DUF333,Inhibitor_I78
	MEZ7296868.1	716541.ECL_01672	2.18e-66	201.0	2CH99@1|root,32S5M@2|Bacteria,1N2GH@1224|Proteobacteria,1T0UT@1236|Gammaproteobacteria	1236|Gammaproteobacteria	S	Recombination enhancement, RecA-dependent nuclease	-	-	-	-	-	-	-	-	-	-	-	-	RecA_dep_nuc
	MEZ7296874.1	716541.ECL_01664	4.92e-97	283.0	2FGAX@1|root,34879@2|Bacteria,1P3KW@1224|Proteobacteria,1SRQ7@1236|Gammaproteobacteria	1236|Gammaproteobacteria	S	Putative bacterial toxin ydaT	-	-	-	-	-	-	-	-	-	-	-	-	YdaT_toxin
	MEZ7296875.1	1443113.LC20_00469	1.64e-29	107.0	COG4197@1|root,COG4197@2|Bacteria,1N9XC@1224|Proteobacteria,1SE6K@1236|Gammaproteobacteria	1236|Gammaproteobacteria	S	Putative antitoxin of bacterial toxin-antitoxin system, YdaS/YdaT	-	-	-	-	-	-	-	-	-	-	-	-	YdaS_antitoxin
	MEZ7296881.1	716541.ECL_01659	5.54e-50	158.0	2E8XV@1|root,32CJX@2|Bacteria,1QR66@1224|Proteobacteria,1RU0R@1236|Gammaproteobacteria,3X46H@547|Enterobacter	1236|Gammaproteobacteria	S	Protein of unknown function (DUF4060)	-	-	-	-	-	-	-	-	-	-	-	-	DUF4060
	MEZ7296883.1	716541.ECL_01656	5.23e-298	812.0	COG2391@1|root,COG2391@2|Bacteria,1PF9B@1224|Proteobacteria,1RNE8@1236|Gammaproteobacteria,3WZZI@547|Enterobacter	1236|Gammaproteobacteria	S	Sulphur transport	yedE	GO:0005575,GO:0005623,GO:0005886,GO:0005887,GO:0016020,GO:0016021,GO:0031224,GO:0031226,GO:0044425,GO:0044459,GO:0044464,GO:0071944	-	ko:K07112	-	-	-	-	ko00000	-	-	-	Sulf_transp
	MEZ7296888.1	716541.ECL_01651	7.02e-94	273.0	COG0727@1|root,COG0727@2|Bacteria,1N027@1224|Proteobacteria,1S949@1236|Gammaproteobacteria,3X2XH@547|Enterobacter	1236|Gammaproteobacteria	S	Putative zinc- or iron-chelating domain	ykgJ	-	-	ko:K06940	-	-	-	-	ko00000	-	-	-	CxxCxxCC
	MEZ7296889.1	1399774.JDWH01000002_gene3138	1.02e-155	439.0	28JC8@1|root,2Z96Y@2|Bacteria,1PYD0@1224|Proteobacteria,1RQC3@1236|Gammaproteobacteria,3X1SS@547|Enterobacter	1236|Gammaproteobacteria	S	Uncharacterised protein family (UPF0259)	yciC	GO:0005575,GO:0005623,GO:0005886,GO:0016020,GO:0044464,GO:0071944	-	-	-	-	-	-	-	-	-	-	UPF0259
	MEZ7296893.1	716541.ECL_01646	6e-60	185.0	COG2350@1|root,COG2350@2|Bacteria,1MZ9Z@1224|Proteobacteria,1S8UC@1236|Gammaproteobacteria,3X2NM@547|Enterobacter	1236|Gammaproteobacteria	S	YCII-related domain	yciI	GO:0005575,GO:0005622,GO:0005623,GO:0005737,GO:0005829,GO:0044424,GO:0044444,GO:0044464	-	ko:K05527,ko:K09780	-	-	-	-	ko00000,ko03000	-	-	-	YCII
	MEZ7296898.1	716541.ECL_01643	1.82e-75	225.0	COG3099@1|root,COG3099@2|Bacteria,1RE1F@1224|Proteobacteria,1S43E@1236|Gammaproteobacteria,3X2DD@547|Enterobacter	1236|Gammaproteobacteria	S	Belongs to the UPF0263 family	yciU	-	-	ko:K09901	-	-	-	-	ko00000	-	-	-	DUF440
	MEZ7296912.1	1399774.JDWH01000002_gene3117	1.94e-216	597.0	COG1752@1|root,COG1752@2|Bacteria,1MUM9@1224|Proteobacteria,1RRA1@1236|Gammaproteobacteria,3X23H@547|Enterobacter	1236|Gammaproteobacteria	S	Patatin-like phospholipase	rssA	GO:0003674,GO:0003824,GO:0016787	-	ko:K07001	-	-	-	-	ko00000	-	-	-	Patatin
	MEZ7296913.1	1045856.EcWSU1_02594	1.29e-104	303.0	COG3012@1|root,COG3012@2|Bacteria,1MZZK@1224|Proteobacteria,1S9FV@1236|Gammaproteobacteria,3X2K8@547|Enterobacter	1236|Gammaproteobacteria	S	Belongs to the UPF0225 family	ychJ	-	-	ko:K09858	-	-	-	-	ko00000	-	-	-	SEC-C
	MEZ7296933.1	716541.ECL_01607	2.56e-50	159.0	2DZFW@1|root,331XQ@2|Bacteria,1NFEN@1224|Proteobacteria,1SFSQ@1236|Gammaproteobacteria,3X48W@547|Enterobacter	1236|Gammaproteobacteria	S	Domain of unknown function (DUF1883)	-	-	-	-	-	-	-	-	-	-	-	-	DUF1883
	MEZ7296935.1	716541.ECL_01604	5.92e-50	158.0	COG4572@1|root,COG4572@2|Bacteria,1N93H@1224|Proteobacteria,1S94E@1236|Gammaproteobacteria,3X2Q1@547|Enterobacter	1236|Gammaproteobacteria	S	ChaB	chaB	-	-	ko:K06197	-	-	-	-	ko00000	-	-	-	ChaB
	MEZ7296938.1	716541.ECL_01600	9.49e-197	545.0	COG2912@1|root,COG2912@2|Bacteria,1MVJQ@1224|Proteobacteria,1RQ7V@1236|Gammaproteobacteria,3X0MW@547|Enterobacter	1236|Gammaproteobacteria	S	Transglutaminase-like superfamily	ychA	-	-	-	-	-	-	-	-	-	-	-	TPR_9,Transglut_core2
	MEZ7296947.1	716541.ECL_01590	1.85e-62	191.0	2DB54@1|root,32TWR@2|Bacteria,1MZI6@1224|Proteobacteria,1S8Y3@1236|Gammaproteobacteria,3X2K4@547|Enterobacter	1236|Gammaproteobacteria	S	Protein of unknown function (DUF2583)	ychH	GO:0000302,GO:0006950,GO:0006979,GO:0008150,GO:0009636,GO:0009987,GO:0010035,GO:0010038,GO:0033554,GO:0034599,GO:0034614,GO:0035690,GO:0042221,GO:0042493,GO:0042542,GO:0042710,GO:0044010,GO:0044011,GO:0044764,GO:0046677,GO:0046686,GO:0050896,GO:0051703,GO:0051704,GO:0051716,GO:0070301,GO:0070887,GO:0071236,GO:0071241,GO:0071248,GO:0071276,GO:0090605,GO:0090609,GO:0097237,GO:1901700,GO:1901701	-	-	-	-	-	-	-	-	-	-	DUF2583
	MEZ7296950.1	716541.ECL_01587	6.78e-61	187.0	COG2350@1|root,COG2350@2|Bacteria,1N8AZ@1224|Proteobacteria,1SE4K@1236|Gammaproteobacteria	1236|Gammaproteobacteria	S	protein conserved in bacteria	-	-	-	-	-	-	-	-	-	-	-	-	YCII
	MEZ7296956.1	716541.ECL_02188	1.42e-62	191.0	2CTGV@1|root,32STG@2|Bacteria,1N0CU@1224|Proteobacteria,1S9NS@1236|Gammaproteobacteria,3X2T0@547|Enterobacter	1236|Gammaproteobacteria	S	Protein of unknown function (DUF1161)	ynfD	-	-	-	-	-	-	-	-	-	-	-	DUF1161
	MEZ7296957.1	741091.Rahaq_4636	1.81e-62	196.0	2CPQ7@1|root,32SJM@2|Bacteria,1N2IE@1224|Proteobacteria,1S9XV@1236|Gammaproteobacteria	1236|Gammaproteobacteria	S	Protein of unknown function (DUF2778)	-	-	-	-	-	-	-	-	-	-	-	-	DUF2778
	MEZ7296958.1	3659.XP_004150874.1	5e-111	319.0	2D3VZ@1|root,2SSZ2@2759|Eukaryota	2759|Eukaryota	S	Type VI secretion system effector, Hcp	-	-	-	-	-	-	-	-	-	-	-	-	T6SS_HCP
	MEZ7296961.1	716541.ECL_02185	4.09e-69	209.0	2CSJ8@1|root,32SRB@2|Bacteria,1N0YE@1224|Proteobacteria,1S9BH@1236|Gammaproteobacteria,3X2NG@547|Enterobacter	1236|Gammaproteobacteria	S	Belongs to the UPF0482 family	ynfB	GO:0005575,GO:0005623,GO:0009279,GO:0016020,GO:0019867,GO:0030312,GO:0030313,GO:0031975,GO:0044462,GO:0044464,GO:0071944	-	-	-	-	-	-	-	-	-	-	DUF1283
	MEZ7296962.1	1399774.JDWH01000003_gene1110	4.5e-71	214.0	COG1742@1|root,COG1742@2|Bacteria,1MZI8@1224|Proteobacteria,1SA4U@1236|Gammaproteobacteria,3X2KQ@547|Enterobacter	1236|Gammaproteobacteria	S	UPF0060 membrane protein	ynfA	GO:0005575,GO:0005623,GO:0005886,GO:0005887,GO:0016020,GO:0016021,GO:0031224,GO:0031226,GO:0044425,GO:0044459,GO:0044464,GO:0071944	-	ko:K09771	-	-	-	-	ko00000,ko02000	2.A.7.26	-	-	UPF0060
	MEZ7296969.1	1399774.JDWH01000003_gene1105	5.5e-42	137.0	2C4ZZ@1|root,3320I@2|Bacteria,1N7QH@1224|Proteobacteria,1SCDY@1236|Gammaproteobacteria,3X2QB@547|Enterobacter	1236|Gammaproteobacteria	S	YdfZ protein	ydfZ	-	-	-	-	-	-	-	-	-	-	-	YdfZ
	MEZ7296972.1	640513.Entas_2013	5.64e-174	485.0	COG4221@1|root,COG4221@2|Bacteria,1MUF8@1224|Proteobacteria,1RMKM@1236|Gammaproteobacteria,3X0TT@547|Enterobacter	1236|Gammaproteobacteria	S	Belongs to the short-chain dehydrogenases reductases (SDR) family	ydfG	GO:0003674,GO:0003824,GO:0005575,GO:0005622,GO:0005623,GO:0005737,GO:0005829,GO:0006139,GO:0006206,GO:0006208,GO:0006212,GO:0006725,GO:0006807,GO:0008150,GO:0008152,GO:0009056,GO:0009112,GO:0009987,GO:0016491,GO:0016614,GO:0016616,GO:0017144,GO:0019860,GO:0031132,GO:0034641,GO:0035527,GO:0042737,GO:0044237,GO:0044238,GO:0044248,GO:0044270,GO:0044281,GO:0044424,GO:0044444,GO:0044464,GO:0046113,GO:…	1.1.1.381	ko:K16066	ko00240,ko00260,ko01100,map00240,map00260,map01100	-	R09289,R10851,R10852	RC00087,RC00525,RC03288	ko00000,ko00001,ko01000	-	-	-	adh_short
	MEZ7296979.1	716541.ECL_02164	0.0	1743.0	COG2911@1|root,COG2911@2|Bacteria,1MUT7@1224|Proteobacteria,1RQ5W@1236|Gammaproteobacteria,3X21F@547|Enterobacter	1236|Gammaproteobacteria	S	Dicarboxylate transport	ydbH	GO:0005575,GO:0005623,GO:0005886,GO:0016020,GO:0044464,GO:0071944	-	-	-	-	-	-	-	-	-	-	DctA-YdbH
	MEZ7296980.1	716541.ECL_02163	9.84e-34	116.0	2E371@1|root,32Y6T@2|Bacteria,1N8D8@1224|Proteobacteria,1SCAF@1236|Gammaproteobacteria	1236|Gammaproteobacteria	S	(Lipo)protein	ynbE	-	-	-	-	-	-	-	-	-	-	-	Lipoprotein_19
	MEZ7296981.1	1045856.EcWSU1_02047	8.88e-63	192.0	COG3784@1|root,COG3784@2|Bacteria,1N6R1@1224|Proteobacteria,1SC8V@1236|Gammaproteobacteria,3X2M2@547|Enterobacter	1236|Gammaproteobacteria	S	PFAM uncharacterised conserved protein UCP025560	ydbL	-	-	ko:K09978	-	-	-	-	ko00000	-	-	-	DUF1318
	MEZ7296987.1	716541.ECL_02153	7.75e-232	637.0	COG3396@1|root,COG3396@2|Bacteria,1MVQ7@1224|Proteobacteria,1RNRN@1236|Gammaproteobacteria,3X38Z@547|Enterobacter	1236|Gammaproteobacteria	S	Phenylacetic acid catabolic protein	paaA	GO:0005575,GO:0005622,GO:0005623,GO:0005737,GO:0005829,GO:0006082,GO:0006725,GO:0006805,GO:0008150,GO:0008152,GO:0009056,GO:0009404,GO:0009407,GO:0009410,GO:0009636,GO:0009850,GO:0009852,GO:0009987,GO:0010124,GO:0010817,GO:0016054,GO:0019439,GO:0019748,GO:0019752,GO:0032787,GO:0042178,GO:0042221,GO:0042445,GO:0042447,GO:0042537,GO:0043436,GO:0044237,GO:0044248,GO:0044281,GO:0044282,GO:0044424,GO:…	1.14.13.149	ko:K02609	ko00360,ko01120,map00360,map01120	-	R09838	RC02690	ko00000,ko00001,ko01000	-	-	iEC55989_1330.EC55989_1524,iECO111_1330.ECO111_1782,iECO26_1355.ECO26_1992,iEcE24377_1341.EcE24377A_1573	PaaA_PaaC
	MEZ7296989.1	716541.ECL_02151	5.03e-177	493.0	COG3396@1|root,COG3396@2|Bacteria,1MVYQ@1224|Proteobacteria,1RRSG@1236|Gammaproteobacteria	1236|Gammaproteobacteria	S	Phenylacetate-CoA oxygenase, PaaI subunit	paaC	GO:0005575,GO:0005622,GO:0005623,GO:0005737,GO:0005829,GO:0006082,GO:0006725,GO:0006805,GO:0008150,GO:0008152,GO:0009056,GO:0009404,GO:0009407,GO:0009410,GO:0009636,GO:0009850,GO:0009852,GO:0009987,GO:0010124,GO:0010817,GO:0016054,GO:0019439,GO:0019748,GO:0019752,GO:0032787,GO:0042178,GO:0042221,GO:0042445,GO:0042447,GO:0042537,GO:0043436,GO:0044237,GO:0044248,GO:0044281,GO:0044282,GO:0044424,GO:…	1.14.13.149	ko:K02611	ko00360,ko01120,map00360,map01120	-	R09838	RC02690	ko00000,ko00001,ko01000	-	-	iEC55989_1330.EC55989_1526,iECO111_1330.ECO111_1784,iECSE_1348.ECSE_1475,iECW_1372.ECW_m1524,iEKO11_1354.EKO11_2423,iWFL_1372.ECW_m1524	PaaA_PaaC
	MEZ7296990.1	716541.ECL_02150	6.52e-123	349.0	COG2151@1|root,COG2151@2|Bacteria,1RF3S@1224|Proteobacteria,1S4FY@1236|Gammaproteobacteria,3X3KZ@547|Enterobacter	1236|Gammaproteobacteria	S	Iron-sulfur cluster assembly protein	paaD	GO:0006082,GO:0006725,GO:0006805,GO:0008150,GO:0008152,GO:0009056,GO:0009404,GO:0009407,GO:0009410,GO:0009636,GO:0009850,GO:0009852,GO:0009987,GO:0010124,GO:0010817,GO:0016054,GO:0019439,GO:0019748,GO:0019752,GO:0032787,GO:0042178,GO:0042221,GO:0042445,GO:0042447,GO:0042537,GO:0043436,GO:0044237,GO:0044248,GO:0044281,GO:0044282,GO:0046395,GO:0050896,GO:0051716,GO:0065007,GO:0065008,GO:0070887,GO:…	-	ko:K02612	ko00360,ko01120,map00360,map01120	-	R09838	RC02690	ko00000,ko00001	-	-	iECSE_1348.ECSE_1476	FeS_assembly_P
	MEZ7296999.1	716541.ECL_02141	2.67e-120	345.0	COG0663@1|root,COG0663@2|Bacteria,1MVUI@1224|Proteobacteria,1RYPQ@1236|Gammaproteobacteria,3X3EI@547|Enterobacter	1236|Gammaproteobacteria	S	Phenylacetic acid degradation protein PaaY	paaY	GO:0003674,GO:0003824,GO:0016289,GO:0016787,GO:0016788,GO:0016790	-	ko:K02617,ko:K08279	-	-	-	-	ko00000	-	-	-	Hexapep
	MEZ7297003.1	498211.CJA_1216	9.31e-134	405.0	COG0457@1|root,COG0457@2|Bacteria,1R0M4@1224|Proteobacteria,1SD74@1236|Gammaproteobacteria	1236|Gammaproteobacteria	S	Tetratricopeptide repeat	-	-	-	-	-	-	-	-	-	-	-	-	-
	MEZ7297005.1	634500.EbC_44880	3.33e-89	263.0	COG3238@1|root,COG3238@2|Bacteria,1N6ZC@1224|Proteobacteria,1RRT4@1236|Gammaproteobacteria	1236|Gammaproteobacteria	S	Putative inner membrane exporter, YdcZ	-	-	-	ko:K09936	ko02024,map02024	-	-	-	ko00000,ko00001,ko02000	2.A.7.21	-	-	DMT_YdcZ
	MEZ7297008.1	1357272.AVEO02000193_gene214	1.35e-187	525.0	COG0596@1|root,COG0596@2|Bacteria,1MUSF@1224|Proteobacteria,1RQ1N@1236|Gammaproteobacteria,1Z6Q5@136849|Pseudomonas syringae group	1236|Gammaproteobacteria	S	alpha/beta hydrolase fold	-	-	-	-	-	-	-	-	-	-	-	-	Abhydrolase_1
	MEZ7297009.1	642227.HA49_04300	4.37e-96	284.0	COG5516@1|root,COG5516@2|Bacteria,1REGN@1224|Proteobacteria,1RXZK@1236|Gammaproteobacteria,4BVT1@82986|Tatumella	1236|Gammaproteobacteria	S	Putative stress-induced transcription regulator	-	-	-	-	-	-	-	-	-	-	-	-	ABATE,zf-CGNR
	MEZ7297010.1	399741.Spro_3133	2.89e-67	204.0	COG2329@1|root,COG2329@2|Bacteria,1RHK9@1224|Proteobacteria,1S6PV@1236|Gammaproteobacteria,403T9@613|Serratia	1236|Gammaproteobacteria	S	Antibiotic biosynthesis monooxygenase	-	-	-	-	-	-	-	-	-	-	-	-	-
	MEZ7297022.1	716541.ECL_02121	4.44e-62	191.0	COG3141@1|root,COG3141@2|Bacteria,1N6RQ@1224|Proteobacteria,1SCDB@1236|Gammaproteobacteria	1236|Gammaproteobacteria	S	protein conserved in bacteria	yebG	GO:0005575,GO:0005622,GO:0005623,GO:0005737,GO:0005829,GO:0006139,GO:0006259,GO:0006281,GO:0006725,GO:0006807,GO:0006950,GO:0006974,GO:0007154,GO:0008150,GO:0008152,GO:0009314,GO:0009432,GO:0009605,GO:0009628,GO:0009987,GO:0009991,GO:0010165,GO:0010212,GO:0031668,GO:0033554,GO:0034641,GO:0043170,GO:0044237,GO:0044238,GO:0044260,GO:0044424,GO:0044444,GO:0044464,GO:0046483,GO:0050896,GO:0051716,GO:…	-	ko:K09918	-	-	-	-	ko00000	-	-	-	YebG
	MEZ7297024.1	716541.ECL_02120	1.58e-91	268.0	COG4405@1|root,COG4405@2|Bacteria,1N2T4@1224|Proteobacteria,1S2GH@1236|Gammaproteobacteria,3X2EJ@547|Enterobacter	1236|Gammaproteobacteria	S	ASCH	-	-	-	-	-	-	-	-	-	-	-	-	ASCH
	MEZ7297025.1	1073999.BN137_2407	1.08e-91	272.0	COG3878@1|root,COG3878@2|Bacteria,1P0U4@1224|Proteobacteria,1SS9C@1236|Gammaproteobacteria	1236|Gammaproteobacteria	S	Domain of unknown function (DUF1963)	-	-	-	-	-	-	-	-	-	-	-	-	DUF1963
	MEZ7297027.1	716541.ECL_02117	6.01e-113	324.0	COG1683@1|root,COG1683@2|Bacteria,1RHER@1224|Proteobacteria,1S6AV@1236|Gammaproteobacteria,3X29F@547|Enterobacter	1236|Gammaproteobacteria	S	Protein of unknown function (DUF523)	ybbK	-	-	-	-	-	-	-	-	-	-	-	DUF523
	MEZ7297028.1	399742.Ent638_1885	3.53e-135	390.0	COG0491@1|root,COG0491@2|Bacteria,1MY6G@1224|Proteobacteria,1RRBB@1236|Gammaproteobacteria,3X2D3@547|Enterobacter	1236|Gammaproteobacteria	S	Metallo-beta-lactamase superfamily	ytnP	-	-	-	-	-	-	-	-	-	-	-	Lactamase_B
	MEZ7297039.1	1399774.JDWH01000003_gene1052	6.27e-93	274.0	COG5485@1|root,COG5485@2|Bacteria,1RDG8@1224|Proteobacteria,1S4CM@1236|Gammaproteobacteria,3X3TA@547|Enterobacter	1236|Gammaproteobacteria	S	SnoaL-like polyketide cyclase	-	-	-	-	-	-	-	-	-	-	-	-	SnoaL
	MEZ7297040.1	716541.ECL_02112	1.91e-117	335.0	COG3558@1|root,COG3558@2|Bacteria,1RA64@1224|Proteobacteria,1S252@1236|Gammaproteobacteria,3X3BG@547|Enterobacter	1236|Gammaproteobacteria	S	Protein of unknown function (DUF1348)	-	-	-	ko:K09958	-	-	-	-	ko00000	-	-	-	DUF1348
	MEZ7297042.1	716541.ECL_02110	1.64e-128	366.0	COG2249@1|root,COG2249@2|Bacteria,1RAP1@1224|Proteobacteria,1RRMZ@1236|Gammaproteobacteria,3X3YV@547|Enterobacter	1236|Gammaproteobacteria	S	NADPH-dependent FMN reductase	-	-	1.6.5.2	ko:K00355	ko00130,ko01110,ko05200,ko05225,ko05418,map00130,map01110,map05200,map05225,map05418	-	R02964,R03643,R03816	RC00819	ko00000,ko00001,ko01000	-	-	-	Flavodoxin_2
	MEZ7297046.1	716541.ECL_02106	3.12e-104	300.0	COG3631@1|root,COG3631@2|Bacteria,1MZS5@1224|Proteobacteria,1S8VN@1236|Gammaproteobacteria,3X2EY@547|Enterobacter	1236|Gammaproteobacteria	S	Nuclear transport factor 2 (NTF2) domain	-	-	-	-	-	-	-	-	-	-	-	-	SnoaL_2
	MEZ7297047.1	716541.ECL_02105	3.25e-164	460.0	COG0300@1|root,COG0300@2|Bacteria,1N9YK@1224|Proteobacteria,1T1TA@1236|Gammaproteobacteria,3X0NQ@547|Enterobacter	1236|Gammaproteobacteria	S	NAD(P)H-binding	-	-	-	-	-	-	-	-	-	-	-	-	adh_short
	MEZ7297048.1	716541.ECL_02104	1.27e-309	843.0	COG2907@1|root,COG2907@2|Bacteria,1MV4Z@1224|Proteobacteria,1RP4P@1236|Gammaproteobacteria,3X13I@547|Enterobacter	1236|Gammaproteobacteria	S	Flavin containing amine oxidoreductase	-	-	-	ko:K06954	-	-	-	-	ko00000	-	-	-	Amino_oxidase,NAD_binding_8
	MEZ7297049.1	716541.ECL_02103	1.15e-178	496.0	COG3496@1|root,COG3496@2|Bacteria,1RC56@1224|Proteobacteria,1RRT8@1236|Gammaproteobacteria,3X0DX@547|Enterobacter	1236|Gammaproteobacteria	S	Protein of unknown function (DUF1365)	-	-	-	ko:K09701	-	-	-	-	ko00000	-	-	-	DUF1365
	MEZ7297051.1	716541.ECL_02101	2.09e-99	290.0	2DM7V@1|root,323W3@2|Bacteria,1RKGJ@1224|Proteobacteria,1S6ZW@1236|Gammaproteobacteria,3X2FD@547|Enterobacter	1236|Gammaproteobacteria	S	Protein of unknown function (DUF2878)	-	-	-	-	-	-	-	-	-	-	-	-	DUF2878
	MEZ7297053.1	716541.ECL_02099	1.07e-126	360.0	2ANPA@1|root,31DNS@2|Bacteria,1RHTE@1224|Proteobacteria,1S78C@1236|Gammaproteobacteria,3WZYZ@547|Enterobacter	1236|Gammaproteobacteria	S	Protein of unknown function (DUF3833)	PP2730	-	-	-	-	-	-	-	-	-	-	-	DUF3833
	MEZ7297054.1	716541.ECL_02098	6.37e-92	270.0	COG3238@1|root,COG3238@2|Bacteria,1RHS1@1224|Proteobacteria,1S89Z@1236|Gammaproteobacteria,3X2CX@547|Enterobacter	1236|Gammaproteobacteria	S	Putative inner membrane exporter, YdcZ	-	-	-	ko:K09936	ko02024,map02024	-	-	-	ko00000,ko00001,ko02000	2.A.7.21	-	-	DMT_YdcZ
	MEZ7297055.1	716541.ECL_02097	1.67e-90	266.0	COG3238@1|root,COG3238@2|Bacteria,1RKZX@1224|Proteobacteria,1S28P@1236|Gammaproteobacteria,3X2H2@547|Enterobacter	1236|Gammaproteobacteria	S	Putative inner membrane exporter, YdcZ	-	-	-	ko:K09936	ko02024,map02024	-	-	-	ko00000,ko00001,ko02000	2.A.7.21	-	-	DMT_YdcZ
	MEZ7297058.1	716541.ECL_02094	1.15e-236	650.0	28H5S@1|root,2Z7IA@2|Bacteria,1MX3X@1224|Proteobacteria,1RPVF@1236|Gammaproteobacteria,3X1GU@547|Enterobacter	1236|Gammaproteobacteria	S	Domain of unknown function (DUF1852)	-	-	-	-	-	-	-	-	-	-	-	-	DUF1852
	MEZ7297059.1	911008.GLAD_00279	5.79e-107	309.0	COG3157@1|root,COG3157@2|Bacteria,1QB4V@1224|Proteobacteria,1RRPH@1236|Gammaproteobacteria	1236|Gammaproteobacteria	S	Type VI secretion system effector	-	-	-	ko:K11903	ko02025,ko03070,map02025,map03070	M00334	-	-	ko00000,ko00001,ko00002,ko02044	-	-	-	T6SS_HCP
	MEZ7297060.1	1453496.AT03_07040	3.62e-99	290.0	2DC22@1|root,2ZCJ5@2|Bacteria,1RCM7@1224|Proteobacteria,1S3MC@1236|Gammaproteobacteria	1236|Gammaproteobacteria	S	Protein of unknown function (DUF2778)	-	-	-	-	-	-	-	-	-	-	-	-	DUF2778
	MEZ7297061.1	716541.ECL_02093	8.92e-112	322.0	COG3122@1|root,COG3122@2|Bacteria,1N15V@1224|Proteobacteria,1S5V0@1236|Gammaproteobacteria,3X1AP@547|Enterobacter	1236|Gammaproteobacteria	S	Uncharacterized protein conserved in bacteria (DUF2058)	yaiL	GO:0005575,GO:0005622,GO:0005623,GO:0005737,GO:0005829,GO:0044424,GO:0044444,GO:0044464	-	ko:K09912	-	-	-	-	ko00000	-	-	iECW_1372.ECW_m0432,iWFL_1372.ECW_m0432	DUF2058
	MEZ7297071.1	1399774.JDWH01000003_gene1028	1.26e-149	425.0	COG1434@1|root,COG1434@2|Bacteria,1N4TG@1224|Proteobacteria,1RSJ5@1236|Gammaproteobacteria,3X03E@547|Enterobacter	1236|Gammaproteobacteria	S	DUF218 domain	ydcF	GO:0005575,GO:0005623,GO:0005886,GO:0016020,GO:0016021,GO:0031224,GO:0044425,GO:0044464,GO:0071944	-	-	-	-	-	-	-	-	-	-	DUF218
	MEZ7297074.1	716541.ECL_02079	5.32e-244	671.0	COG0673@1|root,COG0673@2|Bacteria,1MU8F@1224|Proteobacteria,1RNKY@1236|Gammaproteobacteria,3X3I1@547|Enterobacter	1236|Gammaproteobacteria	S	Oxidoreductase family, C-terminal alpha/beta domain	ydgJ	-	1.1.1.371	ko:K16044	ko00562,ko01120,map00562,map01120	-	R09954	RC00182	ko00000,ko00001,ko01000	-	-	-	GFO_IDH_MocA,GFO_IDH_MocA_C
	MEZ7297082.1	716541.ECL_02069	1.81e-55	173.0	COG4575@1|root,COG4575@2|Bacteria,1N0WP@1224|Proteobacteria,1SAST@1236|Gammaproteobacteria,3X41A@547|Enterobacter	1236|Gammaproteobacteria	S	Bacterial protein of unknown function (DUF883)	-	-	-	-	-	-	-	-	-	-	-	-	CsbD,DUF883
	MEZ7297088.1	716541.ECL_02060	2.86e-57	177.0	COG1937@1|root,COG1937@2|Bacteria,1N6ZN@1224|Proteobacteria,1S6I2@1236|Gammaproteobacteria,3X2K3@547|Enterobacter	1236|Gammaproteobacteria	S	Metal-sensitive transcriptional repressor	frmR	-	-	-	-	-	-	-	-	-	-	-	Trns_repr_metal
	MEZ7297094.1	1045856.EcWSU1_02124	2.39e-85	251.0	COG3111@1|root,COG3111@2|Bacteria,1REUG@1224|Proteobacteria,1S54G@1236|Gammaproteobacteria,3X2M1@547|Enterobacter	1236|Gammaproteobacteria	S	Bacterial OB fold (BOF) protein	ydeI	GO:0000302,GO:0006950,GO:0006979,GO:0008150,GO:0009636,GO:0009987,GO:0010035,GO:0033554,GO:0034599,GO:0034614,GO:0035690,GO:0042221,GO:0042493,GO:0042542,GO:0042710,GO:0044010,GO:0044011,GO:0044764,GO:0046677,GO:0050896,GO:0051703,GO:0051704,GO:0051716,GO:0070301,GO:0070887,GO:0071236,GO:0090605,GO:0090609,GO:0097237,GO:1901700,GO:1901701	-	-	-	-	-	-	-	-	-	-	BOF
	MEZ7297096.1	1045856.EcWSU1_02126	5.6e-92	270.0	COG2323@1|root,COG2323@2|Bacteria,1RATW@1224|Proteobacteria,1T1C6@1236|Gammaproteobacteria,3X2D0@547|Enterobacter	1236|Gammaproteobacteria	S	Protein of unknown function (DUF421)	-	-	-	-	-	-	-	-	-	-	-	-	DUF421
	MEZ7297097.1	716541.ECL_02051	2.5e-106	308.0	COG1546@1|root,COG1546@2|Bacteria,1RBXS@1224|Proteobacteria,1S3AH@1236|Gammaproteobacteria,3X2R0@547|Enterobacter	1236|Gammaproteobacteria	S	Competence-damaged protein	ydeJ	-	-	-	-	-	-	-	-	-	-	-	CinA
	MEZ7297098.1	716541.ECL_02050	8.23e-223	615.0	COG4221@1|root,COG4221@2|Bacteria,1MUU6@1224|Proteobacteria,1RZGC@1236|Gammaproteobacteria	1236|Gammaproteobacteria	S	Belongs to the short-chain dehydrogenases reductases (SDR) family	-	-	-	-	-	-	-	-	-	-	-	-	adh_short
	MEZ7297103.1	716541.ECL_02045	4.73e-113	325.0	COG3685@1|root,COG3685@2|Bacteria,1R4MJ@1224|Proteobacteria,1RRW4@1236|Gammaproteobacteria,3X27I@547|Enterobacter	1236|Gammaproteobacteria	S	Domain of unknown function (DUF892)	yciE	GO:0006950,GO:0006974,GO:0008150,GO:0009987,GO:0033554,GO:0050896,GO:0051716	-	-	-	-	-	-	-	-	-	-	DUF892
	MEZ7297105.1	716541.ECL_02043	4.73e-102	296.0	COG3685@1|root,COG3685@2|Bacteria,1REKN@1224|Proteobacteria,1S45E@1236|Gammaproteobacteria,3X283@547|Enterobacter	1236|Gammaproteobacteria	S	Domain of unknown function (DUF892)	yciF	GO:0006950,GO:0006974,GO:0008150,GO:0009987,GO:0033554,GO:0050896,GO:0051716	-	-	-	-	-	-	-	-	-	-	DUF892
	MEZ7297106.1	500640.CIT292_07257	1.31e-15	70.5	COG3729@1|root,COG3729@2|Bacteria,1N767@1224|Proteobacteria,1SCA5@1236|Gammaproteobacteria,3WYX2@544|Citrobacter	1236|Gammaproteobacteria	S	Stress-induced bacterial acidophilic repeat motif	yciG	-	-	ko:K06884	-	-	-	-	ko00000	-	-	-	KGG
	MEZ7297107.1	716541.ECL_02041	0.0	884.0	COG5383@1|root,COG5383@2|Bacteria,1P16G@1224|Proteobacteria,1RR9P@1236|Gammaproteobacteria,3X1GY@547|Enterobacter	1236|Gammaproteobacteria	S	DUF1338	ydcJ	-	-	-	-	-	-	-	-	-	-	-	DUF1338
	MEZ7297123.1	716541.ECL_02022	2.33e-47	151.0	2DTBF@1|root,32UUW@2|Bacteria,1N3QK@1224|Proteobacteria,1SDY5@1236|Gammaproteobacteria,3X2XP@547|Enterobacter	1236|Gammaproteobacteria	S	Protein of unknown function (DUF2554)	-	-	-	-	-	-	-	-	-	-	-	-	DUF2554
	MEZ7297133.1	716541.ECL_02012	4.71e-155	434.0	COG3443@1|root,COG3443@2|Bacteria,1MXFK@1224|Proteobacteria,1RPWU@1236|Gammaproteobacteria,3X0N6@547|Enterobacter	1236|Gammaproteobacteria	S	ZinT (YodA) periplasmic lipocalin-like zinc-recruitment	zinT	GO:0003674,GO:0005488,GO:0005575,GO:0005622,GO:0005623,GO:0005737,GO:0006950,GO:0007154,GO:0008150,GO:0008270,GO:0009267,GO:0009605,GO:0009987,GO:0009991,GO:0010035,GO:0010038,GO:0030288,GO:0030313,GO:0031667,GO:0031668,GO:0031669,GO:0031975,GO:0033554,GO:0034224,GO:0042221,GO:0042594,GO:0042597,GO:0043167,GO:0043169,GO:0044424,GO:0044464,GO:0046686,GO:0046870,GO:0046872,GO:0046914,GO:0050896,GO:…	-	ko:K09815	ko02010,map02010	M00242	-	-	ko00000,ko00001,ko00002,ko02000	3.A.1.15.3,3.A.1.15.5	-	-	ZinT
	MEZ7297136.1	716541.ECL_02009	3.18e-41	135.0	2E68Q@1|root,330WV@2|Bacteria,1N7UE@1224|Proteobacteria,1SFHP@1236|Gammaproteobacteria,3X2UT@547|Enterobacter	1236|Gammaproteobacteria	S	MarB protein	marB	GO:0005575,GO:0005623,GO:0030288,GO:0030313,GO:0031975,GO:0042597,GO:0044464	-	ko:K13630	-	-	-	-	ko00000	-	-	-	MarB
	MEZ7297141.1	716541.ECL_02004	3.16e-187	520.0	COG0384@1|root,COG0384@2|Bacteria,1R9X4@1224|Proteobacteria,1RRCS@1236|Gammaproteobacteria,3X493@547|Enterobacter	1236|Gammaproteobacteria	S	Phenazine biosynthesis-like protein	-	-	-	-	-	-	-	-	-	-	-	-	PhzC-PhzF
	MEZ7297142.1	716541.ECL_02003	9.88e-196	541.0	COG0384@1|root,COG0384@2|Bacteria,1R9X4@1224|Proteobacteria,1RZ0R@1236|Gammaproteobacteria,3X0N2@547|Enterobacter	1236|Gammaproteobacteria	S	Phenazine biosynthesis-like protein	yddE_1	-	-	-	-	-	-	-	-	-	-	-	PhzC-PhzF
	MEZ7297149.1	716541.ECL_01997	3.42e-279	764.0	COG3395@1|root,COG3395@2|Bacteria,1MW4G@1224|Proteobacteria,1RYGE@1236|Gammaproteobacteria,3X34U@547|Enterobacter	1236|Gammaproteobacteria	S	Putative nucleotide-binding of sugar-metabolising enzyme	ygbK	-	2.7.1.219,2.7.1.220	ko:K22129	-	-	-	-	ko00000,ko01000	-	-	-	DUF1357_C,DUF1537
	MEZ7297157.1	716541.ECL_01989	8.05e-86	252.0	2DMJC@1|root,32RYJ@2|Bacteria,1RGW8@1224|Proteobacteria,1S6NK@1236|Gammaproteobacteria,3X2NQ@547|Enterobacter	1236|Gammaproteobacteria	S	Domain of unknown function (DUF4186)	yneG	-	-	-	-	-	-	-	-	-	-	-	DUF4186
	MEZ7297163.1	716541.ECL_01983	2.44e-212	587.0	COG3781@1|root,COG3781@2|Bacteria,1MX91@1224|Proteobacteria,1S0QU@1236|Gammaproteobacteria,3X0M4@547|Enterobacter	1236|Gammaproteobacteria	S	Bestrophin, RFP-TM, chloride channel	yneE	GO:0005575,GO:0005623,GO:0005886,GO:0016020,GO:0044464,GO:0071944	-	ko:K08994	-	-	-	-	ko00000,ko02000	1.A.46.2	-	-	Bestrophin
	MEZ7297168.1	716541.ECL_01978	7.03e-246	674.0	COG0596@1|root,COG0596@2|Bacteria,1MWT6@1224|Proteobacteria,1RMFA@1236|Gammaproteobacteria,3X14N@547|Enterobacter	1236|Gammaproteobacteria	S	alpha/beta hydrolase fold	-	-	-	-	-	-	-	-	-	-	-	-	Abhydrolase_1,Abhydrolase_6
	MEZ7297178.1	716541.ECL_01968	5.98e-90	265.0	COG4125@1|root,COG4125@2|Bacteria,1RHF1@1224|Proteobacteria,1SD2W@1236|Gammaproteobacteria,3X3AE@547|Enterobacter	1236|Gammaproteobacteria	S	Chlorhexidine efflux transporter	-	-	-	-	-	-	-	-	-	-	-	-	BTP
	MEZ7297186.1	1028307.EAE_19010	3.51e-72	216.0	COG2350@1|root,COG2350@2|Bacteria,1RIMY@1224|Proteobacteria,1S6IT@1236|Gammaproteobacteria,3X3UF@547|Enterobacter	1236|Gammaproteobacteria	S	Protein conserved in bacteria	-	-	-	-	-	-	-	-	-	-	-	-	-
	MEZ7297187.1	1028307.EAE_19015	8.71e-164	458.0	COG0693@1|root,COG0693@2|Bacteria,1MVTT@1224|Proteobacteria,1RPVK@1236|Gammaproteobacteria,3X3ZS@547|Enterobacter	1236|Gammaproteobacteria	S	DJ-1/PfpI family	-	-	-	-	-	-	-	-	-	-	-	-	DJ-1_PfpI
	MEZ7297189.1	1028307.EAE_19025	3.5e-248	681.0	COG2159@1|root,COG2159@2|Bacteria,1MXI7@1224|Proteobacteria,1T0VK@1236|Gammaproteobacteria	1236|Gammaproteobacteria	S	metal-dependent hydrolase of the TIM-barrel fold	-	-	4.1.1.46,4.1.1.52	ko:K07045,ko:K14333,ko:K22213	ko00362,ko00627,ko01120,map00362,map00627,map01120	-	R00821	RC00390	ko00000,ko00001,ko01000	-	-	-	Amidohydro_2
	MEZ7297190.1	1028307.EAE_19050	4.2e-155	436.0	COG1359@1|root,COG1359@2|Bacteria,1R924@1224|Proteobacteria,1S1U5@1236|Gammaproteobacteria,3X2GG@547|Enterobacter	1236|Gammaproteobacteria	S	Antibiotic biosynthesis monooxygenase	VY92_08690	-	-	-	-	-	-	-	-	-	-	-	ABM
	MEZ7297191.1	1028307.EAE_19055	1.58e-171	481.0	COG0599@1|root,COG0599@2|Bacteria,1NN7W@1224|Proteobacteria,1T6AT@1236|Gammaproteobacteria,3X3MQ@547|Enterobacter	1236|Gammaproteobacteria	S	Carboxymuconolactone decarboxylase family	-	-	4.1.1.44	ko:K01607	ko00362,ko01100,ko01120,ko01220,map00362,map01100,map01120,map01220	-	R03470	RC00938	ko00000,ko00001,ko01000	-	-	-	CMD
	MEZ7297192.1	573.JG24_12170	6.75e-78	232.0	COG4334@1|root,COG4334@2|Bacteria,1RI4A@1224|Proteobacteria,1SAJK@1236|Gammaproteobacteria	1236|Gammaproteobacteria	S	Uncharacterized protein conserved in bacteria (DUF2255)	-	-	-	-	-	-	-	-	-	-	-	-	DUF2255
	MEZ7297193.1	573.JG24_12160	6.8e-255	699.0	COG1073@1|root,COG1073@2|Bacteria,1MUCD@1224|Proteobacteria,1RP4I@1236|Gammaproteobacteria	1236|Gammaproteobacteria	S	Hydrolases of the alpha beta superfamily	-	-	-	ko:K06889	-	-	-	-	ko00000	-	-	-	AXE1,Abhydrolase_1,BAAT_C,DLH,DUF1100,Hydrolase_4,Peptidase_S15,RMMBL
	MEZ7297198.1	716541.ECL_01961	1.59e-71	215.0	COG5569@1|root,COG5569@2|Bacteria,1PUA4@1224|Proteobacteria,1SDUZ@1236|Gammaproteobacteria,3X48K@547|Enterobacter	1236|Gammaproteobacteria	S	Copper binding periplasmic protein CusF	-	-	-	ko:K07810	ko02020,map02020	-	-	-	ko00000,ko00001	2.A.6.1.4	-	-	CusF_Ec
	MEZ7297204.1	716541.ECL_01955	3.34e-244	670.0	2C57D@1|root,2Z7RS@2|Bacteria,1MX6G@1224|Proteobacteria,1RS0F@1236|Gammaproteobacteria	1236|Gammaproteobacteria	S	Protein of unknown function (DUF2891)	-	-	-	-	-	-	-	-	-	-	-	-	DUF2891
	MEZ7297205.1	716541.ECL_01954	2.02e-223	617.0	COG3817@1|root,COG3817@2|Bacteria,1MXGD@1224|Proteobacteria,1RNC0@1236|Gammaproteobacteria,3X0XC@547|Enterobacter	1236|Gammaproteobacteria	S	Protein of unknown function (DUF979)	-	-	-	-	-	-	-	-	-	-	-	-	DUF979
	MEZ7297206.1	716541.ECL_01953	3.93e-161	452.0	COG3819@1|root,COG3819@2|Bacteria,1MWFM@1224|Proteobacteria,1RQ9V@1236|Gammaproteobacteria,3X16F@547|Enterobacter	1236|Gammaproteobacteria	S	Protein of unknown function (DUF969)	-	-	-	-	-	-	-	-	-	-	-	-	DUF969
	MEZ7297211.1	716541.ECL_01948	1.09e-170	477.0	COG2503@1|root,COG2503@2|Bacteria,1R9UX@1224|Proteobacteria,1S2CZ@1236|Gammaproteobacteria	1236|Gammaproteobacteria	S	Acid phosphatase	-	-	-	-	-	-	-	-	-	-	-	-	Acid_phosphat_B
	MEZ7297212.1	716541.ECL_01947	3.13e-227	627.0	COG0491@1|root,COG0491@2|Bacteria,1MY6G@1224|Proteobacteria,1RRBB@1236|Gammaproteobacteria,3X2GE@547|Enterobacter	1236|Gammaproteobacteria	S	Metallo-beta-lactamase superfamily	-	-	-	-	-	-	-	-	-	-	-	-	Lactamase_B
	MEZ7297216.1	1045856.EcWSU1_02235	1.18e-60	186.0	COG4628@1|root,COG4628@2|Bacteria,1N7DG@1224|Proteobacteria,1SCBE@1236|Gammaproteobacteria,3X2W7@547|Enterobacter	1236|Gammaproteobacteria	S	DNA-binding protein VF530	-	GO:0003674,GO:0003676,GO:0003677,GO:0003690,GO:0005488,GO:0097159,GO:1901363	-	-	-	-	-	-	-	-	-	-	VF530
	MEZ7297217.1	1399774.JDWH01000002_gene3326	7.12e-312	849.0	COG1649@1|root,COG1649@2|Bacteria,1N99Y@1224|Proteobacteria,1RSIV@1236|Gammaproteobacteria,3X0AA@547|Enterobacter	1236|Gammaproteobacteria	S	Glycosyl hydrolase-like 10	yddW	-	-	-	-	-	-	-	-	-	-	-	GHL10
	MEZ7297231.1	716541.ECL_01926	0.0	963.0	COG1647@1|root,COG1647@2|Bacteria,1MVZP@1224|Proteobacteria,1T1TS@1236|Gammaproteobacteria,3X26E@547|Enterobacter	1236|Gammaproteobacteria	S	Serine aminopeptidase, S33	-	-	-	-	-	-	-	-	-	-	-	-	Hydrolase_4
	MEZ7297239.1	82996.sch_10870	3.61e-52	176.0	COG3397@1|root,COG3397@2|Bacteria,1NX7A@1224|Proteobacteria,1RRDI@1236|Gammaproteobacteria,405AM@613|Serratia	1236|Gammaproteobacteria	S	Lytic polysaccharide mono-oxygenase, cellulose-degrading	-	-	-	ko:K03933,ko:K21712	ko05110,map05110	-	-	-	ko00000,ko00001	-	AA10,CBM73	-	CBM_5_12,LPMO_10
	MEZ7297243.1	716541.ECL_01913	1.3e-201	558.0	COG0491@1|root,COG0491@2|Bacteria,1NGQE@1224|Proteobacteria,1RMI3@1236|Gammaproteobacteria,3X0IU@547|Enterobacter	1236|Gammaproteobacteria	S	Metallo-beta-lactamase superfamily	-	-	-	-	-	-	-	-	-	-	-	-	Lactamase_B
	MEZ7297244.1	716541.ECL_01912	2.63e-44	143.0	2CPZC@1|root,32SK6@2|Bacteria,1N3CC@1224|Proteobacteria,1SBZ1@1236|Gammaproteobacteria,3X44B@547|Enterobacter	1236|Gammaproteobacteria	S	Putative biofilm-dependent modulation protein	bdm	GO:0008150,GO:0010638,GO:0031344,GO:0031346,GO:0033043,GO:0044087,GO:0044089,GO:0048518,GO:0048522,GO:0050789,GO:0050794,GO:0051128,GO:0051130,GO:0060491,GO:0065007,GO:1902115,GO:1902117,GO:1902208,GO:1902210	-	-	-	-	-	-	-	-	-	-	BDM
	MEZ7297247.1	716541.ECL_01558	2.47e-84	266.0	COG3501@1|root,COG3501@2|Bacteria,1MU7Q@1224|Proteobacteria,1RMZS@1236|Gammaproteobacteria,3X34Q@547|Enterobacter	1236|Gammaproteobacteria	S	Phage late control gene D protein (GPD)	-	-	-	ko:K11904	ko03070,map03070	M00334	-	-	ko00000,ko00001,ko00002,ko02044	3.A.23.1	-	-	Gp5_C,Phage_GPD
	MEZ7297251.1	716541.ECL_01554	9.88e-128	369.0	COG0666@1|root,COG0666@2|Bacteria,1R83M@1224|Proteobacteria,1SZBQ@1236|Gammaproteobacteria	1236|Gammaproteobacteria	S	ankyrin repeats	-	-	-	-	-	-	-	-	-	-	-	-	-
	MEZ7297252.1	1073999.BN137_1063	1.53e-137	394.0	COG0666@1|root,COG0666@2|Bacteria,1R83M@1224|Proteobacteria,1SZBQ@1236|Gammaproteobacteria	1236|Gammaproteobacteria	S	ankyrin repeats	-	-	-	-	-	-	-	-	-	-	-	-	-
	MEZ7297253.1	1399774.JDWH01000002_gene3077	0.0	921.0	COG4104@1|root,COG4104@2|Bacteria,1PWMT@1224|Proteobacteria,1T1R2@1236|Gammaproteobacteria	1236|Gammaproteobacteria	S	PAAR repeat-containing protein	-	-	-	-	-	-	-	-	-	-	-	-	-
	MEZ7297256.1	716541.ECL_01550	1.15e-259	710.0	COG3520@1|root,COG3520@2|Bacteria,1MWVS@1224|Proteobacteria,1RRTG@1236|Gammaproteobacteria,3X0E1@547|Enterobacter	1236|Gammaproteobacteria	S	Type VI secretion, TssG	-	-	-	ko:K11895	ko02025,map02025	M00334	-	-	ko00000,ko00001,ko00002,ko02044	3.A.23.1	-	-	T6SS_TssG
	MEZ7297257.1	716541.ECL_01549	0.0	1240.0	COG3519@1|root,COG3519@2|Bacteria,1MUY4@1224|Proteobacteria,1RPK4@1236|Gammaproteobacteria,3X265@547|Enterobacter	1236|Gammaproteobacteria	S	Type VI secretion system, TssF	vasA	-	-	ko:K11896	-	M00334	-	-	ko00000,ko00002,ko02044	3.A.23.1	-	-	T6SS_TssF
	MEZ7297258.1	716541.ECL_01548	2.68e-135	382.0	COG3518@1|root,COG3518@2|Bacteria,1RF51@1224|Proteobacteria,1S2Y3@1236|Gammaproteobacteria,3X068@547|Enterobacter	1236|Gammaproteobacteria	S	Gene 25-like lysozyme	impF	-	-	ko:K11897	-	M00334	-	-	ko00000,ko00002,ko02044	-	-	-	GPW_gp25
	MEZ7297259.1	716541.ECL_01547	8.69e-189	525.0	COG4455@1|root,COG4455@2|Bacteria,1MWHI@1224|Proteobacteria,1RXYE@1236|Gammaproteobacteria,3X0QZ@547|Enterobacter	1236|Gammaproteobacteria	S	ImpE protein	VPA1032	-	-	ko:K11898	-	-	-	-	ko00000,ko02044	-	-	-	ImpE,TPR_19
	MEZ7297264.1	1028307.EAE_19395	1.46e-154	443.0	COG4104@1|root,COG4104@2|Bacteria,1R84C@1224|Proteobacteria,1RYZ5@1236|Gammaproteobacteria,3X3VA@547|Enterobacter	1236|Gammaproteobacteria	S	PAAR repeat-containing protein	-	-	-	-	-	-	-	-	-	-	-	-	PAAR_motif
	MEZ7297265.1	1399774.JDWH01000002_gene3067	4.28e-112	322.0	COG3157@1|root,COG3157@2|Bacteria,1R651@1224|Proteobacteria,1RP56@1236|Gammaproteobacteria,3X0ZK@547|Enterobacter	1236|Gammaproteobacteria	S	Type VI secretion system effector, Hcp	-	-	-	ko:K11903	ko02025,ko03070,map02025,map03070	M00334	-	-	ko00000,ko00001,ko00002,ko02044	-	-	-	T6SS_HCP
	MEZ7297266.1	1399774.JDWH01000002_gene3066	6.79e-65	200.0	2BPC4@1|root,32I45@2|Bacteria,1MY7V@1224|Proteobacteria,1S8P2@1236|Gammaproteobacteria	1236|Gammaproteobacteria	S	Type VI secretion system (T6SS), amidase immunity protein	-	-	-	-	-	-	-	-	-	-	-	-	Tai4
	MEZ7297268.1	1399774.JDWH01000002_gene3065	0.0	1019.0	COG3517@1|root,COG3517@2|Bacteria,1MU5C@1224|Proteobacteria,1RNP7@1236|Gammaproteobacteria,3X0FE@547|Enterobacter	1236|Gammaproteobacteria	S	Type VI secretion protein, EvpB/VC_A0108, tail sheath	impC	-	-	ko:K11900	ko02025,map02025	M00334	-	-	ko00000,ko00001,ko00002,ko02044	3.A.23.1	-	-	VipB
	MEZ7297269.1	1045856.EcWSU1_02691	4.08e-118	338.0	COG3516@1|root,COG3516@2|Bacteria,1RAZQ@1224|Proteobacteria,1RY42@1236|Gammaproteobacteria,3X05S@547|Enterobacter	1236|Gammaproteobacteria	S	Type VI secretion system, VipA, VC_A0107 or Hcp2	-	-	-	ko:K11901	ko02025,map02025	M00334	-	-	ko00000,ko00001,ko00002,ko02044	3.A.23.1	-	-	T6SS_VipA
	MEZ7297270.1	716541.ECL_01538	4.06e-244	670.0	COG3515@1|root,COG3515@2|Bacteria,1NK35@1224|Proteobacteria,1RQHZ@1236|Gammaproteobacteria,3X0CK@547|Enterobacter	1236|Gammaproteobacteria	S	ImpA, N-terminal, type VI secretion system	-	-	-	ko:K11902	ko02025,map02025	M00334	-	-	ko00000,ko00001,ko00002,ko02044	-	-	-	ImpA_N
	MEZ7297271.1	716541.ECL_01537	1.35e-185	514.0	COG3913@1|root,COG3913@2|Bacteria,1QFVW@1224|Proteobacteria,1RSPG@1236|Gammaproteobacteria,3X0B6@547|Enterobacter	1236|Gammaproteobacteria	S	Uncharacterized protein conserved in bacteria (DUF2094)	-	-	-	ko:K11890	ko02025,map02025	-	-	-	ko00000,ko00001,ko02044	-	-	-	DUF2094
	MEZ7297272.1	716541.ECL_01536	0.0	2392.0	COG3523@1|root,COG3523@2|Bacteria,1MV3D@1224|Proteobacteria,1RPQ2@1236|Gammaproteobacteria,3X213@547|Enterobacter	1236|Gammaproteobacteria	S	Type VI secretion system	icmF1	-	-	ko:K11891	ko02025,ko03070,map02025,map03070	M00334	-	-	ko00000,ko00001,ko00002,ko02044	3.A.23.1	-	-	IcmF-related,IcmF_C,ImcF-related_N
	MEZ7297274.1	716541.ECL_01534	0.0	901.0	COG3522@1|root,COG3522@2|Bacteria,1MXKE@1224|Proteobacteria,1RNCB@1236|Gammaproteobacteria,3X0R4@547|Enterobacter	1236|Gammaproteobacteria	S	Bacterial Type VI secretion, VC_A0110, EvfL, ImpJ, VasE	impJ2	-	-	ko:K11893	ko02025,map02025	M00334	-	-	ko00000,ko00001,ko00002,ko02044	3.A.23.1	-	-	T6SS_VasE
	MEZ7297275.1	716541.ECL_01533	3.9e-116	332.0	COG3521@1|root,COG3521@2|Bacteria,1N80I@1224|Proteobacteria,1S39C@1236|Gammaproteobacteria,3X2CI@547|Enterobacter	1236|Gammaproteobacteria	S	Type VI secretion lipoprotein, VasD, EvfM, TssJ, VC_A0113	vasD	-	-	ko:K11906	ko03070,map03070	M00334	-	-	ko00000,ko00001,ko00002,ko02044	3.A.23.1	-	-	T6SS-SciN
	MEZ7297282.1	911008.GLAD_03940	1.05e-109	322.0	2CJUB@1|root,2Z9DV@2|Bacteria,1R7A4@1224|Proteobacteria,1RYR6@1236|Gammaproteobacteria	1236|Gammaproteobacteria	S	Protein involved in biological_process	-	-	-	-	-	-	-	-	-	-	-	-	-
	MEZ7297284.1	745277.GRAQ_03351	7.18e-74	225.0	COG3157@1|root,COG3157@2|Bacteria,1R6K0@1224|Proteobacteria,1RSAJ@1236|Gammaproteobacteria,3FHE5@34037|Rahnella	1236|Gammaproteobacteria	S	type VI secretion system effector	-	-	-	ko:K11903	ko02025,ko03070,map02025,map03070	M00334	-	-	ko00000,ko00001,ko00002,ko02044	-	-	-	T6SS_HCP
	MEZ7297287.1	716541.ECL_01523	9.06e-317	864.0	2DBE3@1|root,2Z8QE@2|Bacteria,1N7W6@1224|Proteobacteria,1RNWG@1236|Gammaproteobacteria,3X3K6@547|Enterobacter	1236|Gammaproteobacteria	S	Porin-like glycoporin RafY	rafY	-	-	-	-	-	-	-	-	-	-	-	Porin_8,Sugarporin_N
	MEZ7297291.1	1045856.EcWSU1_02711	3.01e-49	157.0	COG2261@1|root,COG2261@2|Bacteria,1N72W@1224|Proteobacteria,1S8YP@1236|Gammaproteobacteria,3X2QV@547|Enterobacter	1236|Gammaproteobacteria	S	Transglycosylase associated protein	ymgE	-	-	-	-	-	-	-	-	-	-	-	Transgly_assoc
	MEZ7297298.1	716541.ECL_01511	0.0	1046.0	COG2719@1|root,COG2719@2|Bacteria,1MW6U@1224|Proteobacteria,1RPU2@1236|Gammaproteobacteria,3X1GF@547|Enterobacter	1236|Gammaproteobacteria	S	SpoVR family	ycgB	GO:0006950,GO:0006974,GO:0008150,GO:0009987,GO:0033554,GO:0050896,GO:0051716	-	ko:K06415	-	-	-	-	ko00000	-	-	-	SpoVR
	MEZ7297302.1	716541.ECL_01506	2.06e-113	324.0	COG2983@1|root,COG2983@2|Bacteria,1RHMX@1224|Proteobacteria,1S5XU@1236|Gammaproteobacteria,3X16S@547|Enterobacter	1236|Gammaproteobacteria	S	Belongs to the UPF0260 family	ycgN	-	-	ko:K09160	-	-	-	-	ko00000	-	-	-	CxxCxxCC
	MEZ7297304.1	640513.Entas_2508	7.29e-60	184.0	COG3100@1|root,COG3100@2|Bacteria,1N83J@1224|Proteobacteria,1SCCD@1236|Gammaproteobacteria,3X2V0@547|Enterobacter	1236|Gammaproteobacteria	S	YcgL domain	ycgL	-	-	ko:K09902	-	-	-	-	ko00000	-	-	-	YcgL
	MEZ7297314.1	716541.ECL_01493	1.41e-32	113.0	COG3140@1|root,COG3140@2|Bacteria,1N89H@1224|Proteobacteria,1SCHP@1236|Gammaproteobacteria,3X2U7@547|Enterobacter	1236|Gammaproteobacteria	S	Belongs to the UPF0181 family	yoaH	-	-	ko:K09917	-	-	-	-	ko00000	-	-	-	UPF0181
	MEZ7297323.1	1045856.EcWSU1_02744	1.7e-96	281.0	COG4811@1|root,COG4811@2|Bacteria,1RDEQ@1224|Proteobacteria,1S3UZ@1236|Gammaproteobacteria,3X2H3@547|Enterobacter	1236|Gammaproteobacteria	S	UPF0266 membrane protein	yobD	GO:0005575,GO:0005623,GO:0005886,GO:0016020,GO:0044464,GO:0071944	-	-	-	-	-	-	-	-	-	-	DUF986
	MEZ7297328.1	716541.ECL_01478	6.26e-248	679.0	COG2220@1|root,COG2220@2|Bacteria,1MV20@1224|Proteobacteria,1RN4Z@1236|Gammaproteobacteria,3X3R0@547|Enterobacter	1236|Gammaproteobacteria	S	Beta-lactamase superfamily domain	-	-	3.1.4.54	ko:K13985	ko04723,map04723	-	-	-	ko00000,ko00001,ko01000	-	-	-	Lactamase_B_2
	MEZ7297329.1	716541.ECL_01477	2.12e-50	160.0	2CGCJ@1|root,32S3N@2|Bacteria,1N0RQ@1224|Proteobacteria,1S9E7@1236|Gammaproteobacteria,3X2SB@547|Enterobacter	1236|Gammaproteobacteria	S	YebO-like protein	yebO	-	-	-	-	-	-	-	-	-	-	-	YebO
	MEZ7297330.1	640513.Entas_2535	6.42e-28	100.0	2E94K@1|root,333DF@2|Bacteria,1N9MV@1224|Proteobacteria,1SDNM@1236|Gammaproteobacteria	1236|Gammaproteobacteria	S	PhoP-regulated transcription is redox-sensitive, being activated when the periplasm becomes more reducing. MgrB acts between DsbA DsbB and PhoP PhoQ in this pathway. Represses PhoP PhoQ signaling, possibly by binding to the periplasmic domain of PhoQ, altering its activity and that of downstream effector PhoP	mgrB	GO:0005575,GO:0005623,GO:0005886,GO:0008150,GO:0009268,GO:0009628,GO:0009966,GO:0009968,GO:0009987,GO:0010035,GO:0010038,GO:0010447,GO:0010646,GO:0010648,GO:0016020,GO:0023051,GO:0023057,GO:0032026,GO:0042221,GO:0044092,GO:0044464,GO:0048519,GO:0048523,GO:0048583,GO:0048585,GO:0050789,GO:0050794,GO:0050896,GO:0051716,GO:0065007,GO:0065009,GO:0070297,GO:0070298,GO:0070887,GO:0071241,GO:0071248,GO:…	-	-	-	-	-	-	-	-	-	-	MgrB
	MEZ7297331.1	716541.ECL_01475	4.98e-48	153.0	2CYZ3@1|root,32T57@2|Bacteria,1N493@1224|Proteobacteria,1S97R@1236|Gammaproteobacteria,3X2QT@547|Enterobacter	1236|Gammaproteobacteria	S	YobH-like protein	yobH	-	-	-	-	-	-	-	-	-	-	-	YobH
	MEZ7297338.1	1045856.EcWSU1_02759	7.53e-301	821.0	COG2995@1|root,COG2995@2|Bacteria,1MWG1@1224|Proteobacteria,1RM9Z@1236|Gammaproteobacteria,3X0XG@547|Enterobacter	1236|Gammaproteobacteria	S	paraquat-inducible protein A	yebS	GO:0005575,GO:0005623,GO:0005886,GO:0005887,GO:0006950,GO:0008150,GO:0009266,GO:0009408,GO:0009628,GO:0016020,GO:0016021,GO:0031224,GO:0031226,GO:0044425,GO:0044459,GO:0044464,GO:0050896,GO:0071944	-	ko:K03808	-	-	-	-	ko00000	-	-	-	PqiA
	MEZ7297341.1	716541.ECL_01465	2.65e-52	164.0	2D1TW@1|root,32TBC@2|Bacteria,1N1QN@1224|Proteobacteria,1S96J@1236|Gammaproteobacteria,3X2RW@547|Enterobacter	1236|Gammaproteobacteria	S	Protein of unknown function (DUF1480)	yebV	-	-	-	-	-	-	-	-	-	-	-	DUF1480
	MEZ7297343.1	716541.ECL_01463	3.22e-217	600.0	COG2990@1|root,COG2990@2|Bacteria,1NTXF@1224|Proteobacteria,1RPKK@1236|Gammaproteobacteria,3X0B8@547|Enterobacter	1236|Gammaproteobacteria	S	Protein of unknown function (DUF535)	virK	-	-	ko:K09824	-	-	-	-	ko00000	-	-	-	DUF535
	MEZ7297345.1	716541.ECL_01457	1.8e-72	218.0	2DMVD@1|root,32TXR@2|Bacteria,1N3F9@1224|Proteobacteria,1SAPJ@1236|Gammaproteobacteria,3X2IW@547|Enterobacter	1236|Gammaproteobacteria	S	Protein of unknown function (DUF2511)	yebY	GO:0005575,GO:0005622,GO:0005623,GO:0005737,GO:0005829,GO:0044424,GO:0044444,GO:0044464	-	-	-	-	-	-	-	-	-	-	DUF2511
	MEZ7297347.1	716541.ECL_01455	1.41e-72	219.0	COG2372@1|root,COG2372@2|Bacteria,1N8SS@1224|Proteobacteria,1S9EF@1236|Gammaproteobacteria,3X2JT@547|Enterobacter	1236|Gammaproteobacteria	S	resistance protein CopC	yobA	GO:0005575,GO:0005623,GO:0030288,GO:0030313,GO:0031975,GO:0042597,GO:0044464	-	ko:K07156	-	-	-	-	ko00000,ko02000	9.B.62.2	-	-	CopC
	MEZ7297349.1	716541.ECL_01453	1.82e-145	410.0	COG0388@1|root,COG0388@2|Bacteria,1RESJ@1224|Proteobacteria,1S5NI@1236|Gammaproteobacteria,3X3IJ@547|Enterobacter	1236|Gammaproteobacteria	S	Carbon-nitrogen hydrolase	yobB	-	-	-	-	-	-	-	-	-	-	-	CN_hydrolase
	MEZ7297352.1	716541.ECL_01450	2.68e-140	397.0	COG2979@1|root,COG2979@2|Bacteria,1R95E@1224|Proteobacteria,1S2WZ@1236|Gammaproteobacteria,3X07C@547|Enterobacter	1236|Gammaproteobacteria	S	Protein of unknown function (DUF533)	yebE	-	-	-	-	-	-	-	-	-	-	-	DUF533
	MEZ7297371.1	716541.ECL_01430	1.07e-199	552.0	COG1801@1|root,COG1801@2|Bacteria,1MU7F@1224|Proteobacteria,1RSAG@1236|Gammaproteobacteria,3X0KV@547|Enterobacter	1236|Gammaproteobacteria	S	Protein of unknown function DUF72	yecE	-	-	-	-	-	-	-	-	-	-	-	DUF72
	MEZ7297372.1	716541.ECL_01429	6.06e-89	261.0	COG3788@1|root,COG3788@2|Bacteria,1RDHP@1224|Proteobacteria,1S3PN@1236|Gammaproteobacteria,3X29U@547|Enterobacter	1236|Gammaproteobacteria	S	MAPEG family	yecN	GO:0005575,GO:0005623,GO:0005886,GO:0016020,GO:0044464,GO:0071944	-	ko:K07136	-	-	-	-	ko00000	-	-	-	MAPEG
	MEZ7297376.1	640513.Entas_2579	8.99e-138	389.0	COG3102@1|root,COG3102@2|Bacteria,1RB98@1224|Proteobacteria,1RYG4@1236|Gammaproteobacteria,3X0ZW@547|Enterobacter	1236|Gammaproteobacteria	S	YecM protein	yecM	GO:0005575,GO:0005622,GO:0005623,GO:0005737,GO:0005829,GO:0044424,GO:0044444,GO:0044464	-	ko:K09907	-	-	-	-	ko00000	-	-	-	YecM
	MEZ7297378.1	716541.ECL_01423	5.3e-288	785.0	COG4225@1|root,COG4225@2|Bacteria,1MU2J@1224|Proteobacteria,1RR65@1236|Gammaproteobacteria,3X0JW@547|Enterobacter	1236|Gammaproteobacteria	S	glycosyl hydrolase, family 88	yesR	-	3.2.1.172	ko:K15532	-	-	-	-	ko00000,ko01000	-	GH105	-	Glyco_hydro_88
	MEZ7297389.1	716541.ECL_01411	1.07e-214	594.0	COG5430@1|root,COG5430@2|Bacteria,1RC7J@1224|Proteobacteria,1RNQT@1236|Gammaproteobacteria,3X26T@547|Enterobacter	1236|Gammaproteobacteria	S	Spore Coat Protein U domain	csuE	-	-	-	-	-	-	-	-	-	-	-	SCPU
	MEZ7297392.1	716541.ECL_01408	1.61e-103	301.0	COG5430@1|root,COG5430@2|Bacteria,1RE9B@1224|Proteobacteria,1S428@1236|Gammaproteobacteria,3X2DV@547|Enterobacter	1236|Gammaproteobacteria	S	Spore Coat Protein U domain	csuB	-	-	-	-	-	-	-	-	-	-	-	SCPU
	MEZ7297393.1	716541.ECL_01407	5.31e-123	352.0	COG5430@1|root,COG5430@2|Bacteria,1RAPK@1224|Proteobacteria,1S26T@1236|Gammaproteobacteria,3X0JU@547|Enterobacter	1236|Gammaproteobacteria	S	Spore Coat Protein U domain	csuA	-	-	-	-	-	-	-	-	-	-	-	SCPU
	MEZ7297409.1	1045856.EcWSU1_02834	3.83e-47	151.0	2CJJE@1|root,32SA5@2|Bacteria,1MZGJ@1224|Proteobacteria,1S9UW@1236|Gammaproteobacteria,3X2PE@547|Enterobacter	1236|Gammaproteobacteria	S	Protein of unknown function (DUF2766)	yecJ	-	-	-	-	-	-	-	-	-	-	-	DUF2766
	MEZ7297416.1	716541.ECL_01383	2.42e-162	454.0	COG3012@1|root,COG3318@1|root,COG3012@2|Bacteria,COG3318@2|Bacteria,1R4KR@1224|Proteobacteria,1RRDM@1236|Gammaproteobacteria,3X329@547|Enterobacter	1236|Gammaproteobacteria	S	Belongs to the UPF0149 family	yecA	-	-	ko:K07039	-	-	-	-	ko00000	-	-	-	SEC-C,UPF0149
	MEZ7297426.1	1399774.JDWH01000016_gene3463	1.09e-42	139.0	2E5U3@1|root,330IE@2|Bacteria,1N71V@1224|Proteobacteria,1SCS7@1236|Gammaproteobacteria,3X2QC@547|Enterobacter	1236|Gammaproteobacteria	S	Protein of unknown function (DUF2594)	yecF	-	-	-	-	-	-	-	-	-	-	-	DUF2594
	MEZ7297438.1	716541.ECL_01361	8.39e-168	468.0	COG4122@1|root,COG4122@2|Bacteria,1NIE0@1224|Proteobacteria,1S67F@1236|Gammaproteobacteria	1236|Gammaproteobacteria	S	WbqC-like protein family	-	-	-	-	-	-	-	-	-	-	-	-	WbqC
	MEZ7297447.1	1045856.EcWSU1_02876	2.71e-95	277.0	2C08M@1|root,2ZQUD@2|Bacteria,1RDMY@1224|Proteobacteria,1S41Z@1236|Gammaproteobacteria,3X2K0@547|Enterobacter	1236|Gammaproteobacteria	S	YedD-like protein	yedD	-	-	-	-	-	-	-	-	-	-	-	YedD
	MEZ7297462.1	1399774.JDWH01000017_gene4174	2.64e-40	132.0	2E52Z@1|root,32ZW5@2|Bacteria,1N7NE@1224|Proteobacteria,1SD23@1236|Gammaproteobacteria,3X2TR@547|Enterobacter	1236|Gammaproteobacteria	S	Belongs to the DsrB family	dsrB	-	-	-	-	-	-	-	-	-	-	-	DSRB
	MEZ7297463.1	716541.ECL_03235	4.23e-45	145.0	2E0QC@1|root,32W92@2|Bacteria,1NC7W@1224|Proteobacteria,1SBI7@1236|Gammaproteobacteria,3X2TF@547|Enterobacter	1236|Gammaproteobacteria	S	Protein of unknown function (DUF2525)	yodD	GO:0000302,GO:0006950,GO:0006979,GO:0008150,GO:0009268,GO:0009628,GO:0009636,GO:0009987,GO:0010035,GO:0010447,GO:0033554,GO:0034599,GO:0034614,GO:0035690,GO:0042221,GO:0042493,GO:0042542,GO:0042710,GO:0044010,GO:0044011,GO:0044764,GO:0046677,GO:0050896,GO:0051703,GO:0051704,GO:0051716,GO:0070301,GO:0070887,GO:0071214,GO:0071236,GO:0071467,GO:0071468,GO:0090605,GO:0090609,GO:0097237,GO:0104004,GO:…	-	-	-	-	-	-	-	-	-	-	DUF2525
	MEZ7297464.1	716541.ECL_03236	4.56e-189	525.0	COG3769@1|root,COG3769@2|Bacteria,1NFV5@1224|Proteobacteria,1RR9R@1236|Gammaproteobacteria,3X1BV@547|Enterobacter	1236|Gammaproteobacteria	S	Sucrose-6F-phosphate phosphohydrolase	yedP	-	2.7.1.31,3.1.3.70	ko:K07026,ko:K15918	ko00051,ko00260,ko00561,ko00630,ko01100,ko01110,ko01130,ko01200,map00051,map00260,map00561,map00630,map01100,map01110,map01130,map01200	M00532	R01514,R05790	RC00002,RC00017	ko00000,ko00001,ko00002,ko01000	-	-	-	Hydrolase_3,S6PP
	MEZ7297466.1	716541.ECL_03238	2.6e-37	125.0	COG5475@1|root,COG5475@2|Bacteria,1N81T@1224|Proteobacteria,1SD0R@1236|Gammaproteobacteria,3X2TI@547|Enterobacter	1236|Gammaproteobacteria	S	Uncharacterized small protein (DUF2158)	yodC	-	-	-	-	-	-	-	-	-	-	-	DUF2158
	MEZ7297467.1	716541.ECL_03239	5.49e-177	498.0	COG2354@1|root,COG2354@2|Bacteria,1MVYU@1224|Proteobacteria,1RMUZ@1236|Gammaproteobacteria,3X1ZI@547|Enterobacter	1236|Gammaproteobacteria	S	Protein of unknown function (DUF808)	yedI	GO:0005575,GO:0005623,GO:0005886,GO:0016020,GO:0044464,GO:0071944	-	ko:K09781	-	-	-	-	ko00000	-	-	-	DUF808
	MEZ7297471.1	716541.ECL_03243	8.97e-159	446.0	COG1418@1|root,COG1418@2|Bacteria,1RB2W@1224|Proteobacteria,1RR38@1236|Gammaproteobacteria,3X016@547|Enterobacter	1236|Gammaproteobacteria	S	SMART Metal-dependent phosphohydrolase, HD region	yedJ	-	-	ko:K06950	-	-	-	-	ko00000	-	-	-	HD
	MEZ7297474.1	716541.ECL_03246	1.9e-196	545.0	COG2103@1|root,COG2103@2|Bacteria,1PMMP@1224|Proteobacteria,1RYAZ@1236|Gammaproteobacteria,3X13Y@547|Enterobacter	1236|Gammaproteobacteria	S	Specifically catalyzes the cleavage of the D-lactyl ether substituent of MurNAc 6-phosphate, producing GlcNAc 6- phosphate and D-lactate	-	-	4.2.1.126	ko:K07106	ko00520,ko01100,map00520,map01100	-	R08555	RC00397,RC00746	ko00000,ko00001,ko01000	-	-	-	SIS,SIS_2
	MEZ7297514.1	716541.ECL_03286	1.03e-100	293.0	COG2259@1|root,COG2259@2|Bacteria,1N1TY@1224|Proteobacteria,1SAR5@1236|Gammaproteobacteria	1236|Gammaproteobacteria	S	DoxX	-	-	-	ko:K15977	-	-	-	-	ko00000	-	-	-	DoxX
	MEZ7297540.1	1399774.JDWH01000017_gene4196	1.1e-184	514.0	COG3228@1|root,COG3228@2|Bacteria,1RAHF@1224|Proteobacteria,1RZQU@1236|Gammaproteobacteria,3X15K@547|Enterobacter	1236|Gammaproteobacteria	S	Involved in the regulation of ptsG expression by binding and inactivating Mlc	mtfA	GO:0003674,GO:0003824,GO:0004177,GO:0005488,GO:0005515,GO:0005575,GO:0005622,GO:0005623,GO:0005737,GO:0005829,GO:0006355,GO:0006508,GO:0006807,GO:0008134,GO:0008150,GO:0008152,GO:0008233,GO:0008238,GO:0009889,GO:0010468,GO:0010556,GO:0016787,GO:0019219,GO:0019222,GO:0019538,GO:0031323,GO:0031326,GO:0043170,GO:0043433,GO:0044092,GO:0044238,GO:0044424,GO:0044444,GO:0044464,GO:0048519,GO:0050789,GO:…	-	ko:K09933	-	-	-	-	ko00000,ko01002	-	-	-	Peptidase_M90
	MEZ7297552.1	399742.Ent638_0388	3.2e-41	138.0	COG2350@1|root,COG2350@2|Bacteria,1PZSQ@1224|Proteobacteria,1SXY3@1236|Gammaproteobacteria,3X2XC@547|Enterobacter	1236|Gammaproteobacteria	S	YCII-related domain	-	-	-	-	-	-	-	-	-	-	-	-	YCII
	MEZ7297558.1	716541.ECL_02495	1.92e-64	197.0	COG3759@1|root,COG3759@2|Bacteria,1MZ4F@1224|Proteobacteria,1S90R@1236|Gammaproteobacteria,3X3V2@547|Enterobacter	1236|Gammaproteobacteria	S	Protein of unknown function (DUF1304)	-	-	-	ko:K08987	-	-	-	-	ko00000	-	-	-	DUF1304
	MEZ7297559.1	716541.ECL_02494	9.9e-49	155.0	2CR1B@1|root,32SN7@2|Bacteria,1N182@1224|Proteobacteria,1SA6U@1236|Gammaproteobacteria,3X2SS@547|Enterobacter	1236|Gammaproteobacteria	S	Protein of unknown function (DUF2543)	ymjA	GO:0005575,GO:0005622,GO:0005623,GO:0005737,GO:0005829,GO:0044424,GO:0044444,GO:0044464	-	-	-	-	-	-	-	-	-	-	DUF2543
	MEZ7297560.1	1045856.EcWSU1_01737	5.27e-111	325.0	28IBN@1|root,2Z8E2@2|Bacteria,1R9MK@1224|Proteobacteria,1RZQ3@1236|Gammaproteobacteria	1236|Gammaproteobacteria	S	Protein involved in biological_process	-	-	-	-	-	-	-	-	-	-	-	-	-
	MEZ7297563.1	716541.ECL_02491	1.84e-49	157.0	COG2261@1|root,COG2261@2|Bacteria,1N72W@1224|Proteobacteria,1S8YP@1236|Gammaproteobacteria,3X3YU@547|Enterobacter	1236|Gammaproteobacteria	S	Transglycosylase associated protein	yeaQ	-	-	-	-	-	-	-	-	-	-	-	Transgly_assoc
	MEZ7297567.1	1399774.JDWH01000013_gene704	2.15e-53	168.0	COG3042@1|root,COG3042@2|Bacteria,1N8JF@1224|Proteobacteria,1SCRE@1236|Gammaproteobacteria,3X2RN@547|Enterobacter	1236|Gammaproteobacteria	S	Domain of unknown function (DUF333)	yoaF	-	-	ko:K09712	-	-	-	-	ko00000	-	-	-	DUF333,Inhibitor_I78
	MEZ7297569.1	716541.ECL_02487	9.19e-76	226.0	COG3189@1|root,COG3189@2|Bacteria,1MZ7H@1224|Proteobacteria,1S9PQ@1236|Gammaproteobacteria,3X2IJ@547|Enterobacter	1236|Gammaproteobacteria	S	Protein of unknown function, DUF488	yeaO	-	-	-	-	-	-	-	-	-	-	-	DUF488
	MEZ7297573.1	716541.ECL_02483	2.73e-91	268.0	COG2707@1|root,COG2707@2|Bacteria,1RA7I@1224|Proteobacteria,1S2D6@1236|Gammaproteobacteria,3X279@547|Enterobacter	1236|Gammaproteobacteria	S	UPF0756 membrane protein	yeaL	GO:0005575,GO:0005623,GO:0005886,GO:0016020,GO:0044464,GO:0071944	-	-	-	-	-	-	-	-	-	-	DUF441
	MEZ7297575.1	716541.ECL_02481	4.75e-112	322.0	COG2606@1|root,COG2606@2|Bacteria,1R9YR@1224|Proteobacteria,1S27F@1236|Gammaproteobacteria,3X2AG@547|Enterobacter	1236|Gammaproteobacteria	S	YbaK prolyl-tRNA synthetase associated region	yeaK	GO:0002161,GO:0002196,GO:0003674,GO:0003824,GO:0006139,GO:0006399,GO:0006417,GO:0006450,GO:0006725,GO:0006807,GO:0008150,GO:0008152,GO:0009889,GO:0009891,GO:0009893,GO:0009987,GO:0010468,GO:0010556,GO:0010557,GO:0010604,GO:0010608,GO:0010628,GO:0016070,GO:0016787,GO:0016788,GO:0019222,GO:0031323,GO:0031325,GO:0031326,GO:0031328,GO:0032268,GO:0032270,GO:0034248,GO:0034250,GO:0034641,GO:0034660,GO:…	-	ko:K19055	-	-	-	-	ko00000,ko01000,ko03016	-	-	-	tRNA_edit
	MEZ7297576.1	1045856.EcWSU1_01752	5.59e-293	801.0	COG2718@1|root,COG2718@2|Bacteria,1MWQM@1224|Proteobacteria,1RQWC@1236|Gammaproteobacteria,3X0A4@547|Enterobacter	1236|Gammaproteobacteria	S	Belongs to the UPF0229 family	yeaH	-	-	ko:K09786	-	-	-	-	ko00000	-	-	-	DUF444
	MEZ7297582.1	716541.ECL_02468	9.51e-61	186.0	COG3139@1|root,COG3139@2|Bacteria,1N6T3@1224|Proteobacteria,1SCFV@1236|Gammaproteobacteria,3X2N4@547|Enterobacter	1236|Gammaproteobacteria	S	Protein of unknown function (DUF1315)	yeaC	-	-	ko:K09916	-	-	-	-	ko00000	-	-	-	DUF1315
	MEZ7297591.1	716541.ECL_02459	2.02e-61	188.0	2E3JA@1|root,32YHQ@2|Bacteria,1NB7M@1224|Proteobacteria,1SCHX@1236|Gammaproteobacteria,3X3YC@547|Enterobacter	1236|Gammaproteobacteria	S	Protein of unknown function (DUF1496)	ynjH	-	-	-	-	-	-	-	-	-	-	-	DUF1496
	MEZ7297593.1	716541.ECL_02457	2.76e-129	367.0	COG2128@1|root,COG2128@2|Bacteria,1RC52@1224|Proteobacteria,1S2A0@1236|Gammaproteobacteria,3X2HN@547|Enterobacter	1236|Gammaproteobacteria	S	Carboxymuconolactone decarboxylase	ynjA	-	-	-	-	-	-	-	-	-	-	-	CMD
	MEZ7297596.1	716541.ECL_02454	3.18e-141	399.0	COG4136@1|root,COG4136@2|Bacteria,1RA88@1224|Proteobacteria,1S4G8@1236|Gammaproteobacteria,3X3AM@547|Enterobacter	1236|Gammaproteobacteria	S	ATPases associated with a variety of cellular activities	-	-	-	ko:K05779	-	M00192	-	-	ko00000,ko00002,ko02000	-	-	-	ABC_tran
	MEZ7297598.1	716541.ECL_02452	1.5e-280	766.0	COG4134@1|root,COG4134@2|Bacteria,1MWJ7@1224|Proteobacteria,1RQ0I@1236|Gammaproteobacteria,3X3E5@547|Enterobacter	1236|Gammaproteobacteria	S	Bacterial extracellular solute-binding protein	ynjB	-	-	ko:K05777	-	M00192	-	-	ko00000,ko00002,ko02000	-	-	-	SBP_bac_8
	MEZ7297599.1	716541.ECL_02451	4.61e-133	380.0	COG0398@1|root,COG0398@2|Bacteria,1PFTB@1224|Proteobacteria,1RXEW@1236|Gammaproteobacteria,3X3C0@547|Enterobacter	1236|Gammaproteobacteria	S	SNARE associated Golgi protein	-	-	-	-	-	-	-	-	-	-	-	-	SNARE_assoc
	MEZ7297607.1	716541.ECL_02443	2.3e-135	382.0	COG3758@1|root,COG3758@2|Bacteria,1MXSD@1224|Proteobacteria,1RMHD@1236|Gammaproteobacteria,3X0QX@547|Enterobacter	1236|Gammaproteobacteria	S	HutD	ves	-	-	ko:K09975	-	-	-	-	ko00000	-	-	-	HutD
	MEZ7297620.1	716541.ECL_02430	7.92e-146	410.0	COG1988@1|root,COG1988@2|Bacteria,1Q0WR@1224|Proteobacteria,1RU1K@1236|Gammaproteobacteria,3X0M6@547|Enterobacter	1236|Gammaproteobacteria	S	LexA-binding, inner membrane-associated putative hydrolase	ydjM	GO:0005575,GO:0005623,GO:0005886,GO:0006950,GO:0006974,GO:0007154,GO:0008150,GO:0009432,GO:0009605,GO:0009987,GO:0009991,GO:0016020,GO:0031668,GO:0033554,GO:0044464,GO:0050896,GO:0051716,GO:0071496,GO:0071944	-	ko:K07038	-	-	-	-	ko00000	-	-	-	YdjM
	MEZ7297622.1	716541.ECL_02428	3.28e-156	438.0	COG0637@1|root,COG0637@2|Bacteria,1NF90@1224|Proteobacteria,1RNP8@1236|Gammaproteobacteria,3X155@547|Enterobacter	1236|Gammaproteobacteria	S	TIGRFAM HAD-superfamily hydrolase, subfamily IA, variant 3	yniC	GO:0000287,GO:0003674,GO:0003824,GO:0003850,GO:0004346,GO:0005488,GO:0005575,GO:0005622,GO:0005623,GO:0005737,GO:0005829,GO:0006793,GO:0006796,GO:0008150,GO:0008152,GO:0009987,GO:0016311,GO:0016787,GO:0016788,GO:0016791,GO:0019203,GO:0042578,GO:0043167,GO:0043169,GO:0044237,GO:0044424,GO:0044444,GO:0044464,GO:0046872,GO:0050084,GO:0050286,GO:0050308,GO:0050309	3.1.3.23,5.4.2.6	ko:K01838,ko:K19270	ko00500,map00500	-	R02728,R11310	RC00408	ko00000,ko00001,ko01000	-	-	-	HAD_2
	MEZ7297623.1	716541.ECL_02427	4.83e-120	343.0	28IJC@1|root,2Z8K9@2|Bacteria,1QISB@1224|Proteobacteria,1RP93@1236|Gammaproteobacteria,3X0RP@547|Enterobacter	1236|Gammaproteobacteria	S	YniB-like protein	yniB	GO:0005575,GO:0005623,GO:0005886,GO:0016020,GO:0044464,GO:0071944	-	-	-	-	-	-	-	-	-	-	YniB
	MEZ7297625.1	716541.ECL_02425	1.05e-59	184.0	2CY9P@1|root,32T3T@2|Bacteria,1N13Q@1224|Proteobacteria,1S9QK@1236|Gammaproteobacteria,3X2S2@547|Enterobacter	1236|Gammaproteobacteria	S	Endoribonuclease GhoS	ydiZ	GO:0006950,GO:0006974,GO:0008150,GO:0009987,GO:0033554,GO:0050896,GO:0051716	-	-	-	-	-	-	-	-	-	-	GhoS
	MEZ7297644.1	716541.ECL_02407	0.0	957.0	COG0397@1|root,COG0397@2|Bacteria,1MVK3@1224|Proteobacteria,1RNCS@1236|Gammaproteobacteria,3X26C@547|Enterobacter	1236|Gammaproteobacteria	S	Belongs to the UPF0061 (SELO) family	ydiU	-	-	ko:K08997	-	-	-	-	ko00000	-	-	-	UPF0061
	MEZ7297662.1	716541.ECL_02389	1.8e-250	689.0	COG0628@1|root,COG0628@2|Bacteria,1MVX7@1224|Proteobacteria,1RNN1@1236|Gammaproteobacteria,3X1W2@547|Enterobacter	1236|Gammaproteobacteria	S	AI-2E family transporter	ydiK	GO:0003674,GO:0005215,GO:0005575,GO:0005623,GO:0005886,GO:0005887,GO:0006810,GO:0008150,GO:0016020,GO:0016021,GO:0031224,GO:0031226,GO:0044425,GO:0044459,GO:0044464,GO:0051179,GO:0051234,GO:0055085,GO:0071944	-	-	-	-	-	-	-	-	-	-	AI-2E_transport
	MEZ7297665.1	1045856.EcWSU1_01844	6.11e-39	129.0	2E58W@1|root,3301A@2|Bacteria,1N8X4@1224|Proteobacteria,1SCDQ@1236|Gammaproteobacteria	1236|Gammaproteobacteria	S	Domain of unknown function	ydiH	-	-	-	-	-	-	-	-	-	-	-	YdiH
	MEZ7297674.1	716541.ECL_02376	1.52e-282	773.0	COG0727@1|root,COG0727@2|Bacteria,1N9E6@1224|Proteobacteria,1RR5D@1236|Gammaproteobacteria,3X39D@547|Enterobacter	1236|Gammaproteobacteria	S	PFAM Uncharacterised protein family (UPF0153)	fliB	-	-	ko:K18475	-	-	-	-	ko00000,ko01000,ko02035	-	-	-	CxxCxxCC
	MEZ7297676.1	1399774.JDWH01000003_gene1262	5.12e-56	174.0	2ECN4@1|root,336K1@2|Bacteria,1N7EC@1224|Proteobacteria,1SCJX@1236|Gammaproteobacteria,3X2UZ@547|Enterobacter	1236|Gammaproteobacteria	S	Biofilm development protein YmgB/AriR	ariR	-	-	ko:K21976	-	-	-	-	ko00000	-	-	-	YmgB
	MEZ7297678.1	716541.ECL_02373	2.99e-49	156.0	2CBKZ@1|root,32RTK@2|Bacteria,1N1WZ@1224|Proteobacteria,1SB5M@1236|Gammaproteobacteria,3X2PY@547|Enterobacter	1236|Gammaproteobacteria	S	Two-component-system connector protein YcgZ	ycgZ	GO:0006355,GO:0008150,GO:0009889,GO:0009890,GO:0009892,GO:0010468,GO:0010556,GO:0010558,GO:0010605,GO:0010629,GO:0019219,GO:0019222,GO:0031323,GO:0031324,GO:0031326,GO:0031327,GO:0045892,GO:0045934,GO:0048519,GO:0048523,GO:0050789,GO:0050794,GO:0051171,GO:0051172,GO:0051252,GO:0051253,GO:0060255,GO:0065007,GO:0080090,GO:1902679,GO:1903506,GO:1903507,GO:2000112,GO:2000113,GO:2001141	-	ko:K21974	-	-	-	-	ko00000	-	-	-	YmgB
	MEZ7297681.1	1045856.EcWSU1_01859	4.23e-87	255.0	COG0316@1|root,COG0316@2|Bacteria,1RH6T@1224|Proteobacteria,1S5XD@1236|Gammaproteobacteria,3X2J5@547|Enterobacter	1236|Gammaproteobacteria	S	Belongs to the HesB IscA family	sufA	GO:0003674,GO:0005488,GO:0005506,GO:0006790,GO:0006807,GO:0006950,GO:0006979,GO:0008150,GO:0008152,GO:0008198,GO:0009987,GO:0010467,GO:0016043,GO:0016226,GO:0019538,GO:0022607,GO:0031163,GO:0043167,GO:0043169,GO:0043170,GO:0044085,GO:0044237,GO:0044238,GO:0046872,GO:0046914,GO:0048037,GO:0050896,GO:0051186,GO:0051536,GO:0051537,GO:0051540,GO:0051604,GO:0071704,GO:0071840,GO:0097428,GO:1901564	-	ko:K05997,ko:K13628	-	-	-	-	ko00000,ko03016	-	-	-	Fe-S_biosyn
	MEZ7297686.1	716541.ECL_02365	3.86e-93	272.0	COG2166@1|root,COG2166@2|Bacteria,1RI8F@1224|Proteobacteria,1S65C@1236|Gammaproteobacteria,3X27E@547|Enterobacter	1236|Gammaproteobacteria	S	Participates in cysteine desulfuration mediated by SufS. Cysteine desulfuration mobilizes sulfur from L-cysteine to yield L-alanine and constitutes an essential step in sulfur metabolism for biosynthesis of a variety of sulfur-containing biomolecules. Functions as a sulfur acceptor for SufS, by mediating the direct transfer of the sulfur atom from the S-sulfanylcysteine of SufS, an intermediate p…	sufE	GO:0003674,GO:0006464,GO:0006790,GO:0006807,GO:0006950,GO:0006979,GO:0008047,GO:0008150,GO:0008152,GO:0009987,GO:0016043,GO:0019538,GO:0022607,GO:0030234,GO:0031162,GO:0031163,GO:0036211,GO:0043085,GO:0043170,GO:0043412,GO:0044085,GO:0044093,GO:0044237,GO:0044238,GO:0044260,GO:0044267,GO:0050790,GO:0050896,GO:0065007,GO:0065009,GO:0071704,GO:0071840,GO:0097163,GO:0098772,GO:0140104,GO:1901564	-	ko:K02426	-	-	-	-	ko00000	-	-	iSBO_1134.SBO_1451,iSFV_1184.SFV_1702,iSF_1195.SF1708,iSFxv_1172.SFxv_1916,iS_1188.S1841,iSbBS512_1146.SbBS512_E1880	SufE
	MEZ7297687.1	716541.ECL_02364	1.96e-230	635.0	COG1376@1|root,COG1376@2|Bacteria,1MVYT@1224|Proteobacteria,1RMNC@1236|Gammaproteobacteria,3X0I9@547|Enterobacter	1236|Gammaproteobacteria	S	L,D-transpeptidase catalytic domain	ycfS	GO:0003674,GO:0003824,GO:0004180,GO:0004185,GO:0006508,GO:0006807,GO:0008150,GO:0008152,GO:0008233,GO:0008234,GO:0008236,GO:0008238,GO:0009273,GO:0009987,GO:0016740,GO:0016746,GO:0016755,GO:0016787,GO:0016807,GO:0017171,GO:0019538,GO:0042546,GO:0043164,GO:0043170,GO:0044036,GO:0044085,GO:0044237,GO:0044238,GO:0044260,GO:0070004,GO:0070008,GO:0070011,GO:0071554,GO:0071704,GO:0071840,GO:0071972,GO:…	-	ko:K16291,ko:K19234,ko:K19235,ko:K19236	ko01503,map01503	-	-	-	ko00000,ko00001,ko01002,ko01011	-	-	-	LysM,YkuD
	MEZ7297695.1	1045856.EcWSU1_01875	8.05e-41	134.0	2D4UA@1|root,32THM@2|Bacteria,1N1HX@1224|Proteobacteria,1SA2Z@1236|Gammaproteobacteria,3X49H@547|Enterobacter	1236|Gammaproteobacteria	S	Protein of unknown function (DUF2767)	ydhZ	GO:0003674,GO:0003824,GO:0004333,GO:0016829,GO:0016835,GO:0016836	-	-	-	-	-	-	-	-	-	-	DUF2767
	MEZ7297703.1	716541.ECL_02351	1.42e-96	282.0	COG3193@1|root,COG3193@2|Bacteria,1RK4B@1224|Proteobacteria,1S256@1236|Gammaproteobacteria,3X3XC@547|Enterobacter	1236|Gammaproteobacteria	S	Haem-degrading	-	-	-	-	-	-	-	-	-	-	-	-	Haem_degrading
	MEZ7297705.1	716541.ECL_02349	5.03e-183	509.0	COG0491@1|root,COG0491@2|Bacteria,1MUAV@1224|Proteobacteria,1RNVB@1236|Gammaproteobacteria,3X0PJ@547|Enterobacter	1236|Gammaproteobacteria	S	Metallo-beta-lactamase superfamily	ymaE	-	-	-	-	-	-	-	-	-	-	-	Lactamase_B
	MEZ7297707.1	716541.ECL_02347	0.0	1009.0	COG4529@1|root,COG4529@2|Bacteria,1N8CF@1224|Proteobacteria,1RS86@1236|Gammaproteobacteria,3X1HB@547|Enterobacter	1236|Gammaproteobacteria	S	FAD-NAD(P)-binding	ydhS	-	-	-	-	-	-	-	-	-	-	-	NAD_binding_9
	MEZ7297723.1	716541.ECL_02330	0.0	1066.0	COG2194@1|root,COG2194@2|Bacteria,1MWS7@1224|Proteobacteria,1RMNG@1236|Gammaproteobacteria,3X1GP@547|Enterobacter	1236|Gammaproteobacteria	S	Domain of unknown function (DUF1705)	eptA	GO:0000271,GO:0003674,GO:0003824,GO:0005575,GO:0005623,GO:0005886,GO:0005975,GO:0005976,GO:0006629,GO:0008150,GO:0008152,GO:0008610,GO:0008653,GO:0009058,GO:0009059,GO:0009103,GO:0009244,GO:0009311,GO:0009312,GO:0009987,GO:0016020,GO:0016051,GO:0016740,GO:0016772,GO:0016776,GO:0033692,GO:0034637,GO:0034645,GO:0043170,GO:0044237,GO:0044238,GO:0044249,GO:0044255,GO:0044260,GO:0044262,GO:0044264,GO:…	2.7.8.42,2.7.8.43	ko:K03760,ko:K12975,ko:K19353	ko00540,ko01503,map00540,map01503	M00722,M00723	R11204,R11205,R11555,R11556,R11557	RC00002,RC00017,RC00428	ko00000,ko00001,ko00002,ko01000,ko01005	-	-	-	DUF1705,Sulfatase
	MEZ7297724.1	716541.ECL_02329	2.75e-54	169.0	COG3313@1|root,COG3313@2|Bacteria,1NGD5@1224|Proteobacteria,1SCBM@1236|Gammaproteobacteria,3X2R6@547|Enterobacter	1236|Gammaproteobacteria	S	Protein of unknown function (DUF1289)	ydhL	-	-	ko:K06938	-	-	-	-	ko00000	-	-	-	DUF1289
	MEZ7297725.1	716541.ECL_02328	1.42e-217	600.0	COG4989@1|root,COG4989@2|Bacteria,1MY3G@1224|Proteobacteria,1RRIC@1236|Gammaproteobacteria,3X0FZ@547|Enterobacter	1236|Gammaproteobacteria	S	PFAM aldo keto reductase	ydhF	GO:0005575,GO:0005622,GO:0005623,GO:0005737,GO:0005829,GO:0044424,GO:0044444,GO:0044464	-	-	-	-	-	-	-	-	-	-	Aldo_ket_red
	MEZ7297727.1	716541.ECL_02326	0.0	1334.0	COG1289@1|root,COG1289@2|Bacteria,1MX9H@1224|Proteobacteria,1RMJ4@1236|Gammaproteobacteria,3X0CJ@547|Enterobacter	1236|Gammaproteobacteria	S	Fusaric acid resistance	ydhK	GO:0005575,GO:0005623,GO:0005886,GO:0016020,GO:0044464,GO:0071944	-	ko:K03468	-	-	-	-	ko00000,ko02000	2.A.85.1.2	-	-	FUSC
	MEZ7297729.1	716541.ECL_02324	5.63e-49	155.0	2E3ZD@1|root,32YWB@2|Bacteria,1NCAP@1224|Proteobacteria,1SD9Z@1236|Gammaproteobacteria,3X2WA@547|Enterobacter	1236|Gammaproteobacteria	S	Protein of unknown function (DUF1656)	ydhI	-	-	-	-	-	-	-	-	-	-	-	DUF1656
	MEZ7297734.1	716541.ECL_02318	1.2e-70	213.0	COG3895@1|root,COG3895@2|Bacteria,1N4BY@1224|Proteobacteria,1S3XI@1236|Gammaproteobacteria,3X2IR@547|Enterobacter	1236|Gammaproteobacteria	S	Membrane-bound lysozyme-inhibitor of c-type lysozyme	mliC	GO:0003674,GO:0004857,GO:0005575,GO:0005623,GO:0008150,GO:0009279,GO:0016020,GO:0019867,GO:0030234,GO:0030312,GO:0030313,GO:0031975,GO:0043086,GO:0044092,GO:0044462,GO:0044464,GO:0050790,GO:0060241,GO:0065007,GO:0065009,GO:0071944,GO:0098772	-	-	-	-	-	-	-	-	-	-	MliC
	MEZ7297747.1	716541.ECL_02305	2.86e-92	270.0	29D1G@1|root,2ZZZI@2|Bacteria,1RCYV@1224|Proteobacteria,1S3X8@1236|Gammaproteobacteria,3X2CZ@547|Enterobacter	1236|Gammaproteobacteria	S	Protein of unknown function (DUF2569)	ydgK	GO:0005575,GO:0005623,GO:0005886,GO:0016020,GO:0044464,GO:0071944	-	-	-	-	-	-	-	-	-	-	DUF2569
	MEZ7297748.1	716541.ECL_02304	4.53e-45	145.0	2CN5N@1|root,32S5U@2|Bacteria,1MZM3@1224|Proteobacteria,1S9B1@1236|Gammaproteobacteria,3X2R8@547|Enterobacter	1236|Gammaproteobacteria	S	expression modulating family protein	cnu	GO:0006355,GO:0008150,GO:0009889,GO:0009891,GO:0009893,GO:0010468,GO:0010556,GO:0010557,GO:0010604,GO:0010628,GO:0019219,GO:0019222,GO:0031323,GO:0031325,GO:0031326,GO:0031328,GO:0031554,GO:0043243,GO:0043244,GO:0043900,GO:0043901,GO:0045893,GO:0045935,GO:0048518,GO:0048519,GO:0048522,GO:0048523,GO:0050789,GO:0050794,GO:0051128,GO:0051130,GO:0051171,GO:0051173,GO:0051252,GO:0051254,GO:0060255,GO:…	-	-	-	-	-	-	-	-	-	-	HHA
	MEZ7297750.1	716541.ECL_02301	1.09e-252	692.0	COG0673@1|root,COG0673@2|Bacteria,1MU8F@1224|Proteobacteria,1RNKY@1236|Gammaproteobacteria,3X01N@547|Enterobacter	1236|Gammaproteobacteria	S	Oxidoreductase	ydgJ	-	1.1.1.371	ko:K16044	ko00562,ko01120,map00562,map01120	-	R09954	RC00182	ko00000,ko00001,ko01000	-	-	-	GFO_IDH_MocA,GFO_IDH_MocA_C
[truncated: 3,874 more rows]

## Sheet: Supplementary Table-6
Table S6: Plant growth promoting genes through direct mechanisms identified in Mz49
	level1	level2	level3	level4	level5	Genes	Number
[truncated: 1,326 more rows]

## Sheet: Supplementary Table-7
Table S7: Plant growth promoting genes through indirect mechanisms identified in Mz49
[truncated: 3,245 more rows]
